# Supplementary material for: Benchtop mesoSPIM: a next-generation open-source light-sheet microscope for cleared samples
Source: Nat Commun. 2024 Mar 27;15:2679. doi: 10.1038/s41467-024-46770-2 (PMC10973490; doi:10.1038/s41467-024-46770-2)
Supplement: Supplementary file 17 — Source Data [file 41467_2024_46770_MOESM17_ESM.zip]

Archive with 39 entries (34 files):
- SourceData/
- SourceData/SupplementaryFigure01/
- SourceData/SupplementaryFigure01/SourceData-SupplementaryFigure1a(hist-FWHM-axial).txt
- SourceData/SupplementaryFigure01/SourceData-SupplementaryFigure1a(hist-FWHM-lateral).txt
- SourceData/SupplementaryFigure01/SourceData-SupplementaryFigure1b(hist-FWHM-axial).txt
- SourceData/SupplementaryFigure01/SourceData-SupplementaryFigure1b(hist-FWHM-lateral).txt
- SourceData/SupplementaryFigure01/SourceData-SupplementaryFigure1c(hist-FWHM-axial).txt
- SourceData/SupplementaryFigure01/SourceData-SupplementaryFigure1c(hist-FWHM-lateral).txt
- SourceData/SupplementaryFigure05/
- SourceData/SupplementaryFigure05/SourceData-SupplementaryFigure5a(HAL100-no-filter-spectrum).txt
- SourceData/SupplementaryFigure05/SourceData-SupplementaryFigure5a(Motorolag8screen-spectra).xlsx
- SourceData/SupplementaryFigure05/SourceData-SupplementaryFigure5b(420-20ChromaET).txt
- SourceData/SupplementaryFigure05/SourceData-SupplementaryFigure5b(470-30SemrockHQ).txt
- SourceData/SupplementaryFigure05/SourceData-SupplementaryFigure5b(535-22BrightLine).txt
- SourceData/SupplementaryFigure05/SourceData-SupplementaryFigure5b(591-31Brightline).txt
- SourceData/SupplementaryFigure05/SourceData-SupplementaryFigure5b(630-69BrightLineEdgeBasic_594LPEdgeBasic).txt
- SourceData/SupplementaryFigure05/SourceData-SupplementaryFigure5b(HAL100-blue-filter-spectrum).txt
- SourceData/SupplementaryFigure05/SourceData-SupplementaryFigure5b(Zeiss-697-75_594LP-EdgeBasic).txt
- SourceData/SupplementaryFigure06/
- SourceData/SupplementaryFigure06/SourceDataSupplementaryFigure6a(left).txt
- SourceData/SupplementaryFigure06/SourceDataSupplementaryFigure6a(middle).txt
- SourceData/SupplementaryFigure06/SourceDataSupplementaryFigure6a(right).txt
- SourceData/SupplementaryFigure06/SourceDataSupplementaryFigure6b(left).txt
- SourceData/SupplementaryFigure06/SourceDataSupplementaryFigure6b(middle).txt
- SourceData/SupplementaryFigure06/SourceDataSupplementaryFigure6b(right).txt
- SourceData/SupplementaryFigure06/SourceDataSupplementaryFigure6c(left).txt
- SourceData/SupplementaryFigure06/SourceDataSupplementaryFigure6c(middle).txt
- SourceData/SupplementaryFigure06/SourceDataSupplementaryFigure6c(right).txt
- SourceData/SupplementaryFigure06/SourceDataSupplementaryFigure6d(left).txt
- SourceData/SupplementaryFigure06/SourceDataSupplementaryFigure6d(middle).txt
- SourceData/SupplementaryFigure06/SourceDataSupplementaryFigure6d(right).txt
- SourceData/SupplementaryFigure06/SourceDataSupplementaryFigure6e(left).txt
- SourceData/SupplementaryFigure06/SourceDataSupplementaryFigure6e(middle).txt
- SourceData/SupplementaryFigure06/SourceDataSupplementaryFigure6e(right).txt
- SourceData/SupplementaryFigure12/
- SourceData/SupplementaryFigure12/SourceData_SlFig12e_bottom.txt
- SourceData/SupplementaryFigure12/SourceData_SlFig12e_top.txt
- SourceData/SupplementaryFigure12/SourceData_SlFig12f.txt
- SourceData/SupplementaryFigure12/Spectrum_SourceDataSlFig12g.txt
