# Supplementary material for: Benchtop mesoSPIM: a next-generation open-source light-sheet microscope for cleared samples
Source: Nat Commun. 2024 Mar 27;15:2679. doi: 10.1038/s41467-024-46770-2 (PMC10973490; doi:10.1038/s41467-024-46770-2)
Supplement: Supplementary file 17 — Source Data [file 41467_2024_46770_MOESM17_ESM.zip › SourceData/SupplementaryFigure01/SourceData-SupplementaryFigure1a(hist-FWHM-axial).txt]

Bin_start	Bin_end	Count
1.0000	1.2500	0
1.2500	1.5000	1
1.5000	1.7500	3
1.7500	2.0000	2
2.0000	2.2500	30
2.2500	2.5000	83
2.5000	2.7500	258
2.7500	3.0000	596
3.0000	3.2500	1061
3.2500	3.5000	1328
3.5000	3.7500	1018
3.7500	4.0000	472
4.0000	4.2500	165
4.2500	4.5000	49
4.5000	4.7500	13
4.7500	5.0000	10
5.0000	5.2500	0
5.2500	5.5000	0
5.5000	5.7500	1
5.7500	6.0000	0
