# Supplementary material for: Benchtop mesoSPIM: a next-generation open-source light-sheet microscope for cleared samples
Source: Nat Commun. 2024 Mar 27;15:2679. doi: 10.1038/s41467-024-46770-2 (PMC10973490; doi:10.1038/s41467-024-46770-2)
Supplement: Supplementary file 17 — Source Data [file 41467_2024_46770_MOESM17_ESM.zip › SourceData/SupplementaryFigure01/SourceData-SupplementaryFigure1a(hist-FWHM-lateral).txt]

Bin_start	Bin_end	Count
1.0000	1.2500	0
1.2500	1.5000	0
1.5000	1.7500	0
1.7500	2.0000	4
2.0000	2.2500	369
2.2500	2.5000	1634
2.5000	2.7500	1405
2.7500	3.0000	833
3.0000	3.2500	493
3.2500	3.5000	209
3.5000	3.7500	96
3.7500	4.0000	35
4.0000	4.2500	8
4.2500	4.5000	1
4.5000	4.7500	1
4.7500	5.0000	0
5.0000	5.2500	1
5.2500	5.5000	0
5.5000	5.7500	0
5.7500	6.0000	0
