# Supplementary material for: Benchtop mesoSPIM: a next-generation open-source light-sheet microscope for cleared samples
Source: Nat Commun. 2024 Mar 27;15:2679. doi: 10.1038/s41467-024-46770-2 (PMC10973490; doi:10.1038/s41467-024-46770-2)
Supplement: Supplementary file 17 — Source Data [file 41467_2024_46770_MOESM17_ESM.zip › SourceData/SupplementaryFigure01/SourceData-SupplementaryFigure1c(hist-FWHM-axial).txt]

Bin_start	Bin_end	Count
1.0000	1.2500	0
1.2500	1.5000	0
1.5000	1.7500	0
1.7500	2.0000	0
2.0000	2.2500	3
2.2500	2.5000	3
2.5000	2.7500	7
2.7500	3.0000	17
3.0000	3.2500	24
3.2500	3.5000	32
3.5000	3.7500	38
3.7500	4.0000	59
4.0000	4.2500	45
4.2500	4.5000	48
4.5000	4.7500	37
4.7500	5.0000	23
5.0000	5.2500	13
5.2500	5.5000	5
5.5000	5.7500	4
5.7500	6.0000	0
