# Supplementary material for: Benchtop mesoSPIM: a next-generation open-source light-sheet microscope for cleared samples
Source: Nat Commun. 2024 Mar 27;15:2679. doi: 10.1038/s41467-024-46770-2 (PMC10973490; doi:10.1038/s41467-024-46770-2)
Supplement: Supplementary file 17 — Source Data [file 41467_2024_46770_MOESM17_ESM.zip › SourceData/SupplementaryFigure05/SourceData-SupplementaryFigure5a(HAL100-no-filter-spectrum).txt]

Wavelength[nm]	ADC
207.230	483
207.610	459
207.990	481
208.370	479
208.750	489
209.130	469
209.510	486
209.890	471
210.271	479
210.651	483
211.031	474
211.412	481
211.792	494
212.173	478
212.554	484
212.934	466
213.315	504
213.696	493
214.077	481
214.458	493
214.839	463
215.220	476
215.601	479
215.982	487
216.363	479
216.744	476
217.126	462
217.507	486
217.889	472
218.270	479
218.652	465
219.033	482
219.415	468
219.797	466
220.178	475
220.560	482
220.942	474
221.324	498
221.706	490
222.088	487
222.470	472
222.852	479
223.235	470
223.617	461
223.999	476
224.382	493
224.764	515
225.147	502
225.529	470
225.912	467
226.294	478
226.677	474
227.060	482
227.443	477
227.826	471
228.209	488
228.592	470
228.975	482
229.358	472
229.741	470
230.124	493
230.508	472
230.891	496
231.274	485
231.658	482
232.041	476
232.425	485
232.809	482
233.192	478
233.576	488
233.960	469
234.344	485
234.728	485
235.112	474
235.496	507
235.880	497
236.264	476
236.648	466
237.032	485
237.417	485
237.801	472
238.185	491
238.570	492
238.954	482
239.339	475
239.724	502
240.108	487
240.493	489
240.878	505
241.263	489
241.648	495
242.033	491
242.418	494
242.803	479
243.188	486
243.573	498
243.958	484
244.344	484
244.729	460
245.114	484
245.500	479
245.885	492
246.271	490
246.657	481
247.042	483
247.428	490
247.814	485
248.200	463
248.585	486
248.971	481
249.357	484
249.744	460
250.130	485
250.516	476
250.902	479
251.288	484
251.675	495
252.061	476
252.448	483
252.834	486
253.221	479
253.607	510
253.994	499
254.381	484
254.768	472
255.154	448
255.541	477
255.928	479
256.315	507
256.702	487
257.089	459
257.477	492
257.864	474
258.251	485
258.638	481
259.026	479
259.413	488
259.801	499
260.188	478
260.576	473
260.964	473
261.351	478
261.739	504
262.127	495
262.515	490
262.903	490
263.291	476
263.679	465
264.067	496
264.455	491
264.843	505
265.231	479
265.620	506
266.008	485
266.396	463
266.785	483
267.173	483
267.562	479
267.951	485
268.339	499
268.728	467
269.117	488
269.506	478
269.895	482
270.284	463
270.673	482
271.062	474
271.451	486
271.840	486
272.229	505
272.618	471
273.008	468
273.397	464
273.787	476
274.176	484
274.566	492
274.955	476
275.345	504
275.735	484
276.124	472
276.514	479
276.904	477
277.294	470
277.684	474
278.074	475
278.464	458
278.854	489
279.244	460
279.635	462
280.025	469
280.415	489
280.806	493
281.196	482
281.587	467
281.977	483
282.368	469
282.758	490
283.149	466
283.540	482
283.931	489
284.322	477
284.713	490
285.104	472
285.495	470
285.886	482
286.277	466
286.668	476
287.059	476
287.451	462
287.842	480
288.233	484
288.625	464
289.016	477
289.408	488
289.800	472
290.191	467
290.583	461
290.975	472
291.367	488
291.759	474
292.150	469
292.542	477
292.935	467
293.327	499
293.719	485
294.111	459
294.503	484
294.896	463
295.288	467
295.680	475
296.073	489
296.465	480
296.858	472
297.250	466
297.643	457
298.036	467
298.429	466
298.822	480
299.214	490
299.607	490
300.000	467
300.393	484
300.786	472
301.180	456
301.573	457
301.966	478
302.359	478
302.753	474
303.146	465
303.540	464
303.933	475
304.327	490
304.720	475
305.114	488
305.508	463
305.901	477
306.295	476
306.689	489
307.083	469
307.477	478
307.871	466
308.265	482
308.659	481
309.054	465
309.448	479
309.842	481
310.236	484
310.631	481
311.025	467
311.420	470
311.814	492
312.209	479
312.604	469
312.998	478
313.393	477
313.788	468
314.183	471
314.578	488
314.973	470
315.368	463
315.763	478
316.158	502
316.553	483
316.948	462
317.344	463
317.739	474
318.134	466
318.530	471
318.925	486
319.321	479
319.716	470
320.112	465
320.508	460
320.903	466
321.299	482
321.695	497
322.091	472
322.487	481
322.883	481
323.279	489
323.675	472
324.071	471
324.467	492
324.864	495
325.260	489
325.656	490
326.053	481
326.449	492
326.846	490
327.242	493
327.639	514
328.036	496
328.432	497
328.829	502
329.226	511
329.623	521
330.020	503
330.417	522
330.814	508
331.211	516
331.608	509
332.005	522
332.402	519
332.799	536
333.197	520
333.594	524
333.992	519
334.389	532
334.787	537
335.184	535
335.582	543
335.980	547
336.377	574
336.775	581
337.173	587
337.571	566
337.969	600
338.367	612
338.765	601
339.163	594
339.561	621
339.959	620
340.357	633
340.756	629
341.154	629
341.552	642
341.951	633
342.349	641
342.748	660
343.146	674
343.545	674
343.944	674
344.343	688
344.741	690
345.140	692
345.539	692
345.938	705
346.337	706
346.736	720
347.135	733
347.534	722
347.934	744
348.333	727
348.732	787
349.131	750
349.531	779
349.930	751
350.330	777
350.729	781
351.129	801
351.529	780
351.928	813
352.328	820
352.728	844
353.128	859
353.527	827
353.927	861
354.327	852
354.728	840
355.128	900
355.528	872
355.928	903
356.328	895
356.728	913
357.129	924
357.529	935
357.930	937
358.330	927
358.731	968
359.131	950
359.532	969
359.933	954
360.333	961
360.734	1000
361.135	984
361.536	995
361.937	1001
362.338	1016
362.739	1035
363.140	1030
363.541	1032
363.942	1026
364.344	1076
364.745	1081
365.146	1087
365.548	1089
365.949	1066
366.351	1068
366.752	1091
367.154	1118
367.555	1145
367.957	1138
368.359	1150
368.760	1186
369.162	1178
369.564	1186
369.966	1190
370.368	1218
370.770	1252
371.172	1224
371.574	1293
371.977	1266
372.379	1281
372.781	1323
373.183	1338
373.586	1315
373.988	1367
374.391	1370
374.793	1398
375.196	1385
375.598	1412
376.001	1426
376.404	1474
376.807	1457
377.209	1464
377.612	1481
378.015	1499
378.418	1483
378.821	1526
379.224	1541
379.627	1533
380.030	1557
380.434	1582
380.837	1583
381.240	1563
381.644	1595
382.047	1614
382.450	1643
382.854	1629
383.257	1620
383.661	1643
384.065	1668
384.468	1682
384.872	1698
385.276	1711
385.680	1678
386.084	1725
386.488	1747
386.892	1720
387.296	1752
387.700	1812
388.104	1759
388.508	1810
388.912	1832
389.317	1826
389.721	1863
390.125	1898
390.530	1874
390.934	1955
391.339	1953
391.743	1960
392.148	1967
392.553	2014
392.957	2014
393.362	2054
393.767	2063
394.172	2082
394.577	2133
394.982	2176
395.387	2156
395.792	2232
396.197	2284
396.602	2258
397.007	2321
397.412	2283
397.818	2303
398.223	2332
398.628	2391
399.034	2395
399.439	2471
399.845	2475
400.250	2483
400.656	2488
401.062	2526
401.467	2596
401.873	2597
402.279	2600
402.685	2588
403.091	2619
403.497	2686
403.903	2684
404.309	2724
404.715	2696
405.121	2735
405.527	2749
405.934	2801
406.340	2803
406.746	2763
407.153	2804
407.559	2798
407.966	2835
408.372	2882
408.779	2887
409.185	2884
409.592	2869
409.999	2959
410.406	2992
410.812	2999
411.219	2988
411.626	3004
412.033	2984
412.440	3067
412.847	3035
413.254	3128
413.662	3100
414.069	3132
414.476	3131
414.883	3199
415.291	3181
415.698	3172
416.105	3268
416.513	3299
416.921	3341
417.328	3332
417.736	3431
418.143	3363
418.551	3412
418.959	3444
419.367	3490
419.775	3513
420.183	3522
420.591	3544
420.999	3635
421.407	3624
421.815	3640
422.223	3646
422.631	3729
423.039	3754
423.448	3788
423.856	3763
424.264	3865
424.673	3924
425.081	3988
425.490	4018
425.898	4091
426.307	4028
426.716	4100
427.124	4170
427.533	4297
427.942	4258
428.351	4326
428.760	4381
429.169	4389
429.578	4486
429.987	4519
430.396	4520
430.805	4552
431.214	4617
431.624	4671
432.033	4741
432.442	4667
432.852	4724
433.261	4724
433.670	4751
434.080	4838
434.490	4859
434.899	4922
435.309	4923
435.719	4931
436.128	4940
436.538	4930
436.948	5075
437.358	5054
437.768	5169
438.178	5054
438.588	5160
438.998	5192
439.408	5183
439.818	5195
440.228	5309
440.639	5320
441.049	5363
441.459	5396
441.870	5406
442.280	5404
442.691	5445
443.101	5560
443.512	5558
443.922	5550
444.333	5562
444.744	5585
445.155	5581
445.565	5751
445.976	5705
446.387	5810
446.798	5906
447.209	5850
447.620	6005
448.031	5996
448.443	6028
448.854	6138
449.265	6155
449.676	6129
450.088	6284
450.499	6258
450.910	6302
451.322	6422
451.733	6386
452.145	6427
452.557	6553
452.968	6521
453.380	6639
453.792	6586
454.203	6730
454.615	6754
455.027	6818
455.439	6911
455.851	6922
456.263	6893
456.675	6967
457.087	7048
457.500	7142
457.912	7228
458.324	7209
458.736	7183
459.149	7240
459.561	7267
459.973	7387
460.386	7349
460.798	7407
461.211	7430
461.624	7456
462.036	7539
462.449	7453
462.862	7558
463.275	7641
463.687	7684
464.100	7740
464.513	7779
464.926	7812
465.339	7938
465.752	7989
466.166	7935
466.579	7940
466.992	8004
467.405	8105
467.818	8149
468.232	8140
468.645	8219
469.059	8235
469.472	8274
469.886	8376
470.299	8335
470.713	8431
471.127	8487
471.540	8511
471.954	8551
472.368	8665
472.782	8557
473.196	8763
473.610	8810
474.024	8854
474.438	8875
474.852	9010
475.266	8927
475.680	8991
476.094	9048
476.508	9085
476.923	9186
477.337	9194
477.751	9217
478.166	9192
478.580	9324
478.995	9249
479.409	9371
479.824	9454
480.239	9432
480.653	9580
481.068	9496
481.483	9509
481.898	9509
482.313	9700
482.728	9790
483.143	9790
483.558	9836
483.973	9938
484.388	9969
484.803	10083
485.218	10152
485.634	10294
486.049	10196
486.464	10292
486.880	10478
487.295	10386
487.710	10486
488.126	10560
488.542	10636
488.957	10741
489.373	10821
489.788	10660
490.204	10801
490.620	10885
491.036	10867
491.452	11041
491.868	11057
492.284	11021
492.700	11188
493.116	11212
493.532	11207
493.948	11327
494.364	11285
494.780	11402
495.197	11340
495.613	11480
496.029	11554
496.446	11592
496.862	11640
497.279	11693
497.695	11685
498.112	11789
498.528	11806
498.945	11850
499.362	11855
499.779	11906
500.195	11989
500.612	12009
501.029	12039
501.446	12218
501.863	12226
502.280	12244
502.697	12290
503.114	12216
503.532	12283
503.949	12420
504.366	12431
504.783	12472
505.201	12466
505.618	12608
506.035	12680
506.453	12725
506.870	12703
507.288	12728
507.706	12781
508.123	12808
508.541	12923
508.959	12991
509.376	13120
509.794	13125
510.212	13111
510.630	13220
511.048	13208
511.466	13257
511.884	13349
512.302	13384
512.720	13417
513.139	13501
513.557	13537
513.975	13594
514.393	13582
514.812	13640
515.230	13785
515.648	13686
516.067	13845
516.486	13866
516.904	13823
517.323	13861
517.741	14029
518.160	14024
518.579	14183
518.998	14275
519.416	14248
519.835	14346
520.254	14197
520.673	14378
521.092	14323
521.511	14538
521.930	14563
522.350	14488
522.769	14696
523.188	14644
523.607	14742
524.027	14800
524.446	14892
524.865	14954
525.285	14872
525.704	14988
526.124	14986
526.543	15151
526.963	15109
527.383	15314
527.802	15252
528.222	15362
528.642	15440
529.062	15437
529.482	15674
529.901	15640
530.321	15636
530.741	15723
531.161	15773
531.582	15947
532.002	16002
532.422	16079
532.842	16052
533.262	16222
533.683	16375
534.103	16469
534.523	16479
534.944	16562
535.364	16608
535.785	16721
536.205	16702
536.626	16800
537.047	16915
537.467	16922
537.888	17028
538.309	16985
538.730	17156
539.151	17271
539.572	17294
539.992	17399
540.414	17407
540.835	17424
541.256	17535
541.677	17615
542.098	17688
542.519	17871
542.940	17855
543.362	17787
543.783	17914
544.204	18059
544.626	18070
545.047	18148
545.469	18185
545.890	18153
546.312	18235
546.734	18352
547.155	18329
547.577	18475
547.999	18574
548.421	18466
548.842	18571
549.264	18682
549.686	18709
550.108	18745
550.530	18713
550.952	18830
551.374	18858
551.797	19078
552.219	19065
552.641	19097
553.063	19235
553.486	19238
553.908	19219
554.330	19355
554.753	19432
555.175	19362
555.598	19550
556.020	19544
556.443	19547
556.866	19588
557.288	19711
557.711	19813
558.134	19842
558.557	19932
558.979	20105
559.402	19986
559.825	20071
560.248	20076
560.671	20236
561.094	20312
561.518	20231
561.941	20442
562.364	20440
562.787	20477
563.211	20594
563.634	20638
564.057	20672
564.481	20818
564.904	20729
565.328	20817
565.751	20894
566.175	20916
566.598	20984
567.022	21182
567.446	21085
567.869	21355
568.293	21384
568.717	21374
569.141	21383
569.565	21519
569.989	21396
570.413	21687
570.837	21686
571.261	21782
571.685	21748
572.109	21816
572.533	21833
572.958	22021
573.382	22005
573.806	21982
574.231	22025
574.655	22184
575.079	22185
575.504	22129
575.928	22301
576.353	22365
576.778	22330
577.202	22596
577.627	22481
578.052	22584
578.477	22610
578.901	22715
579.326	22639
579.751	22728
580.176	22677
580.601	22762
581.026	22840
581.451	22927
581.876	22756
582.302	23003
582.727	22957
583.152	22997
583.577	23242
584.003	23023
584.428	23097
584.853	23055
585.279	23141
585.704	23132
586.130	23129
586.555	23327
586.981	23193
587.407	23366
587.832	23106
588.258	23106
588.684	23268
589.110	23106
589.535	23171
589.961	23173
590.387	23234
590.813	23224
591.239	23336
591.665	23247
592.091	23196
592.518	23125
592.944	23052
593.370	23274
593.796	23255
594.223	23211
594.649	23333
595.075	23213
595.502	23301
595.928	23288
596.355	23361
596.781	23311
597.208	23279
597.634	23386
598.061	23249
598.488	23221
598.915	23362
599.341	23264
599.768	23444
600.195	23294
600.622	23290
601.049	23353
601.476	23190
601.903	23267
602.330	23268
602.757	23090
603.184	23086
603.612	23171
604.039	23013
604.466	22943
604.893	23131
605.321	23171
605.748	22933
606.176	23115
606.603	23097
607.031	22964
607.458	22901
607.886	22973
608.313	22990
608.741	22922
609.169	22773
609.596	22889
610.024	22820
610.452	22799
610.880	22811
611.308	23000
611.736	22778
612.164	22814
612.592	22800
613.020	22707
613.448	22691
613.876	22657
614.305	22777
614.733	22790
615.161	22724
615.589	22693
616.018	22571
616.446	22674
616.875	22724
617.303	22840
617.732	22786
618.160	22556
618.589	22712
619.017	22774
619.446	22904
619.875	22760
620.303	22757
620.732	22838
621.161	22793
621.590	22873
622.019	22754
622.448	22825
622.877	22824
623.306	22786
623.735	22715
624.164	22865
624.593	22773
625.022	22814
625.452	22908
625.881	22789
626.310	22940
626.740	22906
627.169	22899
627.598	22901
628.028	22820
628.457	22897
628.887	22943
629.316	23029
629.746	22971
630.176	22995
630.605	23100
631.035	23215
631.465	23166
631.895	23212
632.325	23226
632.755	23244
633.185	23258
633.614	23246
634.044	23444
634.475	23528
634.905	23327
635.335	23413
635.765	23457
636.195	23513
636.625	23599
637.056	23786
637.486	23737
637.916	23856
638.347	23752
638.777	24202
639.208	23913
639.638	23911
640.069	23954
640.499	23949
640.930	24098
641.361	24070
641.791	24183
642.222	24147
642.653	24144
643.084	24365
643.515	24116
643.946	24290
644.376	24263
644.807	24232
645.239	24059
645.670	24147
646.101	24104
646.532	24261
646.963	24160
647.394	24212
647.825	24040
648.257	24210
648.688	24477
649.119	24561
649.551	24527
649.982	24466
650.414	24593
650.845	24633
651.277	24605
651.708	24676
652.140	24743
652.572	24835
653.003	24864
653.435	24948
653.867	24952
654.299	24956
654.731	25018
655.163	24773
655.595	25007
656.027	24934
656.459	25166
656.891	24945
657.323	24995
657.755	24865
658.187	24805
658.619	24754
659.052	24582
659.484	24325
659.916	24220
660.348	24233
660.781	24102
661.213	23803
661.646	23720
662.078	23576
662.511	23191
662.943	23098
663.376	22919
663.809	22527
664.241	22287
664.674	22242
665.107	21896
665.540	21567
665.973	21482
666.405	21166
666.838	20844
667.271	20456
667.704	20155
668.137	19841
668.570	19571
669.004	19448
669.437	19079
669.870	18700
670.303	18378
670.736	18099
671.170	17872
671.603	17444
672.036	17245
672.470	17032
672.903	16587
673.337	16318
673.770	16054
674.204	15661
674.638	15266
675.071	15056
675.505	14828
675.939	14520
676.372	14193
676.806	13931
677.240	13687
677.674	13407
678.108	13176
678.542	12826
678.976	12573
679.410	12252
679.844	11922
680.278	11814
680.712	11590
681.146	11356
681.580	11148
682.014	10933
682.449	10673
682.883	10458
683.317	10228
683.752	10038
684.186	9755
684.620	9714
685.055	9478
685.490	9261
685.924	9071
686.359	8862
686.793	8713
687.228	8597
687.663	8340
688.097	8294
688.532	8056
688.967	7891
689.402	7757
689.837	7530
690.272	7405
690.707	7289
691.142	7203
691.577	6962
692.012	6886
692.447	6780
692.882	6606
693.317	6537
693.752	6438
694.188	6338
694.623	6197
695.058	6063
695.494	5852
695.929	5870
696.364	5603
696.800	5561
697.235	5509
697.671	5387
698.107	5312
698.542	5203
698.978	5167
699.414	4945
699.849	4885
700.285	4844
700.721	4725
701.157	4580
701.592	4516
702.028	4431
702.464	4420
702.900	4398
703.336	4204
703.772	4125
704.208	4022
704.645	4005
705.081	3978
705.517	3845
705.953	3800
706.389	3791
706.826	3673
707.262	3635
707.698	3556
708.135	3533
708.571	3443
709.008	3426
709.444	3358
709.881	3311
710.317	3259
710.754	3151
711.191	3121
711.627	3175
712.064	3081
712.501	3039
712.938	2950
713.374	2898
713.811	2853
714.248	2804
714.685	2800
715.122	2756
715.559	2755
715.996	2668
716.433	2678
716.870	2611
717.307	2557
717.745	2510
718.182	2490
718.619	2479
719.056	2458
719.494	2453
719.931	2350
720.368	2367
720.806	2338
721.243	2237
721.681	2303
722.118	2276
722.556	2211
722.993	2125
723.431	2125
723.869	2129
724.306	2068
724.744	2049
725.182	1954
725.620	1941
726.058	1940
726.495	1957
726.933	1953
727.371	1895
727.809	1888
728.247	1832
728.685	1823
729.123	1812
729.562	1791
730.000	1784
730.438	1722
730.876	1768
731.314	1703
731.753	1742
732.191	1694
732.629	1675
733.068	1669
733.506	1620
733.945	1659
734.383	1601
734.822	1588
735.260	1609
735.699	1551
736.137	1535
736.576	1542
737.015	1542
737.453	1507
737.892	1471
738.331	1465
738.770	1495
739.209	1464
739.648	1448
740.087	1420
740.526	1413
740.965	1407
741.404	1409
741.843	1378
742.282	1396
742.721	1348
743.160	1323
743.599	1305
744.039	1326
744.478	1295
744.917	1301
745.357	1309
745.796	1275
746.235	1250
746.675	1235
747.114	1247
747.554	1267
747.993	1221
748.433	1245
748.872	1214
749.312	1211
749.752	1211
750.191	1181
750.631	1166
751.071	1198
751.511	1147
751.951	1172
752.390	1149
752.830	1100
753.270	1122
753.710	1128
754.150	1103
754.590	1108
755.030	1091
755.471	1081
755.911	1075
756.351	1100
756.791	1058
757.231	1081
757.672	1043
758.112	1054
758.552	1032
758.993	1039
759.433	1024
759.873	1012
760.314	1018
760.754	994
761.195	971
761.635	994
762.076	986
762.517	955
762.957	1000
763.398	949
763.839	964
764.280	964
764.720	982
765.161	980
765.602	962
766.043	954
766.484	931
766.925	930
767.366	943
767.807	945
768.248	921
768.689	975
769.130	908
769.571	947
770.012	906
770.454	875
770.895	911
771.336	889
771.777	899
772.219	878
772.660	905
773.102	892
773.543	879
773.984	876
774.426	886
774.867	893
775.309	844
775.751	857
776.192	864
776.634	857
777.076	858
777.517	855
777.959	836
778.401	821
778.843	856
779.285	865
779.726	822
780.168	830
780.610	815
781.052	829
781.494	817
781.936	830
782.378	803
782.820	821
783.263	825
783.705	802
784.147	805
784.589	788
785.031	783
785.474	798
785.916	796
786.358	792
786.801	791
787.243	786
787.686	786
788.128	783
788.571	783
789.013	797
789.456	763
789.898	751
790.341	758
790.784	755
791.226	772
791.669	791
792.112	778
792.555	757
792.997	757
793.440	748
793.883	773
794.326	776
794.769	751
795.212	735
795.655	753
796.098	738
796.541	729
796.984	751
797.427	770
797.870	758
798.314	742
798.757	750
799.200	763
799.643	733
800.087	748
800.530	746
800.973	774
801.417	749
801.860	735
802.304	742
802.747	715
803.191	733
803.634	735
804.078	699
804.521	728
804.965	741
805.409	732
805.852	730
806.296	729
806.740	728
807.184	711
807.627	719
808.071	686
808.515	717
808.959	716
809.403	718
809.847	708
810.291	720
810.735	707
811.179	714
811.623	692
812.067	735
812.511	710
812.956	702
813.400	700
813.844	705
814.288	696
814.732	678
815.177	699
815.621	718
816.066	707
816.510	697
816.954	691
817.399	707
817.843	716
818.288	694
818.732	687
819.177	690
819.622	687
820.066	690
820.511	720
820.956	715
821.400	680
821.845	683
822.290	696
822.735	706
823.180	697
823.624	681
824.069	673
824.514	682
824.959	724
825.404	664
825.849	707
826.294	692
826.739	681
827.184	708
827.630	726
828.075	690
828.520	678
828.965	709
829.410	682
829.856	686
830.301	703
830.746	682
831.192	680
831.637	686
832.082	703
832.528	675
832.973	696
833.419	691
833.864	705
834.310	718
834.755	684
835.201	692
835.647	687
836.092	683
836.538	700
836.984	699
837.429	679
837.875	710
838.321	708
838.767	695
839.213	713
839.659	689
840.104	694
840.550	709
840.996	714
841.442	690
841.888	676
842.334	701
842.781	682
843.227	670
843.673	688
844.119	699
844.565	681
845.011	694
845.458	734
845.904	723
846.350	701
846.796	713
847.243	715
847.689	721
848.136	726
848.582	691
849.028	705
849.475	711
849.921	717
850.368	716
850.815	725
851.261	742
851.708	703
852.154	721
852.601	733
853.048	744
853.495	717
853.941	719
854.388	743
854.835	702
855.282	748
855.729	733
856.175	725
856.622	759
857.069	762
857.516	742
857.963	734
858.410	744
858.857	738
859.304	728
859.751	761
860.199	733
860.646	761
861.093	769
861.540	774
861.987	783
862.435	744
862.882	788
863.329	739
863.776	773
864.224	753
864.671	780
865.119	751
865.566	768
866.013	758
866.461	776
866.908	787
867.356	770
867.804	767
868.251	780
868.699	803
869.146	810
869.594	807
870.042	767
870.489	776
870.937	783
871.385	811
871.833	794
872.281	788
872.728	801
873.176	817
873.624	825
874.072	820
874.520	800
874.968	774
875.416	789
875.864	799
876.312	774
876.760	866
877.208	847
877.656	804
878.104	847
878.553	808
879.001	834
879.449	796
879.897	836
880.346	875
880.794	837
881.242	824
881.690	818
882.139	839
882.587	874
883.036	840
883.484	861
883.932	841
884.381	868
884.829	828
885.278	818
885.727	869
886.175	813
886.624	873
887.072	920
887.521	866
887.970	853
888.418	881
888.867	891
889.316	915
889.765	861
890.213	881
890.662	882
891.111	882
891.560	898
892.009	908
892.458	909
892.907	937
893.356	875
893.805	895
894.254	900
894.703	883
895.152	913
895.601	905
896.050	922
896.499	906
896.948	915
897.397	917
897.847	927
898.296	952
898.745	943
899.194	931
899.644	883
900.093	938
900.542	925
900.992	952
901.441	984
901.890	939
902.340	925
902.789	887
903.239	924
903.688	957
904.138	977
904.587	958
905.037	977
905.486	959
905.936	969
906.386	989
906.835	1005
907.285	974
907.735	993
908.184	975
908.634	959
909.084	1012
909.534	1006
909.984	984
910.433	983
910.883	1016
911.333	997
911.783	1002
912.233	980
912.683	1050
913.133	1032
913.583	1007
914.033	1055
914.483	1045
914.933	1037
915.383	1022
915.833	1017
916.283	1087
916.733	1034
917.183	1040
917.634	1082
918.084	1048
918.534	1044
918.984	1045
919.435	1087
919.885	1079
920.335	1064
920.785	1099
921.236	1082
921.686	1060
922.137	1100
922.587	1103
923.037	1101
923.488	1124
923.938	1124
924.389	1082
924.839	1101
925.290	1085
925.740	1082
926.191	1107
926.642	1129
927.092	1133
927.543	1116
927.994	1122
928.444	1128
928.895	1099
929.346	1135
929.796	1130
930.247	1129
930.698	1140
931.149	1137
931.600	1142
932.051	1144
932.501	1155
932.952	1130
933.403	1185
933.854	1124
934.305	1110
934.756	1119
935.207	1097
935.658	1060
936.109	1090
936.560	1053
937.011	1060
937.462	1033
937.913	1015
938.365	1087
938.816	1010
939.267	987
939.718	1026
940.169	1019
940.620	975
941.072	987
941.523	973
941.974	1001
942.426	953
942.877	981
943.328	963
943.780	948
944.231	947
944.682	972
945.134	966
945.585	954
946.037	936
946.488	955
946.940	957
947.391	944
947.843	957
948.294	958
948.746	968
949.197	948
949.649	937
950.101	939
950.552	980
951.004	956
951.456	962
951.907	1132
952.359	946
952.811	934
953.263	958
953.714	941
954.166	945
954.618	978
955.070	956
955.522	959
955.974	957
956.425	946
956.877	940
957.329	943
957.781	948
958.233	946
958.685	943
959.137	921
959.589	904
960.041	927
960.493	927
960.945	930
961.397	911
961.849	910
962.302	904
962.754	889
963.206	895
963.658	895
964.110	907
964.562	889
965.015	893
965.467	884
965.919	861
966.371	895
966.824	878
967.276	849
967.728	851
968.181	843
968.633	818
969.085	847
969.538	829
969.990	824
970.443	824
970.895	811
971.347	796
971.800	783
972.252	808
972.705	830
973.157	806
973.610	778
974.063	783
974.515	771
974.968	772
975.420	783
975.873	782
976.326	776
976.778	754
977.231	769
977.684	743
978.136	753
978.589	767
979.042	764
979.495	745
979.947	718
980.400	735
980.853	705
981.306	719
981.759	741
982.211	703
982.664	704
983.117	727
983.570	706
984.023	673
984.476	704
984.929	692
985.382	699
985.835	703
986.288	684
986.741	687
987.194	671
987.647	672
988.100	706
988.553	690
989.006	670
989.459	723
989.912	682
990.365	664
990.818	683
991.271	670
991.725	669
992.178	674
992.631	680
993.084	690
993.537	655
993.991	680
994.444	662
994.897	660
995.350	664
995.804	649
996.257	636
996.710	641
997.164	638
997.617	652
998.070	646
998.524	658
998.977	662
999.431	644
999.884	607
1000.337	632
1000.791	646
1001.244	607
1001.698	623
1002.151	632
1002.605	626
1003.058	615
1003.512	601
1003.965	613
1004.419	597
1004.872	612
1005.326	593
1005.780	609
1006.233	622
1006.687	616
1007.140	603
1007.594	606
1008.048	612
1008.501	600
1008.955	594
1009.409	604
1009.862	586
1010.316	591
1010.770	605
1011.224	610
1011.677	607
1012.131	565
1012.585	572
1013.039	565
1013.493	607
1013.946	567
1014.400	566
1014.854	589
1015.308	582
1015.762	584
1016.216	570
1016.670	575
1017.123	561
1017.577	558
1018.031	564
1018.485	563
1018.939	553
1019.393	563
1019.847	574
1020.301	561
1020.755	561
1021.209	556
1021.663	616
1022.117	549
1022.571	557
1023.025	549
1023.479	534
1023.933	549
1024.387	547
1024.842	550
1025.296	565
1025.750	565
1026.204	558
1026.658	556
1027.112	532
1027.566	560
1028.021	527
1028.475	549
1028.929	538
1029.383	541
1029.837	526
1030.292	536
1030.746	542
1031.200	533
1031.654	583
1032.109	516
1032.563	500
1033.017	515
1033.471	534
1033.926	526
1034.380	525
1034.834	510
1035.289	536
1035.743	511
1036.198	511
1036.652	536
1037.106	529
1037.561	526
1038.015	542
1038.469	507
1038.924	509
1039.378	513
1039.833	513
1040.287	523
1040.742	524
1041.196	524
1041.651	509
1042.105	508
1042.559	507
1043.014	517
1043.469	520
1043.923	502
1044.378	498
1044.832	507
1045.287	502
1045.741	546
1046.196	488
1046.650	507
1047.105	501
1047.559	505
1048.014	506
1048.469	491
1048.923	497
1049.378	484
1049.833	494
1050.287	501
1050.742	494
1051.196	495
1051.651	500
1052.106	501
1052.560	492
1053.015	492
1053.470	502
1053.925	500
1054.379	493
1054.834	498
1055.289	497
1055.743	508
[truncated: 49 more rows]
