# Supplementary material for: Benchtop mesoSPIM: a next-generation open-source light-sheet microscope for cleared samples
Source: Nat Commun. 2024 Mar 27;15:2679. doi: 10.1038/s41467-024-46770-2 (PMC10973490; doi:10.1038/s41467-024-46770-2)
Supplement: Supplementary file 17 — Source Data [file 41467_2024_46770_MOESM17_ESM.zip › SourceData/SupplementaryFigure05/SourceData-SupplementaryFigure5a(Motorolag8screen-spectra).xlsx]

## Sheet: SourceData-SupplementaryFigure5
Blue screen			Green screen			Red screen
Wavelength[nm]	ADC		Wavelength[nm]	ADC		Wavelength[nm]	ADC
207.23	445		207.23	441		207.23	449
207.61	424		207.61	415		207.61	427
207.99	433		207.99	437		207.99	435
208.37	425		208.37	433		208.37	461
208.75	440		208.75	434		208.75	450
209.13	429		209.13	438		209.13	427
209.51	443		209.51	445		209.51	443
209.89	415		209.89	426		209.89	441
210.271	448		210.271	445		210.271	451
210.651	454		210.651	447		210.651	453
211.031	427		211.031	428		211.031	443
211.412	443		211.412	436		211.412	439
211.792	444		211.792	449		211.792	426
212.173	439		212.173	446		212.173	441
212.554	439		212.554	452		212.554	441
212.934	409		212.934	450		212.934	453
213.315	459		213.315	460		213.315	453
213.696	428		213.696	438		213.696	440
214.077	435		214.077	437		214.077	441
214.458	441		214.458	447		214.458	452
214.839	427		214.839	436		214.839	438
215.22	437		215.22	433		215.22	443
215.601	442		215.601	431		215.601	439
215.982	423		215.982	435		215.982	442
216.363	420		216.363	446		216.363	446
216.744	436		216.744	429		216.744	431
217.126	426		217.126	428		217.126	436
217.507	444		217.507	463		217.507	450
217.889	437		217.889	434		217.889	425
218.27	428		218.27	435		218.27	435
218.652	423		218.652	420		218.652	415
219.033	435		219.033	444		219.033	438
219.415	437		219.415	429		219.415	425
219.797	409		219.797	430		219.797	427
220.178	437		220.178	439		220.178	434
220.56	428		220.56	446		220.56	431
220.942	428		220.942	446		220.942	430
221.324	438		221.324	446		221.324	444
221.706	430		221.706	435		221.706	438
222.088	425		222.088	438		222.088	446
222.47	424		222.47	437		222.47	438
222.852	437		222.852	438		222.852	463
223.235	433		223.235	425		223.235	431
223.617	425		223.617	426		223.617	436
223.999	444		223.999	430		223.999	440
224.382	431		224.382	435		224.382	447
224.764	461		224.764	451		224.764	471
225.147	456		225.147	447		225.147	441
225.529	426		225.529	437		225.529	449
225.912	416		225.912	439		225.912	436
226.294	436		226.294	445		226.294	451
226.677	431		226.677	428		226.677	427
227.06	446		227.06	441		227.06	440
227.443	428		227.443	440		227.443	447
227.826	445		227.826	437		227.826	440
228.209	415		228.209	417		228.209	426
228.592	426		228.592	429		228.592	440
228.975	437		228.975	434		228.975	436
229.358	440		229.358	442		229.358	430
229.741	427		229.741	429		229.741	446
230.124	424		230.124	430		230.124	424
230.508	434		230.508	422		230.508	434
230.891	440		230.891	440		230.891	444
231.274	433		231.274	435		231.274	441
231.658	435		231.658	451		231.658	450
232.041	439		232.041	427		232.041	424
232.425	431		232.425	428		232.425	436
232.809	422		232.809	414		232.809	437
233.192	439		233.192	440		233.192	444
233.576	427		233.576	426		233.576	431
233.96	435		233.96	436		233.96	421
234.344	434		234.344	435		234.344	435
234.728	419		234.728	437		234.728	443
235.112	438		235.112	447		235.112	438
235.496	450		235.496	434		235.496	437
235.88	451		235.88	449		235.88	451
236.264	433		236.264	431		236.264	434
236.648	431		236.648	430		236.648	427
237.032	447		237.032	447		237.032	458
237.417	434		237.417	437		237.417	430
237.801	426		237.801	431		237.801	429
238.185	444		238.185	433		238.185	430
238.57	438		238.57	445		238.57	440
238.954	464		238.954	458		238.954	462
239.339	431		239.339	436		239.339	434
239.724	433		239.724	434		239.724	442
240.108	436		240.108	439		240.108	442
240.493	444		240.493	440		240.493	435
240.878	428		240.878	441		240.878	447
241.263	435		241.263	438		241.263	446
241.648	440		241.648	441		241.648	436
242.033	423		242.033	437		242.033	453
242.418	454		242.418	451		242.418	435
242.803	427		242.803	440		242.803	442
243.188	444		243.188	448		243.188	437
243.573	450		243.573	443		243.573	463
243.958	429		243.958	435		243.958	435
244.344	421		244.344	444		244.344	433
244.729	433		244.729	447		244.729	429
245.114	423		245.114	431		245.114	442
245.5	420		245.5	430		245.5	438
245.885	431		245.885	439		245.885	436
246.271	427		246.271	440		246.271	454
246.657	445		246.657	442		246.657	429
247.042	435		247.042	440		247.042	452
247.428	445		247.428	436		247.428	435
247.814	420		247.814	430		247.814	434
248.2	435		248.2	424		248.2	431
248.585	412		248.585	441		248.585	440
248.971	425		248.971	441		248.971	427
249.357	437		249.357	438		249.357	441
249.744	428		249.744	417		249.744	443
250.13	443		250.13	431		250.13	433
250.516	423		250.516	452		250.516	425
250.902	424		250.902	432		250.902	437
251.288	435		251.288	460		251.288	445
251.675	429		251.675	453		251.675	440
252.061	440		252.061	430		252.061	437
252.448	426		252.448	437		252.448	450
252.834	424		252.834	439		252.834	434
253.221	418		253.221	430		253.221	438
253.607	431		253.607	447		253.607	455
253.994	424		253.994	446		253.994	460
254.381	434		254.381	431		254.381	437
254.768	415		254.768	443		254.768	444
255.154	402		255.154	412		255.154	427
255.541	431		255.541	441		255.541	447
255.928	431		255.928	437		255.928	427
256.315	447		256.315	468		256.315	441
256.702	412		256.702	418		256.702	413
257.089	415		257.089	439		257.089	415
257.477	430		257.477	446		257.477	428
257.864	427		257.864	426		257.864	420
258.251	419		258.251	437		258.251	429
258.638	424		258.638	445		258.638	433
259.026	434		259.026	439		259.026	425
259.413	446		259.413	429		259.413	421
259.801	425		259.801	434		259.801	421
260.188	442		260.188	441		260.188	433
260.576	438		260.576	427		260.576	417
260.964	430		260.964	440		260.964	428
261.351	439		261.351	427		261.351	418
261.739	430		261.739	453		261.739	435
262.127	431		262.127	431		262.127	423
262.515	428		262.515	433		262.515	417
262.903	434		262.903	439		262.903	436
263.291	442		263.291	424		263.291	441
263.679	422		263.679	427		263.679	421
264.067	445		264.067	457		264.067	440
264.455	444		264.455	431		264.455	439
264.843	443		264.843	451		264.843	446
265.231	434		265.231	428		265.231	437
265.62	442		265.62	453		265.62	449
266.008	431		266.008	425		266.008	424
266.396	429		266.396	421		266.396	439
266.785	427		266.785	433		266.785	429
267.173	431		267.173	438		267.173	435
267.562	439		267.562	427		267.562	447
267.951	438		267.951	440		267.951	427
268.339	413		268.339	429		268.339	440
268.728	424		268.728	422		268.728	426
269.117	445		269.117	442		269.117	443
269.506	423		269.506	435		269.506	442
269.895	446		269.895	430		269.895	445
270.284	428		270.284	440		270.284	428
270.673	434		270.673	421		270.673	432
271.062	431		271.062	431		271.062	431
271.451	430		271.451	420		271.451	421
271.84	436		271.84	441		271.84	434
272.229	453		272.229	465		272.229	457
272.618	436		272.618	438		272.618	438
273.008	425		273.008	430		273.008	442
273.397	429		273.397	443		273.397	432
273.787	415		273.787	446		273.787	434
274.176	436		274.176	440		274.176	426
274.566	436		274.566	437		274.566	428
274.955	424		274.955	443		274.955	434
275.345	430		275.345	445		275.345	442
275.735	428		275.735	429		275.735	448
276.124	440		276.124	435		276.124	434
276.514	415		276.514	427		276.514	435
276.904	434		276.904	443		276.904	434
277.294	435		277.294	431		277.294	439
277.684	444		277.684	434		277.684	436
278.074	424		278.074	427		278.074	417
278.464	415		278.464	427		278.464	427
278.854	431		278.854	426		278.854	429
279.244	427		279.244	437		279.244	445
279.635	417		279.635	429		279.635	427
280.025	422		280.025	433		280.025	443
280.415	432		280.415	445		280.415	455
280.806	445		280.806	437		280.806	439
281.196	425		281.196	427		281.196	425
281.587	430		281.587	431		281.587	431
281.977	429		281.977	447		281.977	452
282.368	424		282.368	421		282.368	430
282.758	446		282.758	447		282.758	438
283.149	420		283.149	438		283.149	430
283.54	426		283.54	427		283.54	435
283.931	427		283.931	427		283.931	422
284.322	432		284.322	429		284.322	433
284.713	435		284.713	434		284.713	429
285.104	429		285.104	408		285.104	436
285.495	414		285.495	425		285.495	427
285.886	418		285.886	427		285.886	425
286.277	445		286.277	426		286.277	443
286.668	418		286.668	432		286.668	418
287.059	436		287.059	431		287.059	431
287.451	419		287.451	420		287.451	420
287.842	446		287.842	447		287.842	426
288.233	432		288.233	431		288.233	433
288.625	416		288.625	429		288.625	440
289.016	426		289.016	425		289.016	436
289.408	425		289.408	423		289.408	429
289.8	412		289.8	435		289.8	438
290.191	425		290.191	435		290.191	433
290.583	430		290.583	434		290.583	428
290.975	418		290.975	434		290.975	429
291.367	441		291.367	429		291.367	439
291.759	417		291.759	436		291.759	420
292.15	431		292.15	441		292.15	434
292.542	428		292.542	415		292.542	446
292.935	426		292.935	441		292.935	423
293.327	444		293.327	437		293.327	430
293.719	435		293.719	444		293.719	428
294.111	431		294.111	429		294.111	422
294.503	423		294.503	436		294.503	428
294.896	424		294.896	415		294.896	422
295.288	419		295.288	441		295.288	431
295.68	443		295.68	441		295.68	433
296.073	415		296.073	430		296.073	430
296.465	431		296.465	437		296.465	429
296.858	433		296.858	419		296.858	446
297.25	427		297.25	431		297.25	425
297.643	431		297.643	430		297.643	441
298.036	431		298.036	424		298.036	412
298.429	418		298.429	419		298.429	433
298.822	430		298.822	440		298.822	430
299.214	446		299.214	433		299.214	433
299.607	430		299.607	436		299.607	435
300	409		300	433		300	429
300.393	429		300.393	430		300.393	419
300.786	427		300.786	428		300.786	406
301.18	421		301.18	434		301.18	431
301.573	425		301.573	419		301.573	410
301.966	433		301.966	433		301.966	421
302.359	433		302.359	412		302.359	415
302.753	442		302.753	418		302.753	433
303.146	423		303.146	411		303.146	422
303.54	445		303.54	437		303.54	429
303.933	428		303.933	428		303.933	433
304.327	435		304.327	449		304.327	442
304.72	423		304.72	428		304.72	440
305.114	434		305.114	448		305.114	446
305.508	411		305.508	424		305.508	426
305.901	441		305.901	431		305.901	433
306.295	427		306.295	430		306.295	433
306.689	432		306.689	431		306.689	434
307.083	431		307.083	438		307.083	421
307.477	421		307.477	440		307.477	439
307.871	419		307.871	441		307.871	419
308.265	419		308.265	444		308.265	444
308.659	440		308.659	433		308.659	414
309.054	424		309.054	434		309.054	418
309.448	419		309.448	431		309.448	428
309.842	421		309.842	431		309.842	441
310.236	434		310.236	444		310.236	439
310.631	417		310.631	441		310.631	429
311.025	422		311.025	438		311.025	417
311.42	422		311.42	437		311.42	427
311.814	431		311.814	435		311.814	434
312.209	433		312.209	425		312.209	440
312.604	413		312.604	412		312.604	410
312.998	428		312.998	434		312.998	420
313.393	405		313.393	426		313.393	420
313.788	427		313.788	422		313.788	419
314.183	425		314.183	430		314.183	432
314.578	428		314.578	425		314.578	426
314.973	407		314.973	408		314.973	423
315.368	405		315.368	437		315.368	434
315.763	413		315.763	437		315.763	415
316.158	413		316.158	434		316.158	436
316.553	409		316.553	438		316.553	436
316.948	424		316.948	438		316.948	428
317.344	409		317.344	426		317.344	420
317.739	410		317.739	417		317.739	430
318.134	418		318.134	427		318.134	434
318.53	408		318.53	454		318.53	447
318.925	414		318.925	418		318.925	428
319.321	408		319.321	430		319.321	414
319.716	401		319.716	421		319.716	424
320.112	419		320.112	428		320.112	423
320.508	424		320.508	423		320.508	424
320.903	399		320.903	437		320.903	415
321.299	406		321.299	446		321.299	437
321.695	437		321.695	433		321.695	431
322.091	403		322.091	420		322.091	418
322.487	414		322.487	425		322.487	416
322.883	417		322.883	421		322.883	419
323.279	427		323.279	423		323.279	424
323.675	425		323.675	431		323.675	426
324.071	425		324.071	429		324.071	425
324.467	406		324.467	435		324.467	423
324.864	426		324.864	423		324.864	410
325.26	418		325.26	424		325.26	415
325.656	424		325.656	423		325.656	417
326.053	418		326.053	427		326.053	424
326.449	419		326.449	415		326.449	425
326.846	424		326.846	412		326.846	425
327.242	409		327.242	426		327.242	421
327.639	417		327.639	428		327.639	425
328.036	427		328.036	403		328.036	424
328.432	416		328.432	417		328.432	420
328.829	419		328.829	403		328.829	424
329.226	431		329.226	408		329.226	427
329.623	417		329.623	410		329.623	430
330.02	427		330.02	415		330.02	431
330.417	422		330.417	423		330.417	443
330.814	420		330.814	429		330.814	434
331.211	425		331.211	422		331.211	439
331.608	417		331.608	425		331.608	421
332.005	419		332.005	408		332.005	434
332.402	423		332.402	413		332.402	428
332.799	425		332.799	426		332.799	449
333.197	422		333.197	406		333.197	418
333.594	418		333.594	415		333.594	430
333.992	416		333.992	419		333.992	416
334.389	410		334.389	413		334.389	406
334.787	441		334.787	434		334.787	417
335.184	427		335.184	408		335.184	423
335.582	414		335.582	424		335.582	421
335.98	424		335.98	415		335.98	415
336.377	409		336.377	426		336.377	424
336.775	432		336.775	441		336.775	433
337.173	425		337.173	427		337.173	428
337.571	412		337.571	430		337.571	419
337.969	424		337.969	433		337.969	437
338.367	431		338.367	434		338.367	427
338.765	423		338.765	425		338.765	430
339.163	415		339.163	408		339.163	413
339.561	428		339.561	435		339.561	435
339.959	414		339.959	435		339.959	421
340.357	426		340.357	423		340.357	406
340.756	418		340.756	433		340.756	428
341.154	433		341.154	427		341.154	435
341.552	427		341.552	425		341.552	417
341.951	417		341.951	420		341.951	426
342.349	421		342.349	428		342.349	439
342.748	417		342.748	430		342.748	426
343.146	427		343.146	412		343.146	429
343.545	434		343.545	421		343.545	429
343.944	422		343.944	421		343.944	422
344.343	423		344.343	422		344.343	431
344.741	415		344.741	425		344.741	413
345.14	424		345.14	436		345.14	423
345.539	428		345.539	428		345.539	437
345.938	422		345.938	437		345.938	426
346.337	431		346.337	425		346.337	426
346.736	429		346.736	435		346.736	435
347.135	422		347.135	418		347.135	444
347.534	412		347.534	412		347.534	434
347.934	436		347.934	433		347.934	435
348.333	419		348.333	430		348.333	424
348.732	431		348.732	444		348.732	423
349.131	416		349.131	412		349.131	421
349.531	440		349.531	435		349.531	428
349.93	426		349.93	403		349.93	417
350.33	422		350.33	410		350.33	428
350.729	426		350.729	431		350.729	414
351.129	422		351.129	430		351.129	442
351.529	422		351.529	418		351.529	426
351.928	421		351.928	428		351.928	413
352.328	442		352.328	422		352.328	427
352.728	427		352.728	424		352.728	441
353.128	422		353.128	424		353.128	441
353.527	435		353.527	435		353.527	441
353.927	425		353.927	426		353.927	421
354.327	420		354.327	426		354.327	422
354.728	424		354.728	416		354.728	426
355.128	434		355.128	434		355.128	425
355.528	430		355.528	414		355.528	431
355.928	419		355.928	421		355.928	425
356.328	424		356.328	429		356.328	433
356.728	434		356.728	430		356.728	437
357.129	436		357.129	428		357.129	433
357.529	424		357.529	415		357.529	419
357.93	432		357.93	425		357.93	406
358.33	430		358.33	410		358.33	420
358.731	440		358.731	447		358.731	426
359.131	419		359.131	411		359.131	431
359.532	426		359.532	418		359.532	421
359.933	440		359.933	419		359.933	430
360.333	423		360.333	412		360.333	418
360.734	443		360.734	438		360.734	431
361.135	436		361.135	415		361.135	433
361.536	426		361.536	440		361.536	429
361.937	425		361.937	422		361.937	419
362.338	436		362.338	428		362.338	426
362.739	441		362.739	428		362.739	424
363.14	415		363.14	426		363.14	431
363.541	433		363.541	442		363.541	431
363.942	431		363.942	420		363.942	431
364.344	440		364.344	408		364.344	422
364.745	429		364.745	434		364.745	431
365.146	440		365.146	431		365.146	438
365.548	421		365.548	431		365.548	436
365.949	427		365.949	429		365.949	410
366.351	435		366.351	423		366.351	429
366.752	435		366.752	431		366.752	409
367.154	424		367.154	428		367.154	422
367.555	428		367.555	420		367.555	408
367.957	440		367.957	428		367.957	404
368.359	428		368.359	429		368.359	415
368.76	444		368.76	409		368.76	415
369.162	431		369.162	424		369.162	408
369.564	434		369.564	423		369.564	410
369.966	445		369.966	429		369.966	418
370.368	446		370.368	419		370.368	420
370.77	425		370.77	427		370.77	414
371.172	425		371.172	427		371.172	418
371.574	442		371.574	439		371.574	423
371.977	430		371.977	431		371.977	408
372.379	444		372.379	420		372.379	410
372.781	424		372.781	441		372.781	415
373.183	433		373.183	438		373.183	408
373.586	437		373.586	422		373.586	415
373.988	449		373.988	431		373.988	431
374.391	446		374.391	436		374.391	438
374.793	438		374.793	409		374.793	419
375.196	433		375.196	429		375.196	428
375.598	415		375.598	408		375.598	425
376.001	438		376.001	427		376.001	421
376.404	431		376.404	429		376.404	429
376.807	430		376.807	420		376.807	435
377.209	440		377.209	420		377.209	431
377.612	444		377.612	422		377.612	429
378.015	432		378.015	433		378.015	434
378.418	437		378.418	424		378.418	431
378.821	432		378.821	429		378.821	427
379.224	434		379.224	417		379.224	438
379.627	442		379.627	418		379.627	417
380.03	447		380.03	433		380.03	426
380.434	453		380.434	429		380.434	451
380.837	432		380.837	414		380.837	409
381.24	438		381.24	427		381.24	436
381.644	444		381.644	424		381.644	420
382.047	418		382.047	419		382.047	439
382.45	448		382.45	420		382.45	431
382.854	434		382.854	430		382.854	437
383.257	449		383.257	434		383.257	449
383.661	438		383.661	418		383.661	404
384.065	431		384.065	422		384.065	424
384.468	437		384.468	433		384.468	429
384.872	411		384.872	415		384.872	424
385.276	418		385.276	423		385.276	430
385.68	441		385.68	425		385.68	423
386.084	431		386.084	421		386.084	433
386.488	442		386.488	441		386.488	420
386.892	422		386.892	415		386.892	417
387.296	423		387.296	433		387.296	435
387.7	451		387.7	425		387.7	441
388.104	429		388.104	422		388.104	431
388.508	420		388.508	414		388.508	413
388.912	422		388.912	424		388.912	435
389.317	430		389.317	425		389.317	437
389.721	431		389.721	425		389.721	421
390.125	442		390.125	417		390.125	424
390.53	446		390.53	426		390.53	422
390.934	468		390.934	444		390.934	438
391.339	428		391.339	413		391.339	438
391.743	431		391.743	412		391.743	428
392.148	445		392.148	428		392.148	422
392.553	421		392.553	425		392.553	433
392.957	430		392.957	417		392.957	428
393.362	425		393.362	424		393.362	417
393.767	428		393.767	397		393.767	422
394.172	458		394.172	442		394.172	418
394.577	432		394.577	404		394.577	418
394.982	430		394.982	417		394.982	439
395.387	425		395.387	422		395.387	423
395.792	415		395.792	419		395.792	415
396.197	453		396.197	452		396.197	457
396.602	437		396.602	433		396.602	415
397.007	438		397.007	425		397.007	437
397.412	445		397.412	438		397.412	442
397.818	419		397.818	411		397.818	429
398.223	443		398.223	434		398.223	443
398.628	429		398.628	418		398.628	425
399.034	437		399.034	425		399.034	433
399.439	443		399.439	431		399.439	422
399.845	430		399.845	433		399.845	436
400.25	434		400.25	426		400.25	435
400.656	436		400.656	418		400.656	432
401.062	457		401.062	438		401.062	431
401.467	433		401.467	423		401.467	434
401.873	415		401.873	421		401.873	427
402.279	428		402.279	423		402.279	427
402.685	423		402.685	421		402.685	422
403.091	434		403.091	435		403.091	421
403.497	453		403.497	446		403.497	434
403.903	426		403.903	436		403.903	419
404.309	430		404.309	412		404.309	437
404.715	426		404.715	421		404.715	426
405.121	424		405.121	428		405.121	417
405.527	457		405.527	457		405.527	450
405.934	437		405.934	426		405.934	425
406.34	452		406.34	440		406.34	430
406.746	441		406.746	427		406.746	415
407.153	433		407.153	440		407.153	431
407.559	429		407.559	413		407.559	420
407.966	437		407.966	413		407.966	430
408.372	437		408.372	426		408.372	425
408.779	450		408.779	432		408.779	417
409.185	433		409.185	411		409.185	422
409.592	438		409.592	441		409.592	431
409.999	430		409.999	424		409.999	426
410.406	434		410.406	425		410.406	430
410.812	458		410.812	429		410.812	431
411.219	458		411.219	430		411.219	445
411.626	440		411.626	433		411.626	426
412.033	454		412.033	419		412.033	419
412.44	449		412.44	422		412.44	434
412.847	461		412.847	431		412.847	422
413.254	468		413.254	441		413.254	434
413.662	462		413.662	420		413.662	426
414.069	470		414.069	434		414.069	425
414.476	462		414.476	423		414.476	419
414.883	474		414.883	428		414.883	431
415.291	480		415.291	440		415.291	436
415.698	492		415.698	430		415.698	434
416.105	491		416.105	432		416.105	433
416.513	518		416.513	413		416.513	445
416.921	503		416.921	440		416.921	415
417.328	524		417.328	438		417.328	437
417.736	542		417.736	424		417.736	422
418.143	531		418.143	440		418.143	425
418.551	553		418.551	427		418.551	428
418.959	561		418.959	433		418.959	429
419.367	586		419.367	424		419.367	430
419.775	587		419.775	431		419.775	434
420.183	593		420.183	428		420.183	420
420.591	615		420.591	435		420.591	429
420.999	644		420.999	461		420.999	463
421.407	634		421.407	450		421.407	427
421.815	702		421.815	440		421.815	444
422.223	686		422.223	427		422.223	431
422.631	716		422.631	442		422.631	422
423.039	721		423.039	440		423.039	429
423.448	772		423.448	450		423.448	437
423.856	795		423.856	453		423.856	450
424.264	840		424.264	443		424.264	433
424.673	860		424.673	423		424.673	429
425.081	899		425.081	435		425.081	446
425.49	946		425.49	450		425.49	452
425.898	957		425.898	450		425.898	465
426.307	1027		426.307	443		426.307	444
426.716	1123		426.716	444		426.716	455
427.124	1167		427.124	455		427.124	456
427.533	1231		427.533	473		427.533	471
427.942	1267		427.942	425		427.942	448
428.351	1334		428.351	443		428.351	458
428.76	1436		428.76	434		428.76	447
429.169	1524		429.169	433		429.169	459
429.578	1580		429.578	436		429.578	447
429.987	1642		429.987	443		429.987	464
430.396	1842		430.396	449		430.396	469
430.805	1956		430.805	461		430.805	473
431.214	2061		431.214	451		431.214	486
431.624	2264		431.624	463		431.624	467
432.033	2401		432.033	447		432.033	473
432.442	2570		432.442	447		432.442	481
432.852	2731		432.852	443		432.852	462
433.261	2937		433.261	463		433.261	486
433.67	3101		433.67	472		433.67	475
434.08	3340		434.08	457		434.08	493
434.49	3583		434.49	488		434.49	503
434.899	3854		434.899	488		434.899	502
435.309	4037		435.309	488		435.309	498
435.719	4377		435.719	490		435.719	505
436.128	4564		436.128	487		436.128	501
436.538	4804		436.538	505		436.538	533
436.948	5161		436.948	515		436.948	532
437.358	5432		437.358	526		437.358	521
437.768	5812		437.768	553		437.768	541
438.178	6218		438.178	575		438.178	548
438.588	6401		438.588	584		438.588	556
438.998	6870		438.998	590		438.998	563
439.408	7215		439.408	619		439.408	557
439.818	7835		439.818	594		439.818	566
440.228	8312		440.228	655		440.228	574
440.639	8803		440.639	689		440.639	582
441.049	9276		441.049	730		441.049	578
441.459	9936		441.459	731		441.459	589
441.87	10486		441.87	757		441.87	607
442.28	11220		442.28	778		442.28	580
442.691	12006		442.691	850		442.691	628
443.101	12572		443.101	888		443.101	638
443.512	13058		443.512	897		443.512	622
443.922	13664		443.922	937		443.922	622
444.333	14220		444.333	969		444.333	630
444.744	14793		444.744	1009		444.744	638
445.155	15368		445.155	1027		445.155	644
445.565	15550		445.565	1044		445.565	617
445.976	15798		445.976	1038		445.976	623
446.387	16041		446.387	1050		446.387	648
446.798	16039		446.798	1044		446.798	644
447.209	16011		447.209	1027		447.209	635
447.62	15915		447.62	1025		447.62	625
448.031	15712		448.031	988		448.031	607
448.443	15176		448.443	973		448.443	602
448.854	14876		448.854	984		448.854	627
449.265	14292		449.265	915		449.265	586
449.676	13730		449.676	875		449.676	600
450.088	13108		450.088	836		450.088	562
450.499	12495		450.499	791		450.499	544
450.91	11980		450.91	737		450.91	547
451.322	11255		451.322	731		451.322	550
451.733	10674		451.733	692		451.733	517
452.145	10117		452.145	668		452.145	508
452.557	9739		452.557	631		452.557	502
452.968	9306		452.968	650		452.968	526
453.38	8934		453.38	644		453.38	490
453.792	8786		453.792	606		453.792	479
454.203	8425		454.203	591		454.203	500
454.615	8246		454.615	574		454.615	496
455.027	8008		455.027	603		455.027	510
455.439	7909		455.439	593		455.439	494
455.851	7960		455.851	576		455.851	499
456.263	7793		456.263	575		456.263	478
456.675	7726		456.675	573		456.675	476
457.087	7758		457.087	582		457.087	505
457.5	7652		457.5	583		457.5	477
457.912	7651		457.912	600		457.912	480
458.324	7566		458.324	591		458.324	484
458.736	7477		458.736	591		458.736	496
459.149	7285		459.149	580		459.149	470
459.561	7268		459.561	589		459.561	477
459.973	6990		459.973	590		459.973	490
460.386	6722		460.386	591		460.386	484
460.798	6504		460.798	609		460.798	469
461.211	6192		461.211	603		461.211	460
461.624	5911		461.624	596		461.624	461
462.036	5707		462.036	620		462.036	460
462.449	5362		462.449	605		462.449	465
462.862	5167		462.862	613		462.862	449
463.275	4906		463.275	632		463.275	468
463.687	4626		463.687	664		463.687	473
464.1	4514		464.1	654		464.1	466
464.513	4332		464.513	650		464.513	453
464.926	4184		464.926	654		464.926	454
465.339	3970		465.339	670		465.339	443
465.752	3823		465.752	686		465.752	466
466.166	3720		466.166	745		466.166	453
466.579	3563		466.579	709		466.579	459
466.992	3564		466.992	762		466.992	453
467.405	3533		467.405	775		467.405	447
467.818	3374		467.818	771		467.818	440
468.232	3263		468.232	801		468.232	432
468.645	3191		468.645	853		468.645	451
469.059	3074		469.059	889		469.059	456
469.472	3052		469.472	879		469.472	438
469.886	2958		469.886	949		469.886	452
470.299	2840		470.299	974		470.299	444
470.713	2817		470.713	989		470.713	442
471.127	2694		471.127	984		471.127	441
471.54	2637		471.54	1066		471.54	446
471.954	2495		471.954	1052		471.954	441
472.368	2440		472.368	1088		472.368	434
472.782	2339		472.782	1132		472.782	451
473.196	2287		473.196	1131		473.196	458
473.61	2209		473.61	1167		473.61	453
474.024	2176		474.024	1195		474.024	445
474.438	2046		474.438	1216		474.438	440
474.852	2011		474.852	1236		474.852	431
475.266	1987		475.266	1249		475.266	438
475.68	1948		475.68	1268		475.68	444
476.094	1941		476.094	1296		476.094	431
476.508	1890		476.508	1321		476.508	449
476.923	1812		476.923	1359		476.923	422
477.337	1776		477.337	1339		477.337	420
477.751	1736		477.751	1317		477.751	430
478.166	1701		478.166	1324		478.166	423
478.58	1640		478.58	1398		478.58	410
478.995	1646		478.995	1338		478.995	412
479.409	1574		479.409	1362		479.409	438
479.824	1512		479.824	1334		479.824	426
480.239	1487		480.239	1330		480.239	422
480.653	1441		480.653	1301		480.653	441
481.068	1382		481.068	1328		481.068	429
481.483	1328		481.483	1301		481.483	436
481.898	1288		481.898	1290		481.898	424
482.313	1281		482.313	1238		482.313	437
482.728	1202		482.728	1236		482.728	427
483.143	1164		483.143	1212		483.143	441
483.558	1151		483.558	1237		483.558	434
483.973	1114		483.973	1207		483.973	434
484.388	1120		484.388	1224		484.388	438
484.803	1080		484.803	1174		484.803	433
485.218	1059		485.218	1180		485.218	414
485.634	1063		485.634	1193		485.634	431
486.049	1032		486.049	1204		486.049	427
486.464	1036		486.464	1224		486.464	424
486.88	1031		486.88	1212		486.88	443
487.295	1014		487.295	1219		487.295	427
487.71	1029		487.71	1231		487.71	429
488.126	991		488.126	1230		488.126	423
488.542	1045		488.542	1252		488.542	447
488.957	1011		488.957	1225		488.957	419
489.373	1007		489.373	1272		489.373	433
489.788	996		489.788	1283		489.788	420
490.204	977		490.204	1235		490.204	445
490.62	977		490.62	1274		490.62	434
491.036	1017		491.036	1311		491.036	442
491.452	990		491.452	1274		491.452	437
491.868	983		491.868	1269		491.868	431
492.284	980		492.284	1311		492.284	449
492.7	963		492.7	1299		492.7	427
493.116	989		493.116	1306		493.116	437
493.532	961		493.532	1314		493.532	435
493.948	984		493.948	1345		493.948	428
494.364	982		494.364	1361		494.364	443
494.78	947		494.78	1364		494.78	425
495.197	968		495.197	1354		495.197	439
495.613	945		495.613	1376		495.613	450
496.029	932		496.029	1417		496.029	431
496.446	980		496.446	1411		496.446	433
496.862	967		496.862	1466		496.862	425
497.279	972		497.279	1503		497.279	436
497.695	969		497.695	1507		497.695	437
498.112	989		498.112	1553		498.112	435
498.528	975		498.528	1558		498.528	428
498.945	991		498.945	1614		498.945	427
499.362	988		499.362	1587		499.362	444
499.779	991		499.779	1642		499.779	431
500.195	1001		500.195	1667		500.195	431
500.612	1005		500.612	1694		500.612	438
501.029	976		501.029	1721		501.029	444
501.446	981		501.446	1751		501.446	434
501.863	1003		501.863	1716		501.863	422
502.28	996		502.28	1793		502.28	431
502.697	1004		502.697	1833		502.697	445
503.114	987		503.114	1850		503.114	427
503.532	1016		503.532	1858		503.532	442
503.949	1003		503.949	1955		503.949	426
504.366	997		504.366	1958		504.366	428
504.783	998		504.783	2017		504.783	443
505.201	1001		505.201	2066		505.201	431
505.618	1050		505.618	2153		505.618	447
506.035	1035		506.035	2181		506.035	423
506.453	1055		506.453	2222		506.453	426
506.87	1078		506.87	2331		506.87	434
507.288	1047		507.288	2370		507.288	426
507.706	1086		507.706	2446		507.706	437
508.123	1119		508.123	2536		508.123	427
508.541	1105		508.541	2650		508.541	436
508.959	1121		508.959	2734		508.959	443
509.376	1138		509.376	2814		509.376	442
509.794	1145		509.794	2844		509.794	450
510.212	1121		510.212	2875		510.212	435
510.63	1151		510.63	2934		510.63	453
511.048	1164		511.048	2982		511.048	454
511.466	1140		511.466	2979		511.466	436
511.884	1128		511.884	3023		511.884	447
512.302	1117		512.302	3071		512.302	439
512.72	1104		512.72	3059		512.72	449
513.139	1092		513.139	3042		513.139	437
513.557	1106		513.557	3157		513.557	450
513.975	1059		513.975	3173		513.975	442
514.393	1071		514.393	3260		514.393	434
514.812	1096		514.812	3290		514.812	451
515.23	1070		515.23	3337		515.23	422
515.648	1030		515.648	3388		515.648	431
516.067	1036		516.067	3551		516.067	431
516.486	1042		516.486	3601		516.486	447
516.904	1054		516.904	3724		516.904	440
517.323	1057		517.323	3890		517.323	427
517.741	1087		517.741	4009		517.741	458
518.16	1061		518.16	4074		518.16	425
518.579	1077		518.579	4150		518.579	448
518.998	1059		518.998	4330		518.998	446
519.416	1074		519.416	4404		519.416	442
519.835	1060		519.835	4353		519.835	437
520.254	1080		520.254	4517		520.254	423
520.673	1048		520.673	4531		520.673	440
521.092	1050		521.092	4553		521.092	434
521.511	1023		521.511	4479		521.511	437
521.93	1006		521.93	4518		521.93	455
522.35	965		522.35	4544		522.35	431
522.769	957		522.769	4616		522.769	446
523.188	953		523.188	4623		523.188	452
523.607	930		523.607	4619		523.607	435
524.027	924		524.027	4602		524.027	438
524.446	937		524.446	4666		524.446	437
524.865	934		524.865	4693		524.865	449
525.285	909		525.285	4779		525.285	423
525.704	898		525.704	4855		525.704	428
526.124	893		526.124	4959		526.124	434
526.543	886		526.543	5101		526.543	446
526.963	890		526.963	5170		526.963	455
527.383	900		527.383	5285		527.383	455
527.802	890		527.802	5461		527.802	449
528.222	889		528.222	5589		528.222	427
528.642	875		528.642	5592		528.642	431
529.062	879		529.062	5737		529.062	440
529.482	873		529.482	5883		529.482	447
529.901	870		529.901	5960		529.901	448
530.321	865		530.321	5912		530.321	443
530.741	867		530.741	6060		530.741	435
531.161	879		531.161	6092		531.161	445
531.582	879		531.582	6044		531.582	436
532.002	866		532.002	6100		532.002	443
532.422	818		532.422	6091		532.422	440
532.842	831		532.842	6016		532.842	440
533.262	820		533.262	6031		533.262	441
533.683	795		533.683	5931		533.683	449
534.103	799		534.103	6027		534.103	444
534.523	795		534.523	5922		534.523	436
534.944	799		534.944	5982		534.944	440
535.364	776		535.364	5999		535.364	451
535.785	789		535.785	6146		535.785	452
536.205	770		536.205	6190		536.205	442
536.626	793		536.626	6300		536.626	436
537.047	788		537.047	6406		537.047	430
537.467	767		537.467	6390		537.467	457
537.888	774		537.888	6466		537.888	433
538.309	772		538.309	6641		538.309	440
538.73	739		538.73	6697		538.73	439
539.151	772		539.151	6737		539.151	437
539.572	760		539.572	6864		539.572	438
539.992	750		539.992	6972		539.992	439
540.414	742		540.414	6924		540.414	419
540.835	735		540.835	6956		540.835	447
541.256	762		541.256	7007		541.256	447
541.677	734		541.677	7090		541.677	413
542.098	728		542.098	7130		542.098	442
542.519	739		542.519	7234		542.519	447
542.94	719		542.94	7240		542.94	421
543.362	722		543.362	7179		543.362	440
543.783	733		543.783	7256		543.783	462
544.204	689		544.204	7231		544.204	442
544.626	696		544.626	7312		544.626	430
545.047	694		545.047	7355		545.047	429
545.469	689		545.469	7503		545.469	431
545.89	692		545.89	7516		545.89	449
546.312	668		546.312	7711		546.312	434
546.734	672		546.734	7549		546.734	435
547.155	668		547.155	7580		547.155	449
547.577	657		547.577	7519		547.577	429
547.999	666		547.999	7475		547.999	434
548.421	630		548.421	7418		548.421	440
548.842	613		548.842	7377		548.842	433
549.264	619		549.264	7355		549.264	457
549.686	607		549.686	7229		549.686	447
550.108	590		550.108	7128		550.108	434
550.53	578		550.53	7061		550.53	452
550.952	575		550.952	6795		550.952	457
551.374	549		551.374	6852		551.374	424
551.797	559		551.797	6893		551.797	436
552.219	545		552.219	6930		552.219	433
552.641	571		552.641	7002		552.641	441
553.063	555		553.063	6972		553.063	434
553.486	540		553.486	7003		553.486	444
553.908	545		553.908	6926		553.908	449
554.33	547		554.33	7086		554.33	422
554.753	539		554.753	7015		554.753	442
555.175	543		555.175	7127		555.175	431
555.598	543		555.598	7150		555.598	436
556.02	538		556.02	7116		556.02	442
556.443	521		556.443	7069		556.443	437
556.866	538		556.866	7085		556.866	441
557.288	510		557.288	7021		557.288	417
557.711	522		557.711	6877		557.711	442
558.134	516		558.134	6804		558.134	439
558.557	520		558.557	6630		558.557	445
558.979	507		558.979	6550		558.979	439
559.402	505		559.402	6392		559.402	452
559.825	483		559.825	6260		559.825	451
560.248	486		560.248	6182		560.248	440
560.671	485		560.671	6014		560.671	438
561.094	475		561.094	5930		561.094	441
561.518	483		561.518	5912		561.518	456
561.941	496		561.941	5854		561.941	434
562.364	484		562.364	5841		562.364	451
562.787	476		562.787	5887		562.787	455
563.211	491		563.211	5872		563.211	457
563.634	484		563.634	5907		563.634	435
564.057	473		564.057	5983		564.057	463
564.481	466		564.481	5942		564.481	447
564.904	465		564.904	5921		564.904	434
565.328	465		565.328	5920		565.328	444
565.751	460		565.751	5886		565.751	445
566.175	455		566.175	5902		566.175	437
566.598	472		566.598	5907		566.598	475
567.022	468		567.022	5844		567.022	465
567.446	449		567.446	5739		567.446	435
567.869	461		567.869	5726		567.869	447
568.293	465		568.293	5667		568.293	456
568.717	460		568.717	5594		568.717	462
569.141	473		569.141	5576		569.141	455
569.565	467		569.565	5540		569.565	472
569.989	472		569.989	5527		569.989	476
570.413	468		570.413	5529		570.413	467
570.837	461		570.837	5562		570.837	487
571.261	459		571.261	5491		571.261	486
571.685	462		571.685	5461		571.685	495
572.109	451		572.109	5422		572.109	495
572.533	456		572.533	5304		572.533	506
572.958	438		572.958	5266		572.958	516
573.382	454		573.382	5130		573.382	517
573.806	447		573.806	5026		573.806	527
574.231	457		574.231	4936		574.231	547
574.655	457		574.655	4732		574.655	567
575.079	441		575.079	4706		575.079	571
575.504	447		575.504	4556		575.504	607
575.928	468		575.928	4405		575.928	612
576.353	452		576.353	4270		576.353	635
576.778	451		576.778	4172		576.778	680
577.202	442		577.202	4083		577.202	689
577.627	439		577.627	3907		577.627	718
578.052	450		578.052	3932		578.052	750
578.477	435		578.477	3786		578.477	804
578.901	444		578.901	3755		578.901	824
579.326	444		579.326	3733		579.326	875
579.751	434		579.751	3679		579.751	911
580.176	442		580.176	3581		580.176	952
580.601	452		580.601	3546		580.601	1001
581.026	428		581.026	3496		581.026	1050
581.451	440		581.451	3450		581.451	1115
581.876	449		581.876	3377		581.876	1156
582.302	426		582.302	3316		582.302	1199
582.727	453		582.727	3247		582.727	1260
583.152	443		583.152	3077		583.152	1308
583.577	445		583.577	3047		583.577	1345
584.003	437		584.003	2984		584.003	1404
584.428	438		584.428	2876		584.428	1422
584.853	452		584.853	2854		584.853	1508
585.279	432		585.279	2770		585.279	1557
585.704	457		585.704	2691		585.704	1651
586.13	427		586.13	2612		586.13	1679
586.555	436		586.555	2502		586.555	1761
586.981	447		586.981	2387		586.981	1822
587.407	418		587.407	2321		587.407	1903
587.832	455		587.832	2332		587.832	2002
588.258	438		588.258	2230		588.258	2094
588.684	424		588.684	2198		588.684	2162
589.11	428		589.11	2162		589.11	2304
589.535	426		589.535	2166		589.535	2387
589.961	429		589.961	2079		589.961	2482
590.387	436		590.387	1999		590.387	2591
590.813	433		590.813	1971		590.813	2680
591.239	428		591.239	1870		591.239	2722
591.665	430		591.665	1835		591.665	2808
592.091	453		592.091	1788		592.091	2947
592.518	419		592.518	1785		592.518	2996
592.944	444		592.944	1695		592.944	3066
593.37	426		593.37	1655		593.37	3167
593.796	434		593.796	1643		593.796	3209
594.223	422		594.223	1595		594.223	3329
594.649	420		594.649	1520		594.649	3471
595.075	444		595.075	1516		595.075	3534
595.502	422		595.502	1501		595.502	3659
595.928	430		595.928	1499		595.928	3742
596.355	428		596.355	1428		596.355	3812
596.781	434		596.781	1417		596.781	3935
597.208	429		597.208	1363		597.208	4026
597.634	430		597.634	1383		597.634	4195
598.061	421		598.061	1349		598.061	4305
598.488	429		598.488	1325		598.488	4332
598.915	427		598.915	1279		598.915	4334
599.341	430		599.341	1244		599.341	4343
599.768	437		599.768	1226		599.768	4343
600.195	430		600.195	1169		600.195	4286
600.622	421		600.622	1144		600.622	4412
601.049	439		601.049	1071		601.049	4352
601.476	425		601.476	1074		601.476	4385
601.903	437		601.903	1046		601.903	4319
602.33	425		602.33	1012		602.33	4326
602.757	451		602.757	986		602.757	4319
603.184	428		603.184	977		603.184	4302
603.612	420		603.612	930		603.612	4340
604.039	421		604.039	906		604.039	4258
604.466	433		604.466	894		604.466	4334
604.893	422		604.893	865		604.893	4383
605.321	424		605.321	847		605.321	4364
605.748	436		605.748	837		605.748	4468
606.176	440		606.176	838		606.176	4469
606.603	424		606.603	793		606.603	4520
607.031	440		607.031	772		607.031	4463
607.458	430		607.458	762		607.458	4420
607.886	431		607.886	767		607.886	4379
608.313	416		608.313	743		608.313	4266
608.741	433		608.741	709		608.741	4212
609.169	427		609.169	718		609.169	4245
609.596	437		609.596	701		609.596	4145
610.024	404		610.024	660		610.024	4133
610.452	411		610.452	662		610.452	4027
610.88	415		610.88	668		610.88	4072
611.308	428		611.308	644		611.308	4062
611.736	435		611.736	654		611.736	3967
612.164	420		612.164	655		612.164	3961
612.592	417		612.592	640		612.592	3983
613.02	405		613.02	617		613.02	3948
613.448	413		613.448	613		613.448	3957
613.876	415		613.876	621		613.876	3944
614.305	417		614.305	625		614.305	3996
614.733	431		614.733	612		614.733	3941
615.161	442		615.161	620		615.161	3908
615.589	423		615.589	615		615.589	3807
616.018	423		616.018	606		616.018	3832
616.446	410		616.446	589		616.446	3723
616.875	423		616.875	589		616.875	3695
617.303	410		617.303	556		617.303	3604
617.732	422		617.732	572		617.732	3574
618.16	423		618.16	568		618.16	3557
618.589	431		618.589	578		618.589	3517
619.017	417		619.017	570		619.017	3545
619.446	437		619.446	556		619.446	3510
619.875	419		619.875	527		619.875	3459
620.303	430		620.303	572		620.303	3455
620.732	418		620.732	534		620.732	3469
621.161	422		621.161	559		621.161	3475
621.59	417		621.59	553		621.59	3475
622.019	415		622.019	541		622.019	3498
622.448	411		622.448	553		622.448	3430
622.877	434		622.877	558		622.877	3501
623.306	408		623.306	539		623.306	3415
623.735	447		623.735	549		623.735	3516
624.164	455		624.164	549		624.164	3471
624.593	415		624.593	525		624.593	3423
625.022	427		625.022	545		625.022	3342
625.452	431		625.452	530		625.452	3365
625.881	422		625.881	547		625.881	3352
626.31	425		626.31	524		626.31	3378
626.74	430		626.74	527		626.74	3335
627.169	415		627.169	539		627.169	3342
627.598	415		627.598	527		627.598	3361
628.028	420		628.028	542		628.028	3329
628.457	408		628.457	526		628.457	3358
628.887	415		628.887	536		628.887	3378
629.316	411		629.316	498		629.316	3385
629.746	432		629.746	515		629.746	3355
630.176	427		630.176	537		630.176	3315
630.605	438		630.605	552		630.605	3339
631.035	435		631.035	514		631.035	3276
631.465	426		631.465	522		631.465	3190
631.895	425		631.895	525		631.895	3190
632.325	415		632.325	509		632.325	3109
632.755	438		632.755	514		632.755	3073
633.185	411		633.185	516		633.185	3005
633.614	417		633.614	510		633.614	2972
634.044	422		634.044	508		634.044	2876
634.475	413		634.475	507		634.475	2879
634.905	407		634.905	507		634.905	2798
635.335	439		635.335	522		635.335	2788
635.765	414		635.765	494		635.765	2826
636.195	420		636.195	493		636.195	2792
636.625	431		636.625	516		636.625	2833
637.056	410		637.056	495		637.056	2794
637.486	425		637.486	516		637.486	2803
637.916	420		637.916	501		637.916	2761
638.347	428		638.347	500		638.347	2699
638.777	423		638.777	510		638.777	2684
639.208	436		639.208	491		639.208	2580
639.638	413		639.638	507		639.638	2541
640.069	419		640.069	507		640.069	2480
640.499	418		640.499	494		640.499	2413
640.93	416		640.93	490		640.93	2410
641.361	407		641.361	474		641.361	2413
641.791	430		641.791	486		641.791	2362
642.222	414		642.222	497		642.222	2335
642.653	420		642.653	483		642.653	2258
643.084	441		643.084	500		643.084	2308
643.515	413		643.515	497		643.515	2287
643.946	419		643.946	479		643.946	2221
644.376	410		644.376	477		644.376	2195
644.807	425		644.807	495		644.807	2214
645.239	434		645.239	500		645.239	2198
645.67	428		645.67	500		645.67	2165
646.101	428		646.101	496		646.101	2167
646.532	424		646.532	488		646.532	2135
646.963	412		646.963	496		646.963	2064
647.394	426		647.394	472		647.394	2072
647.825	421		647.825	494		647.825	2015
648.257	436		648.257	482		648.257	2011
648.688	429		648.688	499		648.688	1931
649.119	430		649.119	495		649.119	1934
649.551	419		649.551	462		649.551	1913
649.982	429		649.982	472		649.982	1890
650.414	417		650.414	472		650.414	1839
650.845	425		650.845	473		650.845	1881
651.277	422		651.277	492		651.277	1846
651.708	421		651.708	477		651.708	1829
652.14	433		652.14	481		652.14	1879
652.572	422		652.572	477		652.572	1864
653.003	430		653.003	492		653.003	1843
653.435	433		653.435	487		653.435	1842
653.867	418		653.867	481		653.867	1765
654.299	434		654.299	494		654.299	1818
654.731	427		654.731	490		654.731	1745
655.163	417		655.163	474		655.163	1773
655.595	442		655.595	493		655.595	1764
656.027	426		656.027	474		656.027	1716
656.459	426		656.459	482		656.459	1717
656.891	411		656.891	464		656.891	1705
657.323	423		657.323	462		657.323	1692
657.755	414		657.755	471		657.755	1686
658.187	427		658.187	466		658.187	1677
658.619	423		658.619	465		658.619	1673
659.052	415		659.052	470		659.052	1706
659.484	420		659.484	479		659.484	1678
659.916	422		659.916	481		659.916	1646
660.348	422		660.348	500		660.348	1674
660.781	418		660.781	484		660.781	1705
661.213	417		661.213	481		661.213	1688
661.646	415		661.646	474		661.646	1694
662.078	420		662.078	494		662.078	1627
662.511	387		662.511	494		662.511	1636
662.943	405		662.943	474		662.943	1574
663.376	402		663.376	475		663.376	1551
663.809	412		663.809	482		663.809	1542
664.241	413		664.241	500		664.241	1576
664.674	417		664.674	487		664.674	1480
665.107	406		665.107	495		665.107	1505
665.54	409		665.54	476		665.54	1508
665.973	419		665.973	490		665.973	1510
666.405	402		666.405	477		666.405	1476
666.838	415		666.838	492		666.838	1457
667.271	422		667.271	489		667.271	1496
667.704	433		667.704	490		667.704	1444
668.137	422		668.137	480		668.137	1452
668.57	425		668.57	482		668.57	1414
669.004	426		669.004	500		669.004	1434
669.437	429		669.437	492		669.437	1413
669.87	414		669.87	483		669.87	1361
670.303	423		670.303	496		670.303	1359
670.736	429		670.736	492		670.736	1343
671.17	415		671.17	494		671.17	1326
671.603	408		671.603	480		671.603	1310
672.036	440		672.036	491		672.036	1274
672.47	429		672.47	479		672.47	1274
672.903	410		672.903	481		672.903	1248
673.337	427		673.337	492		673.337	1272
673.77	405		673.77	477		673.77	1196
674.204	454		674.204	513		674.204	1248
674.638	431		674.638	492		674.638	1218
675.071	422		675.071	476		675.071	1226
675.505	411		675.505	469		675.505	1163
675.939	433		675.939	481		675.939	1192
676.372	408		676.372	471		676.372	1176
676.806	432		676.806	476		676.806	1155
677.24	424		677.24	482		677.24	1150
677.674	422		677.674	488		677.674	1121
678.108	434		678.108	491		678.108	1097
678.542	425		678.542	506		678.542	1106
678.976	407		678.976	497		678.976	1101
679.41	438		679.41	495		679.41	1084
679.844	405		679.844	487		679.844	1080
680.278	426		680.278	524		680.278	1097
680.712	430		680.712	493		680.712	1034
681.146	412		681.146	486		681.146	1055
681.58	435		681.58	522		681.58	1064
682.014	414		682.014	484		682.014	1067
682.449	431		682.449	506		682.449	1067
682.883	432		682.883	508		682.883	1027
683.317	431		683.317	520		683.317	1057
683.752	419		683.752	512		683.752	1028
684.186	413		684.186	501		684.186	1004
684.62	457		684.62	532		684.62	1014
685.055	434		685.055	493		685.055	1006
685.49	405		685.49	492		685.49	999
685.924	412		685.924	492		685.924	982
686.359	427		686.359	501		686.359	990
686.793	424		686.793	500		686.793	981
687.228	406		687.228	514		687.228	963
687.663	407		687.663	501		687.663	964
688.097	426		688.097	494		688.097	943
688.532	412		688.532	506		688.532	961
688.967	439		688.967	492		688.967	973
689.402	417		689.402	490		689.402	938
689.837	423		689.837	509		689.837	952
690.272	425		690.272	509		690.272	935
690.707	424		690.707	510		690.707	933
691.142	409		691.142	493		691.142	918
691.577	422		691.577	517		691.577	906
692.012	409		692.012	499		692.012	935
692.447	411		692.447	495		692.447	913
692.882	406		692.882	510		692.882	888
693.317	421		693.317	501		693.317	875
693.752	419		693.752	523		693.752	893
694.188	410		694.188	492		694.188	863
694.623	414		694.623	501		694.623	858
695.058	409		695.058	499		695.058	875
695.494	421		695.494	474		695.494	879
695.929	427		695.929	501		695.929	862
696.364	406		696.364	495		696.364	849
696.8	425		696.8	528		696.8	882
697.235	412		697.235	512		697.235	886
697.671	415		697.671	508		697.671	857
698.107	413		698.107	502		698.107	863
698.542	419		698.542	514		698.542	847
698.978	408		698.978	495		698.978	844
699.414	415		699.414	506		699.414	838
699.849	421		699.849	511		699.849	853
700.285	413		700.285	490		700.285	798
700.721	424		700.721	507		700.721	804
701.157	408		701.157	504		701.157	809
701.592	410		701.592	485		701.592	809
702.028	425		702.028	506		702.028	796
702.464	410		702.464	497		702.464	796
702.9	394		702.9	491		702.9	790
703.336	408		703.336	485		703.336	774
703.772	417		703.772	501		703.772	783
704.208	409		704.208	493		704.208	804
704.645	424		704.645	474		704.645	768
705.081	421		705.081	491		705.081	744
705.517	427		705.517	505		705.517	800
705.953	408		705.953	485		705.953	746
706.389	447		706.389	514		706.389	782
706.826	434		706.826	483		706.826	750
707.262	408		707.262	493		707.262	767
707.698	424		707.698	506		707.698	752
708.135	403		708.135	474		708.135	730
708.571	412		708.571	480		708.571	734
709.008	407		709.008	473		709.008	698
709.444	404		709.444	476		709.444	710
709.881	420		709.881	494		709.881	703
710.317	418		710.317	486		710.317	700
710.754	412		710.754	483		710.754	702
711.191	406		711.191	472		711.191	728
711.627	442		711.627	512		711.627	765
712.064	423		712.064	478		712.064	724
712.501	421		712.501	471		712.501	707
712.938	418		712.938	479		712.938	687
713.374	418		713.374	477		713.374	666
713.811	402		713.811	452		713.811	676
714.248	415		714.248	463		714.248	664
714.685	414		714.685	457		714.685	674
715.122	404		715.122	456		715.122	652
715.559	412		715.559	476		715.559	668
715.996	410		715.996	468		715.996	665
716.433	419		716.433	467		716.433	646
716.87	423		716.87	453		716.87	661
717.307	414		717.307	463		717.307	653
717.745	422		717.745	460		717.745	653
718.182	425		718.182	468		718.182	660
718.619	404		718.619	461		718.619	661
719.056	417		719.056	479		719.056	642
719.494	408		719.494	458		719.494	639
719.931	415		719.931	472		719.931	645
720.368	408		720.368	458		720.368	650
720.806	414		720.806	435		720.806	622
721.243	413		721.243	470		721.243	613
721.681	425		721.681	466		721.681	636
722.118	456		722.118	507		722.118	671
722.556	407		722.556	482		722.556	624
722.993	418		722.993	466		722.993	623
723.431	408		723.431	458		723.431	625
723.869	425		723.869	481		723.869	632
724.306	398		724.306	450		724.306	627
724.744	419		724.744	458		724.744	601
725.182	410		725.182	453		725.182	603
725.62	415		725.62	441		725.62	600
726.058	410		726.058	446		726.058	612
726.495	411		726.495	458		726.495	602
726.933	405		726.933	475		726.933	627
727.371	411		727.371	463		727.371	609
727.809	410		727.809	447		727.809	582
728.247	396		728.247	451		728.247	586
728.685	412		728.685	456		728.685	590
729.123	411		729.123	442		729.123	591
729.562	399		729.562	449		729.562	585
730	420		730	470		730	581
730.438	405		730.438	439		730.438	590
730.876	402		730.876	447		730.876	557
731.314	399		731.314	439		731.314	556
731.753	414		731.753	450		731.753	555
732.191	402		732.191	453		732.191	562
732.629	419		732.629	449		732.629	564
733.068	404		733.068	439		733.068	554
733.506	408		733.506	454		733.506	559
733.945	410		733.945	436		733.945	572
734.383	416		734.383	452		734.383	551
734.822	409		734.822	458		734.822	584
735.26	419		735.26	456		735.26	553
735.699	413		735.699	445		735.699	552
736.137	403		736.137	446		736.137	565
736.576	426		736.576	440		736.576	550
737.015	416		737.015	439		737.015	565
737.453	392		737.453	445		737.453	537
737.892	399		737.892	423		737.892	545
738.331	409		738.331	412		738.331	528
738.77	414		738.77	451		738.77	558
739.209	403		739.209	441		739.209	526
739.648	399		739.648	445		739.648	534
740.087	415		740.087	431		740.087	535
740.526	392		740.526	426		740.526	520
740.965	392		740.965	427		740.965	526
741.404	407		741.404	437		741.404	546
741.843	398		741.843	459		741.843	529
742.282	415		742.282	444		742.282	521
742.721	410		742.721	429		742.721	523
743.16	405		743.16	430		743.16	520
743.599	405		743.599	440		743.599	509
744.039	412		744.039	446		744.039	532
744.478	421		744.478	461		744.478	515
744.917	412		744.917	444		744.917	507
745.357	405		745.357	427		745.357	492
745.796	392		745.796	439		745.796	509
746.235	419		746.235	437		746.235	507
746.675	408		746.675	427		746.675	527
747.114	401		747.114	433		747.114	526
747.554	412		747.554	443		747.554	502
747.993	420		747.993	440		747.993	498
748.433	417		748.433	455		748.433	504
748.872	402		748.872	429		748.872	505
749.312	420		749.312	449		749.312	508
749.752	408		749.752	453		749.752	503
750.191	398		750.191	434		750.191	482
750.631	411		750.631	431		750.631	495
751.071	415		751.071	435		751.071	497
751.511	399		751.511	455		751.511	513
751.951	405		751.951	446		751.951	511
752.39	414		752.39	444		752.39	500
752.83	402		752.83	431		752.83	491
753.27	402		753.27	424		753.27	504
753.71	404		753.71	439		753.71	495
754.15	413		754.15	452		754.15	499
754.59	398		754.59	420		754.59	476
755.03	409		755.03	431		755.03	484
755.471	409		755.471	431		755.471	494
755.911	423		755.911	448		755.911	496
756.351	410		756.351	429		756.351	495
756.791	415		756.791	436		756.791	483
757.231	405		757.231	441		757.231	503
757.672	400		757.672	438		757.672	479
758.112	410		758.112	443		758.112	485
758.552	406		758.552	441		758.552	479
758.993	407		758.993	441		758.993	479
759.433	411		759.433	431		759.433	486
759.873	402		759.873	432		759.873	469
760.314	415		760.314	443		760.314	486
760.754	408		760.754	444		760.754	473
761.195	402		761.195	430		761.195	474
761.635	414		761.635	444		761.635	466
762.076	418		762.076	440		762.076	484
762.517	411		762.517	438		762.517	460
762.957	411		762.957	431		762.957	472
763.398	395		763.398	428		763.398	471
763.839	412		763.839	443		763.839	446
764.28	400		764.28	437		764.28	458
764.72	425		764.72	438		764.72	471
765.161	408		765.161	437		765.161	457
765.602	398		765.602	438		765.602	458
766.043	410		766.043	441		766.043	482
766.484	426		766.484	434		766.484	459
766.925	412		766.925	427		766.925	470
767.366	421		767.366	430		767.366	442
767.807	408		767.807	432		767.807	474
768.248	405		768.248	430		768.248	449
768.689	443		768.689	464		768.689	484
769.13	402		769.13	441		769.13	446
769.571	430		769.571	456		769.571	468
770.012	415		770.012	440		770.012	459
770.454	413		770.454	426		770.454	435
770.895	424		770.895	455		770.895	472
771.336	399		771.336	432		771.336	457
771.777	402		771.777	426		771.777	450
772.219	401		772.219	421		772.219	438
772.66	429		772.66	440		772.66	468
773.102	420		773.102	433		773.102	458
773.543	420		773.543	438		773.543	454
773.984	401		773.984	427		773.984	462
774.426	402		774.426	425		774.426	444
774.867	403		774.867	451		774.867	467
775.309	403		775.309	425		775.309	455
775.751	405		775.751	434		775.751	457
776.192	383		776.192	431		776.192	442
776.634	401		776.634	410		776.634	440
777.076	403		777.076	443		777.076	449
777.517	388		777.517	428		777.517	435
777.959	398		777.959	428		777.959	449
778.401	404		778.401	434		778.401	447
778.843	407		778.843	431		778.843	447
779.285	398		779.285	431		779.285	435
779.726	408		779.726	433		779.726	440
780.168	397		780.168	426		780.168	443
780.61	411		780.61	447		780.61	436
781.052	415		781.052	449		781.052	441
781.494	404		781.494	434		781.494	447
781.936	415		781.936	431		781.936	433
782.378	401		782.378	421		782.378	444
782.82	437		782.82	426		782.82	459
783.263	405		783.263	453		783.263	437
783.705	403		783.705	421		783.705	421
784.147	403		784.147	437		784.147	441
784.589	426		784.589	431		784.589	452
785.031	415		785.031	411		785.031	437
785.474	403		785.474	415		785.474	429
785.916	422		785.916	433		785.916	441
786.358	417		786.358	427		786.358	449
786.801	421		786.801	437		786.801	442
787.243	411		787.243	447		787.243	452
787.686	429		787.686	426		787.686	445
788.128	414		788.128	436		788.128	436
788.571	410		788.571	423		788.571	446
789.013	425		789.013	449		789.013	456
789.456	408		789.456	421		789.456	446
789.898	419		789.898	436		789.898	444
790.341	429		790.341	429		790.341	439
790.784	409		790.784	427		790.784	441
791.226	426		791.226	427		791.226	440
791.669	414		791.669	437		791.669	441
792.112	427		792.112	439		792.112	452
792.555	418		792.555	436		792.555	447
792.997	413		792.997	425		792.997	423
793.44	420		793.44	417		793.44	457
793.883	401		793.883	421		793.883	430
794.326	414		794.326	442		794.326	445
794.769	409		794.769	431		794.769	425
795.212	419		795.212	435		795.212	431
795.655	430		795.655	437		795.655	437
796.098	425		796.098	428		796.098	422
796.541	415		796.541	429		796.541	447
796.984	420		796.984	432		796.984	429
797.427	424		797.427	435		797.427	442
797.87	415		797.87	422		797.87	424
798.314	415		798.314	433		798.314	436
798.757	428		798.757	439		798.757	435
799.2	431		799.2	425		799.2	439
799.643	424		799.643	428		799.643	434
800.087	435		800.087	410		800.087	447
800.53	439		800.53	431		800.53	445
800.973	436		800.973	440		800.973	448
801.417	427		801.417	415		801.417	426
801.86	428		801.86	421		801.86	436
802.304	437		802.304	416		802.304	435
802.747	431		802.747	426		802.747	446
803.191	415		803.191	427		803.191	444
803.634	415		803.634	430		803.634	439
804.078	414		804.078	430		804.078	413
804.521	409		804.521	426		804.521	445
804.965	434		804.965	446		804.965	456
805.409	422		805.409	425		805.409	442
805.852	433		805.852	414		805.852	445
806.296	428		806.296	443		806.296	433
806.74	429		806.74	436		806.74	431
807.184	426		807.184	413		807.184	432
807.627	420		807.627	420		807.627	438
808.071	427		808.071	431		808.071	435
808.515	421		808.515	406		808.515	428
808.959	421		808.959	430		808.959	434
809.403	423		809.403	419		809.403	428
809.847	423		809.847	443		809.847	443
810.291	420		810.291	428		810.291	440
810.735	430		810.735	428		810.735	424
811.179	412		811.179	421		811.179	422
811.623	424		811.623	429		811.623	437
812.067	439		812.067	446		812.067	460
812.511	425		812.511	435		812.511	425
812.956	418		812.956	435		812.956	425
813.4	433		813.4	440		813.4	432
813.844	431		813.844	446		813.844	422
814.288	413		814.288	427		814.288	438
814.732	413		814.732	434		814.732	440
815.177	420		815.177	424		815.177	428
815.621	422		815.621	436		815.621	441
816.066	443		816.066	463		816.066	441
816.51	424		816.51	426		816.51	433
816.954	437		816.954	431		816.954	447
817.399	433		817.399	428		817.399	450
817.843	414		817.843	433		817.843	425
818.288	429		818.288	441		818.288	442
818.732	423		818.732	434		818.732	442
819.177	424		819.177	439		819.177	445
819.622	431		819.622	436		819.622	425
820.066	430		820.066	426		820.066	432
820.511	424		820.511	438		820.511	430
820.956	462		820.956	460		820.956	454
821.4	430		821.4	431		821.4	442
821.845	427		821.845	433		821.845	432
822.29	434		822.29	426		822.29	425
822.735	441		822.735	435		822.735	431
823.18	441		823.18	438		823.18	430
823.624	411		823.624	431		823.624	429
824.069	421		824.069	438		824.069	427
824.514	428		824.514	451		824.514	435
824.959	436		824.959	459		824.959	442
825.404	438		825.404	456		825.404	441
825.849	426		825.849	459		825.849	454
826.294	424		826.294	437		826.294	450
826.739	435		826.739	430		826.739	437
827.184	426		827.184	433		827.184	441
827.63	425		827.63	439		827.63	438
828.075	429		828.075	427		828.075	438
828.52	431		828.52	440		828.52	443
828.965	425		828.965	437		828.965	434
829.41	434		829.41	444		829.41	444
829.856	421		829.856	428		829.856	451
830.301	436		830.301	443		830.301	443
830.746	430		830.746	444		830.746	449
831.192	445		831.192	451		831.192	444
831.637	424		831.637	430		831.637	449
832.082	432		832.082	434		832.082	448
832.528	426		832.528	422		832.528	437
832.973	434		832.973	444		832.973	432
833.419	423		833.419	439		833.419	457
833.864	430		833.864	462		833.864	449
834.31	431		834.31	450		834.31	441
834.755	426		834.755	442		834.755	455
835.201	431		835.201	428		835.201	431
835.647	422		835.647	435		835.647	430
836.092	439		836.092	434		836.092	431
836.538	434		836.538	431		836.538	443
836.984	430		836.984	451		836.984	440
837.429	426		837.429	430		837.429	438
837.875	418		837.875	432		837.875	435
838.321	442		838.321	444		838.321	453
838.767	429		838.767	430		838.767	447
839.213	431		839.213	444		839.213	452
839.659	445		839.659	456		839.659	444
840.104	431		840.104	446		840.104	443
840.55	432		840.55	422		840.55	428
840.996	459		840.996	457		840.996	456
841.442	433		841.442	424		841.442	449
841.888	430		841.888	451		841.888	443
842.334	455		842.334	454		842.334	442
842.781	421		842.781	456		842.781	427
843.227	439		843.227	453		843.227	433
843.673	434		843.673	447		843.673	443
844.119	444		844.119	439		844.119	439
844.565	440		844.565	449		844.565	424
845.011	435		845.011	434		845.011	453
845.458	437		845.458	426		845.458	434
845.904	438		845.904	447		845.904	463
846.35	448		846.35	454		846.35	443
846.796	440		846.796	453		846.796	442
847.243	451		847.243	453		847.243	464
847.689	443		847.689	459		847.689	447
848.136	440		848.136	441		848.136	449
848.582	446		848.582	431		848.582	440
849.028	435		849.028	454		849.028	447
849.475	435		849.475	446		849.475	444
849.921	436		849.921	437		849.921	453
850.368	442		850.368	453		850.368	455
850.815	447		850.815	456		850.815	461
851.261	459		851.261	470		851.261	451
851.708	438		851.708	426		851.708	456
852.154	464		852.154	462		852.154	479
852.601	437		852.601	438		852.601	442
853.048	449		853.048	469		853.048	474
853.495	443		853.495	431		853.495	440
853.941	437		853.941	451		853.941	438
854.388	456		854.388	451		854.388	476
854.835	449		854.835	449		854.835	452
855.282	445		855.282	450		855.282	450
855.729	456		855.729	455		855.729	472
856.175	445		856.175	455		856.175	446
856.622	469		856.622	477		856.622	478
857.069	464		857.069	480		857.069	478
857.516	451		857.516	469		857.516	487
857.963	438		857.963	461		857.963	464
858.41	463		858.41	472		858.41	472
858.857	438		858.857	460		858.857	455
859.304	442		859.304	439		859.304	451
859.751	459		859.751	481		859.751	467
860.199	454		860.199	460		860.199	464
860.646	443		860.646	457		860.646	479
861.093	452		861.093	468		861.093	481
861.54	450		861.54	469		861.54	482
861.987	463		861.987	487		861.987	485
862.435	458		862.435	467		862.435	469
862.882	460		862.882	490		862.882	478
863.329	449		863.329	447		863.329	462
863.776	457		863.776	443		863.776	462
864.224	442		864.224	476		864.224	460
864.671	466		864.671	466		864.671	481
865.119	458		865.119	451		865.119	475
865.566	442		865.566	449		865.566	472
866.013	458		866.013	460		866.013	451
866.461	459		866.461	472		866.461	469
866.908	481		866.908	464		866.908	466
867.356	452		867.356	458		867.356	483
867.804	456		867.804	462		867.804	463
868.251	463		868.251	450		868.251	472
868.699	481		868.699	482		868.699	492
869.146	473		869.146	484		869.146	509
869.594	486		869.594	495		869.594	479
870.042	447		870.042	467		870.042	474
870.489	450		870.489	478		870.489	468
870.937	470		870.937	467		870.937	482
871.385	469		871.385	492		871.385	503
871.833	478		871.833	477		871.833	484
872.281	462		872.281	457		872.281	470
872.728	478		872.728	482		872.728	502
873.176	482		873.176	490		873.176	483
873.624	488		873.624	494		873.624	494
874.072	481		874.072	499		874.072	496
874.52	478		874.52	479		874.52	487
874.968	467		874.968	482		874.968	489
875.416	474		875.416	488		875.416	490
875.864	455		875.864	470		875.864	493
876.312	462		876.312	465		876.312	474
876.76	484		876.76	534		876.76	513
877.208	487		877.208	510		877.208	504
877.656	465		877.656	481		877.656	473
878.104	491		878.104	509		878.104	511
878.553	472		878.553	493		878.553	464
879.001	479		879.001	488		879.001	488
879.449	443		879.449	472		879.449	463
879.897	494		879.897	496		879.897	494
880.346	507		880.346	503		880.346	510
880.794	490		880.794	490		880.794	495
881.242	458		881.242	471		881.242	489
881.69	467		881.69	488		881.69	465
882.139	486		882.139	497		882.139	494
882.587	500		882.587	516		882.587	516
883.036	475		883.036	492		883.036	495
883.484	484		883.484	486		883.484	482
883.932	477		883.932	491		883.932	506
884.381	469		884.381	486		884.381	491
884.829	477		884.829	499		884.829	498
885.278	472		885.278	473		885.278	482
885.727	486		885.727	502		885.727	508
886.175	437		886.175	458		886.175	451
886.624	489		886.624	507		886.624	518
887.072	503		887.072	512		887.072	529
887.521	479		887.521	484		887.521	499
887.97	464		887.97	491		887.97	482
888.418	479		888.418	500		888.418	503
888.867	478		888.867	497		888.867	494
889.316	474		889.316	479		889.316	493
889.765	468		889.765	462		889.765	474
890.213	480		890.213	518		890.213	510
890.662	443		890.662	477		890.662	483
891.111	459		891.111	475		891.111	471
891.56	464		891.56	502		891.56	494
892.009	476		892.009	498		892.009	505
892.458	463		892.458	499		892.458	511
892.907	497		892.907	519		892.907	494
893.356	455		893.356	477		893.356	464
893.805	461		893.805	500		893.805	482
894.254	459		894.254	485		894.254	472
894.703	434		894.703	451		894.703	449
895.152	450		895.152	488		895.152	491
895.601	453		895.601	471		895.601	477
896.05	451		896.05	482		896.05	479
896.499	458		896.499	463		896.499	466
896.948	466		896.948	490		896.948	481
897.397	451		897.397	472		897.397	477
897.847	463		897.847	470		897.847	490
898.296	476		898.296	501		898.296	498
898.745	454		898.745	489		898.745	477
899.194	450		899.194	449		899.194	466
899.644	429		899.644	458		899.644	451
900.093	463		900.093	471		900.093	462
900.542	431		900.542	453		900.542	447
900.992	461		900.992	459		900.992	474
901.441	492		901.441	504		901.441	493
901.89	460		901.89	463		901.89	469
902.34	454		902.34	467		902.34	461
902.789	450		902.789	440		902.789	452
903.239	451		903.239	473		903.239	462
903.688	454		903.688	476		903.688	463
904.138	465		904.138	466		904.138	474
904.587	461		904.587	468		904.587	480
905.037	461		905.037	452		905.037	463
905.486	450		905.486	460		905.486	465
905.936	439		905.936	461		905.936	447
906.386	454		906.386	453		906.386	453
906.835	460		906.835	484		906.835	465
907.285	438		907.285	434		907.285	452
907.735	479		907.735	470		907.735	468
908.184	453		908.184	453		908.184	440
908.634	430		908.634	451		908.634	449
909.084	472		909.084	488		909.084	477
909.534	451		909.534	464		909.534	455
909.984	453		909.984	459		909.984	442
910.433	440		910.433	456		910.433	456
910.883	462		910.883	458		910.883	468
911.333	440		911.333	454		911.333	434
911.783	438		911.783	434		911.783	440
912.233	440		912.233	447		912.233	452
912.683	488		912.683	488		912.683	480
913.133	443		913.133	440		913.133	436
913.583	425		913.583	442		913.583	433
914.033	440		914.033	473		914.033	458
914.483	431		914.483	457		914.483	459
914.933	460		914.933	450		914.933	464
915.383	437		915.383	456		915.383	441
915.833	426		915.833	428		915.833	423
916.283	456		916.283	476		916.283	469
916.733	440		916.733	463		916.733	445
917.183	425		917.183	426		917.183	435
917.634	425		917.634	447		917.634	450
918.084	442		918.084	452		918.084	455
918.534	415		918.534	437		918.534	438
918.984	447		918.984	442		918.984	444
919.435	441		919.435	459		919.435	458
919.885	423		919.885	418		919.885	421
920.335	421		920.335	434		920.335	449
920.785	433		920.785	446		920.785	439
921.236	441		921.236	442		921.236	447
921.686	426		921.686	435		921.686	438
922.137	445		922.137	448		922.137	434
922.587	457		922.587	452		922.587	445
923.037	426		923.037	425		923.037	438
923.488	424		923.488	452		923.488	440
923.938	429		923.938	436		923.938	443
924.389	421		924.389	437		924.389	440
924.839	415		924.839	429		924.839	441
925.29	440		925.29	444		925.29	447
925.74	432		925.74	440		925.74	444
926.191	423		926.191	443		926.191	441
926.642	440		926.642	429		926.642	435
927.092	426		927.092	442		927.092	442
927.543	422		927.543	415		927.543	426
927.994	424		927.994	443		927.994	442
928.444	424		928.444	443		928.444	444
928.895	424		928.895	425		928.895	431
929.346	426		929.346	427		929.346	429
929.796	425		929.796	408		929.796	431
930.247	422		930.247	418		930.247	410
930.698	421		930.698	436		930.698	432
931.149	419		931.149	424		931.149	426
931.6	415		931.6	401		931.6	425
932.051	424		932.051	419		932.051	433
932.501	426		932.501	424		932.501	411
932.952	415		932.952	416		932.952	419
933.403	456		933.403	455		933.403	456
933.854	428		933.854	425		933.854	438
934.305	420		934.305	413		934.305	418
934.756	399		934.756	425		934.756	428
935.207	423		935.207	438		935.207	427
935.658	431		935.658	424		935.658	433
936.109	410		936.109	408		936.109	413
936.56	424		936.56	408		936.56	419
937.011	414		937.011	417		937.011	427
937.462	409		937.462	416		937.462	430
937.913	406		937.913	411		937.913	424
938.365	415		938.365	421		938.365	428
938.816	412		938.816	422		938.816	430
939.267	400		939.267	408		939.267	412
939.718	415		939.718	415		939.718	415
940.169	424		940.169	428		940.169	422
940.62	424		940.62	424		940.62	426
941.072	415		941.072	435		941.072	444
941.523	408		941.523	418		941.523	436
941.974	440		941.974	417		941.974	435
942.426	408		942.426	415		942.426	413
942.877	425		942.877	432		942.877	449
943.328	404		943.328	412		943.328	411
943.78	395		943.78	412		943.78	414
944.231	419		944.231	422		944.231	437
944.682	414		944.682	414		944.682	414
945.134	418		945.134	426		945.134	425
945.585	402		945.585	426		945.585	419
946.037	413		946.037	411		946.037	440
946.488	400		946.488	412		946.488	392
946.94	422		946.94	428		946.94	439
947.391	399		947.391	438		947.391	431
947.843	429		947.843	406		947.843	406
948.294	408		948.294	434		948.294	417
948.746	393		948.746	399		948.746	420
949.197	408		949.197	408		949.197	421
949.649	398		949.649	424		949.649	410
950.101	415		950.101	417		950.101	416
950.552	410		950.552	412		950.552	415
951.004	409		951.004	420		951.004	417
951.456	408		951.456	407		951.456	415
951.907	517		951.907	555		951.907	558
952.359	408		952.359	410		952.359	432
952.811	401		952.811	426		952.811	412
953.263	424		953.263	434		953.263	430
953.714	414		953.714	422		953.714	430
954.166	412		954.166	420		954.166	431
954.618	418		954.618	444		954.618	431
955.07	399		955.07	407		955.07	439
955.522	402		955.522	416		955.522	415
955.974	398		955.974	425		955.974	419
956.425	406		956.425	424		956.425	425
956.877	406		956.877	425		956.877	443
957.329	399		957.329	425		957.329	424
957.781	431		957.781	442		957.781	448
958.233	414		958.233	420		958.233	441
958.685	390		958.685	409		958.685	421
959.137	416		959.137	433		959.137	429
959.589	386		959.589	412		959.589	400
960.041	404		960.041	415		960.041	428
960.493	396		960.493	408		960.493	394
960.945	418		960.945	440		960.945	447
961.397	405		961.397	425		961.397	429
961.849	414		961.849	408		961.849	424
962.302	409		962.302	410		962.302	414
962.754	407		962.754	418		962.754	416
963.206	407		963.206	426		963.206	426
963.658	410		963.658	404		963.658	417
964.11	393		964.11	413		964.11	415
964.562	398		964.562	404		964.562	406
965.015	410		965.015	421		965.015	422
965.467	416		965.467	406		965.467	431
965.919	404		965.919	412		965.919	425
966.371	415		966.371	405		966.371	420
966.824	408		966.824	431		966.824	423
967.276	418		967.276	425		967.276	412
967.728	422		967.728	405		967.728	411
968.181	398		968.181	419		968.181	415
968.633	412		968.633	399		968.633	408
969.085	429		969.085	434		969.085	451
969.538	413		969.538	420		969.538	415
969.99	398		969.99	412		969.99	411
970.443	405		970.443	410		970.443	413
970.895	406		970.895	414		970.895	407
971.347	415		971.347	410		971.347	387
971.8	410		971.8	398		971.8	408
972.252	408		972.252	421		972.252	396
972.705	427		972.705	431		972.705	420
973.157	410		973.157	409		973.157	414
973.61	423		973.61	422		973.61	399
974.063	396		974.063	399		974.063	404
974.515	399		974.515	403		974.515	393
974.968	412		974.968	418		974.968	404
975.42	411		975.42	417		975.42	397
975.873	406		975.873	404		975.873	385
976.326	397		976.326	409		976.326	408
976.778	402		976.778	402		976.778	405
977.231	412		977.231	401		977.231	417
977.684	402		977.684	406		977.684	386
978.136	410		978.136	421		978.136	419
978.589	415		978.589	424		978.589	409
979.042	410		979.042	419		979.042	421
979.495	399		979.495	411		979.495	402
979.947	398		979.947	406		979.947	389
980.4	407		980.4	406		980.4	404
980.853	391		980.853	402		980.853	406
981.306	391		981.306	386		981.306	407
981.759	410		981.759	424		981.759	426
982.211	399		982.211	420		982.211	425
982.664	400		982.664	412		982.664	395
983.117	406		983.117	415		983.117	405
983.57	419		983.57	423		983.57	417
984.023	398		984.023	403		984.023	420
984.476	397		984.476	400		984.476	410
984.929	401		984.929	406		984.929	405
985.382	403		985.382	404		985.382	424
985.835	402		985.835	414		985.835	412
986.288	396		986.288	399		986.288	396
986.741	404		986.741	405		986.741	401
987.194	408		987.194	404		987.194	418
987.647	389		987.647	405		987.647	398
988.1	380		988.1	398		988.1	408
988.553	412		988.553	411		988.553	408
989.006	393		989.006	397		989.006	410
989.459	392		989.459	411		989.459	406
989.912	402		989.912	415		989.912	418
990.365	404		990.365	401		990.365	431
990.818	402		990.818	408		990.818	421
991.271	408		991.271	402		991.271	401
991.725	415		991.725	406		991.725	417
992.178	402		992.178	406		992.178	394
992.631	402		992.631	412		992.631	414
993.084	420		993.084	439		993.084	438
993.537	399		993.537	399		993.537	409
993.991	414		993.991	411		993.991	432
994.444	408		994.444	413		994.444	427
994.897	406		994.897	409		994.897	415
995.35	405		995.35	408		995.35	413
995.804	404		995.804	394		995.804	409
996.257	408		996.257	396		996.257	414
996.71	397		996.71	397		996.71	422
997.164	412		997.164	398		997.164	417
997.617	398		997.617	401		997.617	402
998.07	399		998.07	384		998.07	408
998.524	399		998.524	399		998.524	414
998.977	433		998.977	417		998.977	440
999.431	405		999.431	404		999.431	420
999.884	406		999.884	394		999.884	409
1000.34	396		1000.34	408		1000.34	399
1000.79	403		1000.79	409		1000.79	426
1001.24	399		1001.24	401		1001.24	402
1001.7	389		1001.7	393		1001.7	406
1002.15	404		1002.15	404		1002.15	409
1002.61	410		1002.61	412		1002.61	418
1003.06	399		1003.06	402		1003.06	408
1003.51	407		1003.51	418		1003.51	417
1003.97	398		1003.97	400		1003.97	413
1004.42	388		1004.42	394		1004.42	408
1004.87	413		1004.87	416		1004.87	410
1005.33	397		1005.33	404		1005.33	403
1005.78	381		1005.78	409		1005.78	412
1006.23	404		1006.23	415		1006.23	410
1006.69	406		1006.69	401		1006.69	399
1007.14	397		1007.14	412		1007.14	403
1007.59	408		1007.59	409		1007.59	402
1008.05	406		1008.05	418		1008.05	424
1008.5	402		1008.5	389		1008.5	407
1008.96	403		1008.96	409		1008.96	408
1009.41	413		1009.41	402		1009.41	401
1009.86	407		1009.86	410		1009.86	411
1010.32	402		1010.32	405		1010.32	409
1010.77	410		1010.77	409		1010.77	410
1011.22	401		1011.22	414		1011.22	412
1011.68	395		1011.68	406		1011.68	414
1012.13	392		1012.13	397		1012.13	400
1012.59	400		1012.59	410		1012.59	413
1013.04	414		1013.04	400		1013.04	392
1013.49	406		1013.49	413		1013.49	431
1013.95	399		1013.95	402		1013.95	404
1014.4	399		1014.4	398		1014.4	419
1014.85	396		1014.85	423		1014.85	414
1015.31	400		1015.31	409		1015.31	408
1015.76	410		1015.76	405		1015.76	408
1016.22	387		1016.22	391		1016.22	409
1016.67	398		1016.67	408		1016.67	399
1017.12	396		1017.12	408		1017.12	406
1017.58	400		1017.58	413		1017.58	406
1018.03	412		1018.03	412		1018.03	415
1018.49	402		1018.49	420		1018.49	405
1018.94	400		1018.94	412		1018.94	410
1019.39	398		1019.39	407		1019.39	411
1019.85	395		1019.85	402		1019.85	399
1020.3	414		1020.3	403		1020.3	413
1020.75	417		1020.75	410		1020.75	398
1021.21	406		1021.21	387		1021.21	421
1021.66	438		1021.66	446		1021.66	441
1022.12	398		1022.12	404		1022.12	397
1022.57	392		1022.57	402		1022.57	402
1023.02	387		1023.02	408		1023.02	408
1023.48	383		1023.48	392		1023.48	392
1023.93	394		1023.93	414		1023.93	409
1024.39	402		1024.39	406		1024.39	412
1024.84	402		1024.84	419		1024.84	418
1025.3	401		1025.3	417		1025.3	431
1025.75	393		1025.75	416		1025.75	409
1026.2	406		1026.2	404		1026.2	429
1026.66	394		1026.66	414		1026.66	415
1027.11	392		1027.11	406		1027.11	409
1027.57	409		1027.57	411		1027.57	395
1028.02	379		1028.02	392		1028.02	402
1028.47	405		1028.47	409		1028.47	406
1028.93	408		1028.93	404		1028.93	419
1029.38	393		1029.38	414		1029.38	401
1029.84	395		1029.84	408		1029.84	421
1030.29	391		1030.29	398		1030.29	398
1030.75	392		1030.75	418		1030.75	404
1031.2	409		1031.2	422		1031.2	412
1031.65	426		1031.65	458		1031.65	445
1032.11	392		1032.11	387		1032.11	400
1032.56	411		1032.56	415		1032.56	405
1033.02	401		1033.02	411		1033.02	395
1033.47	387		1033.47	396		1033.47	395
1033.93	400		1033.93	402		1033.93	394
1034.38	391		1034.38	411		1034.38	405
1034.83	387		1034.83	408		1034.83	388
1035.29	401		1035.29	421		1035.29	410
1035.74	389		1035.74	394		1035.74	394
1036.2	385		1036.2	395		1036.2	391
1036.65	409		1036.65	403		1036.65	406
1037.11	415		1037.11	414		1037.11	408
1037.56	397		1037.56	404		1037.56	405
1038.02	405		1038.02	423		1038.02	421
1038.47	398		1038.47	406		1038.47	394
1038.92	394		1038.92	406		1038.92	402
1039.38	398		1039.38	410		1039.38	402
1039.83	408		1039.83	410		1039.83	395
1040.29	399		1040.29	404		1040.29	390
1040.74	398		1040.74	406		1040.74	396
1041.2	413		1041.2	408		1041.2	412
1041.65	405		1041.65	414		1041.65	411
1042.11	394		1042.11	397		1042.11	406
1042.56	392		1042.56	399		1042.56	396
1043.01	392		1043.01	398		1043.01	394
1043.47	394		1043.47	422		1043.47	404
1043.92	404		1043.92	415		1043.92	410
1044.38	390		1044.38	403		1044.38	408
1044.83	404		1044.83	412		1044.83	410
1045.29	396		1045.29	396		1045.29	393
1045.74	436		1045.74	450		1045.74	440
1046.2	394		1046.2	408		1046.2	397
1046.65	397		1046.65	409		1046.65	404
1047.11	412		1047.11	418		1047.11	417
1047.56	393		1047.56	423		1047.56	410
1048.01	396		1048.01	410		1048.01	415
1048.47	414		1048.47	404		1048.47	401
1048.92	395		1048.92	414		1048.92	399
1049.38	401		1049.38	415		1049.38	415
1049.83	395		1049.83	397		1049.83	412
1050.29	411		1050.29	410		1050.29	417
1050.74	394		1050.74	406		1050.74	404
1051.2	408		1051.2	415		1051.2	409
1051.65	397		1051.65	389		1051.65	402
1052.11	395		1052.11	394		1052.11	397
1052.56	414		1052.56	418		1052.56	424
1053.02	412		1053.02	402		1053.02	404
1053.47	402		1053.47	407		1053.47	402
1053.92	419		1053.92	404		1053.92	417
1054.38	405		1054.38	386		1054.38	404
1054.83	398		1054.83	404		1054.83	421
1055.29	389		1055.29	395		1055.29	408
[truncated: 50 more rows]
