# Supplementary material for: Benchtop mesoSPIM: a next-generation open-source light-sheet microscope for cleared samples
Source: Nat Commun. 2024 Mar 27;15:2679. doi: 10.1038/s41467-024-46770-2 (PMC10973490; doi:10.1038/s41467-024-46770-2)
Supplement: Supplementary file 17 — Source Data [file 41467_2024_46770_MOESM17_ESM.zip › SourceData/SupplementaryFigure05/SourceData-SupplementaryFigure5b(420-20ChromaET).txt]

Wavelength[nm]	ADC
207.230	422
207.610	418
207.990	416
208.370	429
208.750	420
209.130	426
209.510	419
209.890	415
210.271	422
210.651	440
211.031	418
211.412	422
211.792	429
212.173	434
212.554	431
212.934	430
213.315	441
213.696	427
214.077	424
214.458	440
214.839	426
215.220	439
215.601	421
215.982	434
216.363	415
216.744	419
217.126	424
217.507	434
217.889	409
218.270	430
218.652	418
219.033	435
219.415	427
219.797	418
220.178	424
220.560	424
220.942	418
221.324	428
221.706	418
222.088	429
222.470	423
222.852	408
223.235	402
223.617	418
223.999	425
224.382	431
224.764	456
225.147	430
225.529	419
225.912	401
226.294	423
226.677	420
227.060	431
227.443	424
227.826	421
228.209	424
228.592	424
228.975	418
229.358	415
229.741	418
230.124	414
230.508	419
230.891	432
231.274	415
231.658	421
232.041	426
232.425	413
232.809	424
233.192	424
233.576	418
233.960	427
234.344	411
234.728	430
235.112	428
235.496	412
235.880	439
236.264	428
236.648	424
237.032	428
237.417	431
237.801	417
238.185	415
238.570	426
238.954	426
239.339	424
239.724	431
240.108	414
240.493	420
240.878	441
241.263	426
241.648	413
242.033	422
242.418	426
242.803	424
243.188	428
243.573	441
243.958	434
244.344	428
244.729	433
245.114	432
245.500	418
245.885	428
246.271	433
246.657	418
247.042	423
247.428	439
247.814	408
248.200	426
248.585	428
248.971	424
249.357	418
249.744	418
250.130	428
250.516	417
250.902	428
251.288	433
251.675	434
252.061	413
252.448	424
252.834	438
253.221	426
253.607	430
253.994	427
254.381	420
254.768	418
255.154	411
255.541	425
255.928	412
256.315	439
256.702	419
257.089	410
257.477	433
257.864	417
258.251	410
258.638	423
259.026	427
259.413	419
259.801	425
260.188	420
260.576	415
260.964	424
261.351	414
261.739	437
262.127	433
262.515	414
262.903	425
263.291	431
263.679	436
264.067	427
264.455	433
264.843	445
265.231	413
265.620	422
266.008	429
266.396	411
266.785	417
267.173	413
267.562	428
267.951	426
268.339	433
268.728	414
269.117	430
269.506	413
269.895	425
270.284	415
270.673	430
271.062	402
271.451	419
271.840	422
272.229	460
272.618	413
273.008	418
273.397	421
273.787	431
274.176	421
274.566	412
274.955	411
275.345	432
275.735	409
276.124	427
276.514	423
276.904	402
277.294	418
277.684	413
278.074	408
278.464	421
278.854	419
279.244	424
279.635	416
280.025	425
280.415	427
280.806	410
281.196	406
281.587	416
281.977	431
282.368	426
282.758	424
283.149	407
283.540	412
283.931	412
284.322	408
284.713	423
285.104	417
285.495	419
285.886	425
286.277	419
286.668	414
287.059	425
287.451	401
287.842	434
288.233	420
288.625	413
289.016	413
289.408	412
289.800	415
290.191	418
290.583	422
290.975	416
291.367	441
291.759	405
292.150	417
292.542	423
292.935	420
293.327	423
293.719	409
294.111	410
294.503	419
294.896	413
295.288	400
295.680	431
296.073	410
296.465	424
296.858	430
297.250	424
297.643	423
298.036	410
298.429	417
298.822	406
299.214	422
299.607	431
300.000	406
300.393	414
300.786	400
301.180	403
301.573	392
301.966	420
302.359	430
302.753	414
303.146	402
303.540	441
303.933	430
304.327	439
304.720	405
305.114	417
305.508	415
305.901	399
306.295	409
306.689	410
307.083	399
307.477	413
307.871	392
308.265	413
308.659	411
309.054	410
309.448	403
309.842	414
310.236	422
310.631	415
311.025	406
311.420	411
311.814	423
312.209	416
312.604	422
312.998	418
313.393	410
313.788	412
314.183	421
314.578	421
314.973	410
315.368	406
315.763	412
316.158	425
316.553	420
316.948	414
317.344	413
317.739	399
318.134	421
318.530	424
318.925	411
319.321	419
319.716	407
320.112	412
320.508	415
320.903	411
321.299	429
321.695	423
322.091	408
322.487	409
322.883	412
323.279	424
323.675	415
324.071	408
324.467	401
324.864	414
325.260	409
325.656	412
326.053	421
326.449	408
326.846	413
327.242	416
327.639	415
328.036	413
328.432	404
328.829	412
329.226	418
329.623	414
330.020	421
330.417	437
330.814	415
331.211	406
331.608	412
332.005	420
332.402	411
332.799	411
333.197	409
333.594	412
333.992	412
334.389	425
334.787	419
335.184	413
335.582	433
335.980	397
336.377	424
336.775	417
337.173	431
337.571	408
337.969	431
338.367	431
338.765	432
339.163	398
339.561	418
339.959	409
340.357	425
340.756	423
341.154	426
341.552	437
341.951	426
342.349	430
342.748	434
343.146	423
343.545	434
343.944	427
344.343	415
344.741	415
345.140	435
345.539	423
345.938	425
346.337	419
346.736	431
347.135	425
347.534	420
347.934	415
348.333	418
348.732	434
349.131	424
349.531	431
349.930	421
350.330	420
350.729	413
351.129	429
351.529	417
351.928	416
352.328	428
352.728	447
353.128	436
353.527	424
353.927	427
354.327	412
354.728	426
355.128	429
355.528	424
355.928	407
356.328	427
356.728	415
357.129	429
357.529	428
357.930	430
358.330	428
358.731	423
359.131	414
359.532	434
359.933	438
360.333	420
360.734	436
361.135	417
361.536	430
361.937	440
362.338	428
362.739	444
363.140	419
363.541	435
363.942	417
364.344	426
364.745	435
365.146	436
365.548	426
365.949	417
366.351	417
366.752	421
367.154	429
367.555	431
367.957	430
368.359	417
368.760	424
369.162	417
369.564	425
369.966	415
370.368	414
370.770	424
371.172	409
371.574	406
371.977	420
372.379	417
372.781	427
373.183	422
373.586	419
373.988	429
374.391	437
374.793	409
375.196	442
375.598	410
376.001	433
376.404	433
376.807	424
377.209	424
377.612	431
378.015	426
378.418	450
378.821	429
379.224	438
379.627	442
380.030	428
380.434	440
380.837	425
381.240	415
381.644	442
382.047	430
382.450	441
382.854	455
383.257	449
383.661	427
384.065	456
384.468	437
384.872	450
385.276	422
385.680	436
386.084	438
386.488	443
386.892	428
387.296	432
387.700	426
388.104	431
388.508	451
388.912	447
389.317	450
389.721	447
390.125	435
390.530	435
390.934	462
391.339	457
391.743	445
392.148	452
392.553	442
392.957	471
393.362	452
393.767	459
394.172	447
394.577	441
394.982	416
395.387	442
395.792	452
396.197	473
396.602	447
397.007	465
397.412	467
397.818	462
398.223	460
398.628	454
399.034	469
399.439	491
399.845	483
400.250	468
400.656	472
401.062	490
401.467	479
401.873	486
402.279	489
402.685	489
403.091	495
403.497	535
403.903	511
404.309	525
404.715	498
405.121	533
405.527	556
405.934	565
406.340	568
406.746	581
407.153	607
407.559	624
407.966	686
408.372	751
408.779	890
409.185	1203
409.592	2426
409.999	6586
410.406	16234
410.812	27073
411.219	34927
411.626	39193
412.033	40857
412.440	41730
412.847	42177
413.254	41994
413.662	42213
414.069	42398
414.476	42260
414.883	42290
415.291	42312
415.698	42445
416.105	42170
416.513	42260
416.921	42175
417.328	42015
417.736	41900
418.143	42049
418.551	42214
418.959	42262
419.367	42138
419.775	42152
420.183	42098
420.591	42090
420.999	42180
421.407	42520
421.815	42812
422.223	42924
422.631	43460
423.039	43914
423.448	44621
423.856	45067
424.264	45183
424.673	45432
425.081	46140
425.490	46574
425.898	47374
426.307	47378
426.716	47605
427.124	47642
427.533	47821
427.942	48165
428.351	48752
428.760	48556
429.169	47976
429.578	45864
429.987	38299
430.396	25811
430.805	14548
431.214	7303
431.624	3689
432.033	2330
432.442	1816
432.852	1521
433.261	1396
433.670	1290
434.080	1178
434.490	1169
434.899	1071
435.309	1015
435.719	993
436.128	931
436.538	968
436.948	919
437.358	894
437.768	895
438.178	882
438.588	882
438.998	881
439.408	873
439.818	871
440.228	868
440.639	859
441.049	863
441.459	860
441.870	824
442.280	821
442.691	806
443.101	783
443.512	776
443.922	757
444.333	735
444.744	728
445.155	707
445.565	686
445.976	686
446.387	661
446.798	638
447.209	618
447.620	605
448.031	600
448.443	575
448.854	575
449.265	535
449.676	542
450.088	524
450.499	524
450.910	493
451.322	497
451.733	495
452.145	478
452.557	478
452.968	494
453.380	477
453.792	457
454.203	458
454.615	444
455.027	472
455.439	468
455.851	465
456.263	449
456.675	439
457.087	466
457.500	440
457.912	446
458.324	434
458.736	439
459.149	448
459.561	437
459.973	455
460.386	450
460.798	445
461.211	429
461.624	434
462.036	433
462.449	450
462.862	436
463.275	442
463.687	431
464.100	444
464.513	456
464.926	439
465.339	432
465.752	436
466.166	435
466.579	423
466.992	441
467.405	434
467.818	442
468.232	442
468.645	427
469.059	441
469.472	436
469.886	439
470.299	447
470.713	436
471.127	438
471.540	431
471.954	419
472.368	422
472.782	429
473.196	445
473.610	445
474.024	427
474.438	427
474.852	436
475.266	435
475.680	438
476.094	429
476.508	420
476.923	422
477.337	431
477.751	424
478.166	447
478.580	431
478.995	414
479.409	424
479.824	408
480.239	413
480.653	411
481.068	424
481.483	423
481.898	418
482.313	418
482.728	403
483.143	410
483.558	400
483.973	422
484.388	417
484.803	414
485.218	408
485.634	414
486.049	422
486.464	420
486.880	441
487.295	432
487.710	419
488.126	421
488.542	434
488.957	419
489.373	438
489.788	415
490.204	435
490.620	429
491.036	434
491.452	428
491.868	424
492.284	436
492.700	427
493.116	428
493.532	442
493.948	434
494.364	435
494.780	431
495.197	419
495.613	434
496.029	431
496.446	435
496.862	424
497.279	433
497.695	434
498.112	435
498.528	424
498.945	442
499.362	423
499.779	416
500.195	424
500.612	429
501.029	434
501.446	422
501.863	405
502.280	427
502.697	445
503.114	427
503.532	428
503.949	425
504.366	431
504.783	433
505.201	419
505.618	431
506.035	422
506.453	425
506.870	420
507.288	412
507.706	428
508.123	431
508.541	422
508.959	417
509.376	428
509.794	427
510.212	412
510.630	440
511.048	423
511.466	425
511.884	429
512.302	431
512.720	425
513.139	434
513.557	417
513.975	409
514.393	412
514.812	419
515.230	406
515.648	417
516.067	415
516.486	426
516.904	409
517.323	399
517.741	426
518.160	418
518.579	408
518.998	409
519.416	429
519.835	428
520.254	425
520.673	389
521.092	408
521.511	420
521.930	427
522.350	411
522.769	405
523.188	398
523.607	414
524.027	421
524.446	418
524.865	415
525.285	413
525.704	408
526.124	408
526.543	405
526.963	415
527.383	420
527.802	417
528.222	409
528.642	414
529.062	404
529.482	415
529.901	393
530.321	401
530.741	402
531.161	413
531.582	395
532.002	415
532.422	406
532.842	408
533.262	405
533.683	421
534.103	406
534.523	405
534.944	418
535.364	409
535.785	414
536.205	403
536.626	408
537.047	389
537.467	404
537.888	399
538.309	390
538.730	421
539.151	408
539.572	406
539.992	411
540.414	427
540.835	420
541.256	429
541.677	404
542.098	415
542.519	438
542.940	419
543.362	403
543.783	436
544.204	404
544.626	404
545.047	394
545.469	412
545.890	411
546.312	415
546.734	405
547.155	422
547.577	424
547.999	414
548.421	408
548.842	408
549.264	423
549.686	442
550.108	408
550.530	409
550.952	420
551.374	402
551.797	410
552.219	411
552.641	410
553.063	401
553.486	418
553.908	404
554.330	410
554.753	421
555.175	414
555.598	418
556.020	408
556.443	410
556.866	410
557.288	413
557.711	398
558.134	428
558.557	415
558.979	397
559.402	396
559.825	417
560.248	405
560.671	409
561.094	415
561.518	408
561.941	404
562.364	411
562.787	410
563.211	413
563.634	392
564.057	415
564.481	418
564.904	400
565.328	406
565.751	403
566.175	397
566.598	429
567.022	398
567.446	414
567.869	401
568.293	408
568.717	414
569.141	397
569.565	393
569.989	413
570.413	413
570.837	415
571.261	395
571.685	403
572.109	410
572.533	395
572.958	407
573.382	407
573.806	412
574.231	409
574.655	408
575.079	415
575.504	398
575.928	408
576.353	419
576.778	415
577.202	411
577.627	402
578.052	411
578.477	395
578.901	415
579.326	397
579.751	406
580.176	415
580.601	409
581.026	399
581.451	398
581.876	401
582.302	393
582.727	406
583.152	406
583.577	412
584.003	390
584.428	394
584.853	405
585.279	406
585.704	433
586.130	403
586.555	408
586.981	401
587.407	395
587.832	411
588.258	400
588.684	394
589.110	419
589.535	409
589.961	410
590.387	401
590.813	412
591.239	404
591.665	402
592.091	414
592.518	398
592.944	403
593.370	399
593.796	388
594.223	393
594.649	378
595.075	382
595.502	383
595.928	395
596.355	381
596.781	392
597.208	381
597.634	403
598.061	408
598.488	397
598.915	410
599.341	395
599.768	390
600.195	411
600.622	401
601.049	399
601.476	395
601.903	407
602.330	399
602.757	413
603.184	408
603.612	403
604.039	393
604.466	407
604.893	398
605.321	406
605.748	409
606.176	412
606.603	405
607.031	414
607.458	424
607.886	403
608.313	397
608.741	405
609.169	397
609.596	407
610.024	399
610.452	399
610.880	393
611.308	397
611.736	412
612.164	405
612.592	391
613.020	398
613.448	398
613.876	400
614.305	412
614.733	413
615.161	409
615.589	391
616.018	399
616.446	400
616.875	406
617.303	404
617.732	402
618.160	394
618.589	404
619.017	395
619.446	387
619.875	388
620.303	409
620.732	402
621.161	418
621.590	389
622.019	404
622.448	410
622.877	415
623.306	395
623.735	419
624.164	421
624.593	409
625.022	385
625.452	413
625.881	415
626.310	395
626.740	405
627.169	403
627.598	389
628.028	406
628.457	396
628.887	408
629.316	408
629.746	390
630.176	404
630.605	421
631.035	408
631.465	410
631.895	406
632.325	399
632.755	405
633.185	406
633.614	398
634.044	404
634.475	398
634.905	396
635.335	418
635.765	400
636.195	406
636.625	406
637.056	401
637.486	414
637.916	410
638.347	402
638.777	414
639.208	396
639.638	395
640.069	392
640.499	394
640.930	399
641.361	399
641.791	389
642.222	409
642.653	390
643.084	413
643.515	394
643.946	417
644.376	402
644.807	398
645.239	396
645.670	399
646.101	408
646.532	397
646.963	397
647.394	397
647.825	401
648.257	411
648.688	417
649.119	399
649.551	396
649.982	408
650.414	396
650.845	399
651.277	414
651.708	405
652.140	401
652.572	393
653.003	415
653.435	414
653.867	401
654.299	403
654.731	400
655.163	395
655.595	423
656.027	387
656.459	390
656.891	395
657.323	391
657.755	399
658.187	398
658.619	391
659.052	398
659.484	399
659.916	397
660.348	413
660.781	406
661.213	392
661.646	409
662.078	403
662.511	387
662.943	399
663.376	392
663.809	399
664.241	406
664.674	384
665.107	409
665.540	405
665.973	412
666.405	398
666.838	396
667.271	396
667.704	385
668.137	398
668.570	390
669.004	409
669.437	401
669.870	408
670.303	408
670.736	404
671.170	386
671.603	389
672.036	413
672.470	401
672.903	388
673.337	405
673.770	393
674.204	427
674.638	396
675.071	397
675.505	398
675.939	397
676.372	374
676.806	388
677.240	406
677.674	392
678.108	401
678.542	409
678.976	392
679.410	401
679.844	399
680.278	425
680.712	398
681.146	387
681.580	413
682.014	388
682.449	418
682.883	389
683.317	418
683.752	411
684.186	380
684.620	426
685.055	394
685.490	402
685.924	408
686.359	391
686.793	408
687.228	405
687.663	392
688.097	379
688.532	393
688.967	399
689.402	391
689.837	404
690.272	397
690.707	400
691.142	392
691.577	392
692.012	398
692.447	410
692.882	390
693.317	407
693.752	413
694.188	395
694.623	394
695.058	391
695.494	391
695.929	394
696.364	387
696.800	408
697.235	381
697.671	391
698.107	413
698.542	398
698.978	406
699.414	403
699.849	398
700.285	398
700.721	406
701.157	398
701.592	394
702.028	387
702.464	398
702.900	392
703.336	399
703.772	408
704.208	403
704.645	397
705.081	404
705.517	409
705.953	390
706.389	428
706.826	413
707.262	402
707.698	413
708.135	388
708.571	381
709.008	382
709.444	401
709.881	385
710.317	393
710.754	385
711.191	389
711.627	405
712.064	399
712.501	402
712.938	391
713.374	395
713.811	399
714.248	396
714.685	393
715.122	383
715.559	390
715.996	411
716.433	381
716.870	383
717.307	383
717.745	393
718.182	399
718.619	390
719.056	405
719.494	385
719.931	391
720.368	398
720.806	389
721.243	402
721.681	422
722.118	429
722.556	408
722.993	387
723.431	385
723.869	411
724.306	403
724.744	396
725.182	401
725.620	390
726.058	398
726.495	405
726.933	404
727.371	406
727.809	392
728.247	386
728.685	397
729.123	393
729.562	393
730.000	420
730.438	393
730.876	380
731.314	388
731.753	406
732.191	398
732.629	393
733.068	388
733.506	399
733.945	393
734.383	389
734.822	391
735.260	392
735.699	401
736.137	398
736.576	404
737.015	391
737.453	392
737.892	395
738.331	393
738.770	417
739.209	401
739.648	381
740.087	388
740.526	389
740.965	408
741.404	404
741.843	399
742.282	412
742.721	401
743.160	414
743.599	403
744.039	398
744.478	407
744.917	394
745.357	378
745.796	397
746.235	403
746.675	394
747.114	412
747.554	387
747.993	402
748.433	401
748.872	384
749.312	391
749.752	400
750.191	386
750.631	382
751.071	392
751.511	396
751.951	408
752.390	399
752.830	390
753.270	397
753.710	399
754.150	398
754.590	381
755.030	395
755.471	397
755.911	408
756.351	388
756.791	398
757.231	410
757.672	388
758.112	407
758.552	402
758.993	382
759.433	383
759.873	383
760.314	408
760.754	398
761.195	394
761.635	384
762.076	392
762.517	393
762.957	395
763.398	386
763.839	383
764.280	397
764.720	389
765.161	395
765.602	395
766.043	393
766.484	394
766.925	400
767.366	392
767.807	402
768.248	380
768.689	429
769.130	386
769.571	401
770.012	399
770.454	378
770.895	414
771.336	390
771.777	392
772.219	391
772.660	399
773.102	390
773.543	382
773.984	382
774.426	379
774.867	403
775.309	370
775.751	372
776.192	388
776.634	389
777.076	383
777.517	386
777.959	380
778.401	383
778.843	394
779.285	404
779.726	403
780.168	396
780.610	410
781.052	399
781.494	398
781.936	401
782.378	397
782.820	417
783.263	375
783.705	389
784.147	390
784.589	398
785.031	398
785.474	388
785.916	399
786.358	381
786.801	401
787.243	395
787.686	399
788.128	386
788.571	376
789.013	397
789.456	396
789.898	387
790.341	409
790.784	385
791.226	400
791.669	400
792.112	409
792.555	392
792.997	378
793.440	412
793.883	386
794.326	402
794.769	395
795.212	392
795.655	404
796.098	377
796.541	401
796.984	402
797.427	407
797.870	392
798.314	386
798.757	402
799.200	388
799.643	393
800.087	383
800.530	390
800.973	396
801.417	398
801.860	401
802.304	413
802.747	399
803.191	383
803.634	401
804.078	396
804.521	392
804.965	418
805.409	388
805.852	400
806.296	401
806.740	407
807.184	394
807.627	390
808.071	399
808.515	397
808.959	388
809.403	401
809.847	396
810.291	399
810.735	401
811.179	399
811.623	393
812.067	414
812.511	401
812.956	404
813.400	391
813.844	398
814.288	398
814.732	409
815.177	379
815.621	408
816.066	404
816.510	377
816.954	401
817.399	414
817.843	399
818.288	396
818.732	402
819.177	399
819.622	394
820.066	394
820.511	403
820.956	415
821.400	396
821.845	399
822.290	395
822.735	391
823.180	391
823.624	396
824.069	393
824.514	402
824.959	414
825.404	402
825.849	397
826.294	398
826.739	408
827.184	394
827.630	405
828.075	410
828.520	399
828.965	413
829.410	383
829.856	401
830.301	409
830.746	421
831.192	410
831.637	402
832.082	403
832.528	414
832.973	415
833.419	399
833.864	413
834.310	399
834.755	412
835.201	399
835.647	402
836.092	403
836.538	404
836.984	402
837.429	412
837.875	397
838.321	397
838.767	397
839.213	418
839.659	399
840.104	381
840.550	394
840.996	424
841.442	374
841.888	413
842.334	413
842.781	396
843.227	401
843.673	393
844.119	399
844.565	400
845.011	418
845.458	404
845.904	409
846.350	421
846.796	411
847.243	432
847.689	400
848.136	412
848.582	411
849.028	421
849.475	404
849.921	408
850.368	431
850.815	415
851.261	431
851.708	402
852.154	439
852.601	402
853.048	440
853.495	422
853.941	409
854.388	431
854.835	414
855.282	419
855.729	425
856.175	433
856.622	446
857.069	447
857.516	445
857.963	429
858.410	438
858.857	435
859.304	426
859.751	439
860.199	427
860.646	459
861.093	440
861.540	444
861.987	436
862.435	440
862.882	451
863.329	415
863.776	433
864.224	432
864.671	435
865.119	440
865.566	433
866.013	432
866.461	438
866.908	449
867.356	440
867.804	460
868.251	435
868.699	456
869.146	472
869.594	458
870.042	456
870.489	460
870.937	434
871.385	449
871.833	449
872.281	440
872.728	456
873.176	460
873.624	447
874.072	466
874.520	452
874.968	453
875.416	446
875.864	451
876.312	440
876.760	481
877.208	479
877.656	456
878.104	476
878.553	458
879.001	455
879.449	415
879.897	461
880.346	476
880.794	469
881.242	442
881.690	453
882.139	478
882.587	470
883.036	463
883.484	465
883.932	455
884.381	457
884.829	467
885.278	429
885.727	473
886.175	418
886.624	477
887.072	495
887.521	462
887.970	454
888.418	468
888.867	460
889.316	451
889.765	443
890.213	472
890.662	443
891.111	437
891.560	468
892.009	463
892.458	458
892.907	477
893.356	443
893.805	458
894.254	449
894.703	440
895.152	449
895.601	449
896.050	453
896.499	443
896.948	464
897.397	457
897.847	462
898.296	464
898.745	447
899.194	430
899.644	415
900.093	445
900.542	419
900.992	451
901.441	465
901.890	433
902.340	440
902.789	415
903.239	442
903.688	456
904.138	447
904.587	444
905.037	420
905.486	424
905.936	421
906.386	414
906.835	430
907.285	415
907.735	447
908.184	424
908.634	423
909.084	450
909.534	430
909.984	414
910.433	423
910.883	441
911.333	408
911.783	413
912.233	415
912.683	466
913.133	425
913.583	413
914.033	436
914.483	423
914.933	409
915.383	421
915.833	408
916.283	443
916.733	427
917.183	423
917.634	429
918.084	436
918.534	425
918.984	426
919.435	435
919.885	398
920.335	418
920.785	437
921.236	427
921.686	432
922.137	425
922.587	427
923.037	421
923.488	410
923.938	414
924.389	408
924.839	416
925.290	408
925.740	411
926.191	401
926.642	420
927.092	410
927.543	397
927.994	415
928.444	404
928.895	408
929.346	406
929.796	386
930.247	399
930.698	417
931.149	399
931.600	399
932.051	409
932.501	410
932.952	404
933.403	434
933.854	398
934.305	407
934.756	386
935.207	419
935.658	392
936.109	403
936.560	381
937.011	396
937.462	396
937.913	409
938.365	418
938.816	401
939.267	382
939.718	409
940.169	410
940.620	394
941.072	408
941.523	395
941.974	415
942.426	388
942.877	408
943.328	390
943.780	395
944.231	419
944.682	407
945.134	408
945.585	404
946.037	417
946.488	388
946.940	402
947.391	403
947.843	412
948.294	395
948.746	398
949.197	398
949.649	383
950.101	401
950.552	402
951.004	389
951.456	398
951.907	477
952.359	406
952.811	392
953.263	395
953.714	401
954.166	382
954.618	415
955.070	393
955.522	389
955.974	408
956.425	405
956.877	394
957.329	404
957.781	425
958.233	396
958.685	398
959.137	410
959.589	383
960.041	408
960.493	386
960.945	431
961.397	405
961.849	385
962.302	384
962.754	396
963.206	412
963.658	399
964.110	387
964.562	411
965.015	380
965.467	399
965.919	398
966.371	398
966.824	398
967.276	421
967.728	395
968.181	388
968.633	375
969.085	417
969.538	398
969.990	385
970.443	377
970.895	390
971.347	386
971.800	373
972.252	394
972.705	407
973.157	394
973.610	376
974.063	360
974.515	384
974.968	383
975.420	383
975.873	376
976.326	382
976.778	382
977.231	385
977.684	389
978.136	396
978.589	396
979.042	394
979.495	392
979.947	381
980.400	389
980.853	378
981.306	372
981.759	392
982.211	393
982.664	379
983.117	392
983.570	395
984.023	388
984.476	381
984.929	393
985.382	387
985.835	395
986.288	390
986.741	390
987.194	376
987.647	380
988.100	378
988.553	386
989.006	390
989.459	379
989.912	392
990.365	394
990.818	406
991.271	393
991.725	374
992.178	387
992.631	394
993.084	422
993.537	377
993.991	410
994.444	404
994.897	394
995.350	389
995.804	392
996.257	383
996.710	381
997.164	397
997.617	390
998.070	394
998.524	398
998.977	421
999.431	398
999.884	394
1000.337	385
1000.791	410
1001.244	390
1001.698	393
1002.151	383
1002.605	383
1003.058	390
1003.512	379
1003.965	391
1004.419	386
1004.872	402
1005.326	376
1005.780	392
1006.233	392
1006.687	395
1007.140	385
1007.594	388
1008.048	393
1008.501	384
1008.955	393
1009.409	395
1009.862	388
1010.316	380
1010.770	390
1011.224	398
1011.677	389
1012.131	382
1012.585	392
1013.039	376
1013.493	379
1013.946	389
1014.400	365
1014.854	387
1015.308	389
1015.762	384
1016.216	381
1016.670	394
1017.123	375
1017.577	386
1018.031	392
1018.485	392
1018.939	391
1019.393	394
1019.847	376
1020.301	391
1020.755	390
1021.209	379
1021.663	419
1022.117	373
1022.571	376
1023.025	401
1023.479	376
1023.933	399
1024.387	394
1024.842	384
1025.296	397
1025.750	385
1026.204	401
1026.658	385
1027.112	391
1027.566	384
1028.021	361
1028.475	382
1028.929	392
1029.383	396
1029.837	386
1030.292	389
1030.746	391
1031.200	401
1031.654	423
1032.109	376
1032.563	388
1033.017	397
1033.471	383
1033.926	378
1034.380	380
1034.834	383
1035.289	387
1035.743	391
1036.198	385
1036.652	393
1037.106	394
1037.561	387
1038.015	395
1038.469	388
1038.924	378
1039.378	376
1039.833	378
1040.287	389
1040.742	376
1041.196	380
1041.651	385
1042.105	395
1042.559	367
1043.014	385
1043.469	383
1043.923	385
1044.378	383
1044.832	391
1045.287	366
1045.741	419
1046.196	381
1046.650	386
1047.105	406
1047.559	391
1048.014	396
1048.469	385
1048.923	382
1049.378	383
1049.833	376
1050.287	404
1050.742	391
1051.196	385
1051.651	384
1052.106	392
1052.560	404
1053.015	389
1053.470	385
1053.925	383
1054.379	373
1054.834	373
1055.289	375
1055.743	385
[truncated: 49 more rows]
