# Supplementary material for: Benchtop mesoSPIM: a next-generation open-source light-sheet microscope for cleared samples
Source: Nat Commun. 2024 Mar 27;15:2679. doi: 10.1038/s41467-024-46770-2 (PMC10973490; doi:10.1038/s41467-024-46770-2)
Supplement: Supplementary file 17 — Source Data [file 41467_2024_46770_MOESM17_ESM.zip › SourceData/SupplementaryFigure05/SourceData-SupplementaryFigure5b(470-30SemrockHQ).txt]

Wavelength[nm]	ADC
207.230	417
207.610	409
207.990	426
208.370	426
208.750	414
209.130	430
209.510	411
209.890	419
210.271	431
210.651	436
211.031	426
211.412	435
211.792	420
212.173	423
212.554	427
212.934	420
213.315	434
213.696	434
214.077	438
214.458	438
214.839	411
215.220	422
215.601	424
215.982	428
216.363	423
216.744	410
217.126	412
217.507	420
217.889	412
218.270	433
218.652	420
219.033	424
219.415	412
219.797	415
220.178	413
220.560	409
220.942	418
221.324	428
221.706	413
222.088	420
222.470	417
222.852	428
223.235	415
223.617	424
223.999	424
224.382	435
224.764	452
225.147	437
225.529	418
225.912	412
226.294	422
226.677	420
227.060	424
227.443	417
227.826	415
228.209	421
228.592	424
228.975	421
229.358	418
229.741	410
230.124	418
230.508	415
230.891	428
231.274	412
231.658	424
232.041	406
232.425	412
232.809	414
233.192	423
233.576	412
233.960	415
234.344	427
234.728	426
235.112	411
235.496	425
235.880	428
236.264	413
236.648	411
237.032	431
237.417	427
237.801	407
238.185	420
238.570	429
238.954	429
239.339	404
239.724	428
240.108	415
240.493	435
240.878	440
241.263	430
241.648	418
242.033	414
242.418	421
242.803	416
243.188	422
243.573	436
243.958	415
244.344	436
244.729	413
245.114	414
245.500	415
245.885	429
246.271	419
246.657	424
247.042	415
247.428	431
247.814	411
248.200	421
248.585	419
248.971	406
249.357	416
249.744	415
250.130	426
250.516	429
250.902	416
251.288	424
251.675	431
252.061	425
252.448	414
252.834	427
253.221	420
253.607	427
253.994	435
254.381	425
254.768	425
255.154	407
255.541	421
255.928	423
256.315	437
256.702	422
257.089	414
257.477	438
257.864	409
258.251	414
258.638	413
259.026	424
259.413	419
259.801	421
260.188	428
260.576	418
260.964	403
261.351	428
261.739	440
262.127	414
262.515	426
262.903	424
263.291	414
263.679	427
264.067	432
264.455	428
264.843	429
265.231	412
265.620	431
266.008	428
266.396	415
266.785	433
267.173	413
267.562	415
267.951	412
268.339	419
268.728	416
269.117	415
269.506	419
269.895	407
270.284	414
270.673	415
271.062	406
271.451	411
271.840	412
272.229	447
272.618	412
273.008	419
273.397	412
273.787	415
274.176	418
274.566	425
274.955	419
275.345	427
275.735	433
276.124	420
276.514	419
276.904	414
277.294	424
277.684	423
278.074	399
278.464	403
278.854	409
279.244	418
279.635	402
280.025	407
280.415	428
280.806	414
281.196	424
281.587	403
281.977	436
282.368	415
282.758	429
283.149	415
283.540	417
283.931	414
284.322	428
284.713	419
285.104	422
285.495	415
285.886	415
286.277	423
286.668	424
287.059	423
287.451	404
287.842	421
288.233	418
288.625	421
289.016	399
289.408	416
289.800	420
290.191	410
290.583	409
290.975	412
291.367	421
291.759	415
292.150	409
292.542	427
292.935	408
293.327	408
293.719	434
294.111	410
294.503	415
294.896	411
295.288	415
295.680	416
296.073	411
296.465	415
296.858	424
297.250	423
297.643	410
298.036	413
298.429	414
298.822	399
299.214	414
299.607	402
300.000	404
300.393	416
300.786	404
301.180	417
301.573	400
301.966	423
302.359	409
302.753	402
303.146	408
303.540	419
303.933	406
304.327	431
304.720	410
305.114	414
305.508	404
305.901	410
306.295	415
306.689	404
307.083	413
307.477	422
307.871	411
308.265	422
308.659	415
309.054	393
309.448	414
309.842	412
310.236	412
310.631	420
311.025	414
311.420	415
311.814	418
312.209	413
312.604	413
312.998	413
313.393	408
313.788	406
314.183	415
314.578	422
314.973	403
315.368	412
315.763	416
316.158	412
316.553	404
316.948	414
317.344	415
317.739	415
318.134	414
318.530	424
318.925	414
319.321	422
319.716	406
320.112	411
320.508	400
320.903	391
321.299	415
321.695	404
322.091	402
322.487	405
322.883	395
323.279	424
323.675	409
324.071	410
324.467	410
324.864	422
325.260	410
325.656	400
326.053	408
326.449	399
326.846	411
327.242	404
327.639	421
328.036	405
328.432	415
328.829	428
329.226	414
329.623	418
330.020	409
330.417	414
330.814	404
331.211	408
331.608	391
332.005	399
332.402	392
332.799	392
333.197	389
333.594	396
333.992	396
334.389	402
334.787	413
335.184	389
335.582	387
335.980	398
336.377	413
336.775	411
337.173	413
337.571	401
337.969	418
338.367	415
338.765	415
339.163	411
339.561	413
339.959	402
340.357	420
340.756	412
341.154	411
341.552	414
341.951	396
342.349	408
342.748	420
343.146	419
343.545	415
343.944	407
344.343	415
344.741	408
345.140	404
345.539	414
345.938	405
346.337	412
346.736	403
347.135	413
347.534	399
347.934	426
348.333	409
348.732	424
349.131	410
349.531	410
349.930	407
350.330	393
350.729	400
351.129	419
351.529	414
351.928	406
352.328	418
352.728	414
353.128	430
353.527	408
353.927	424
354.327	404
354.728	404
355.128	400
355.528	415
355.928	412
356.328	414
356.728	417
357.129	410
357.529	409
357.930	411
358.330	419
358.731	424
359.131	410
359.532	409
359.933	400
360.333	404
360.734	430
361.135	413
361.536	414
361.937	421
362.338	402
362.739	418
363.140	410
363.541	425
363.942	406
364.344	415
364.745	415
365.146	433
365.548	404
365.949	409
366.351	405
366.752	411
367.154	403
367.555	409
367.957	413
368.359	425
368.760	422
369.162	433
369.564	421
369.966	418
370.368	411
370.770	429
371.172	420
371.574	438
371.977	411
372.379	411
372.781	434
373.183	429
373.586	427
373.988	440
374.391	430
374.793	412
375.196	428
375.598	412
376.001	414
376.404	427
376.807	416
377.209	431
377.612	427
378.015	425
378.418	420
378.821	426
379.224	428
379.627	412
380.030	435
380.434	436
380.837	417
381.240	443
381.644	447
382.047	431
382.450	443
382.854	429
383.257	436
383.661	424
384.065	435
384.468	425
384.872	433
385.276	431
385.680	431
386.084	429
386.488	425
386.892	419
387.296	428
387.700	430
388.104	419
388.508	414
388.912	431
389.317	438
389.721	429
390.125	437
390.530	436
390.934	449
391.339	429
391.743	418
392.148	418
392.553	440
392.957	436
393.362	423
393.767	432
394.172	442
394.577	423
394.982	422
395.387	430
395.792	421
396.197	443
396.602	422
397.007	439
397.412	431
397.818	404
398.223	444
398.628	422
399.034	426
399.439	421
399.845	426
400.250	428
400.656	422
401.062	419
401.467	409
401.873	430
402.279	408
402.685	431
403.091	427
403.497	454
403.903	424
404.309	437
404.715	417
405.121	409
405.527	447
405.934	442
406.340	418
406.746	439
407.153	424
407.559	415
407.966	416
408.372	431
408.779	437
409.185	419
409.592	436
409.999	428
410.406	429
410.812	434
411.219	426
411.626	439
412.033	429
412.440	434
412.847	422
413.254	441
413.662	434
414.069	435
414.476	427
414.883	414
415.291	437
415.698	424
416.105	424
416.513	449
416.921	425
417.328	437
417.736	425
418.143	432
418.551	415
418.959	428
419.367	428
419.775	426
420.183	424
420.591	432
420.999	458
421.407	441
421.815	427
422.223	419
422.631	422
423.039	425
423.448	438
423.856	425
424.264	418
424.673	412
425.081	440
425.490	457
425.898	445
426.307	453
426.716	440
427.124	441
427.533	456
427.942	423
428.351	432
428.760	433
429.169	432
429.578	422
429.987	424
430.396	437
430.805	447
431.214	455
431.624	444
432.033	427
432.442	441
432.852	431
433.261	436
433.670	434
434.080	441
434.490	453
434.899	438
435.309	428
435.719	439
436.128	425
436.538	453
436.948	441
437.358	451
437.768	453
438.178	451
438.588	440
438.998	441
439.408	441
439.818	457
440.228	460
440.639	463
441.049	460
441.459	463
441.870	452
442.280	442
442.691	449
443.101	443
443.512	445
443.922	462
444.333	456
444.744	466
445.155	445
445.565	470
445.976	474
446.387	488
446.798	451
447.209	472
447.620	479
448.031	502
448.443	491
448.854	524
449.265	504
449.676	520
450.088	509
450.499	538
450.910	549
451.322	575
451.733	582
452.145	612
452.557	684
452.968	798
453.380	1065
453.792	1930
454.203	4356
454.615	9818
455.027	17336
455.439	22826
455.851	25840
456.263	28372
456.675	31000
457.087	33578
457.500	34885
457.912	35673
458.324	36043
458.736	36843
459.149	37441
459.561	38317
459.973	38837
460.386	39328
460.798	39605
461.211	39883
461.624	40033
462.036	40009
462.449	39774
462.862	39498
463.275	39231
463.687	39023
464.100	39215
464.513	39254
464.926	39066
465.339	38281
465.752	37676
466.166	36831
466.579	36426
466.992	36321
467.405	36228
467.818	36492
468.232	36725
468.645	36976
469.059	37218
469.472	37077
469.886	37023
470.299	37802
470.713	38265
471.127	38984
471.540	40082
471.954	40687
472.368	41305
472.782	41634
473.196	41422
473.610	41254
474.024	40877
474.438	40854
474.852	40937
475.266	40740
475.680	40603
476.094	40451
476.508	39870
476.923	39702
477.337	39428
477.751	39468
478.166	39475
478.580	39746
478.995	39978
479.409	40224
479.824	39992
480.239	40360
480.653	40224
481.068	39942
481.483	39632
481.898	38904
482.313	37663
482.728	36360
483.143	35163
483.558	34456
483.973	34232
484.388	33772
484.803	32625
485.218	29670
485.634	25359
486.049	21044
486.464	17380
486.880	15766
487.295	15861
487.710	15258
488.126	11583
488.542	7053
488.957	3848
489.373	2174
489.788	1486
490.204	1193
490.620	1062
491.036	966
491.452	924
491.868	858
492.284	831
492.700	742
493.116	794
493.532	732
493.948	703
494.364	684
494.780	664
495.197	660
495.613	626
496.029	605
496.446	618
496.862	596
497.279	587
497.695	582
498.112	577
498.528	565
498.945	564
499.362	550
499.779	539
500.195	519
500.612	534
501.029	528
501.446	520
501.863	506
502.280	482
502.697	508
503.114	472
503.532	489
503.949	491
504.366	470
504.783	469
505.201	486
505.618	464
506.035	472
506.453	461
506.870	451
507.288	474
507.706	475
508.123	471
508.541	453
508.959	455
509.376	459
509.794	486
510.212	451
510.630	470
511.048	462
511.466	446
511.884	469
512.302	453
512.720	452
513.139	467
513.557	444
513.975	460
514.393	453
514.812	462
515.230	438
515.648	440
516.067	440
516.486	445
516.904	430
517.323	438
517.741	443
518.160	429
518.579	438
518.998	435
519.416	431
519.835	429
520.254	433
520.673	434
521.092	431
521.511	439
521.930	443
522.350	426
522.769	443
523.188	438
523.607	442
524.027	435
524.446	444
524.865	436
525.285	438
525.704	424
526.124	442
526.543	447
526.963	440
527.383	439
527.802	450
528.222	431
528.642	419
529.062	444
529.482	427
529.901	428
530.321	437
530.741	434
531.161	431
531.582	430
532.002	435
532.422	437
532.842	443
533.262	445
533.683	431
534.103	438
534.523	430
534.944	455
535.364	434
535.785	443
536.205	429
536.626	440
537.047	430
537.467	430
537.888	434
538.309	424
538.730	432
539.151	443
539.572	446
539.992	431
540.414	433
540.835	443
541.256	442
541.677	434
542.098	437
542.519	433
542.940	445
543.362	447
543.783	445
544.204	440
544.626	423
545.047	433
545.469	435
545.890	438
546.312	438
546.734	431
547.155	428
547.577	446
547.999	435
548.421	441
548.842	424
549.264	446
549.686	459
550.108	430
550.530	439
550.952	436
551.374	421
551.797	437
552.219	428
552.641	437
553.063	427
553.486	428
553.908	431
554.330	428
554.753	437
555.175	444
555.598	435
556.020	439
556.443	430
556.866	430
557.288	419
557.711	413
558.134	421
558.557	425
558.979	418
559.402	417
559.825	422
560.248	423
560.671	429
561.094	434
561.518	438
561.941	421
562.364	422
562.787	427
563.211	417
563.634	431
564.057	421
564.481	420
564.904	415
565.328	429
565.751	422
566.175	423
566.598	447
567.022	421
567.446	427
567.869	418
568.293	409
568.717	438
569.141	408
569.565	422
569.989	403
570.413	422
570.837	428
571.261	416
571.685	425
572.109	416
572.533	426
572.958	413
573.382	408
573.806	428
574.231	410
574.655	418
575.079	417
575.504	425
575.928	430
576.353	426
576.778	423
577.202	420
577.627	431
578.052	427
578.477	408
578.901	425
579.326	408
579.751	425
580.176	426
580.601	415
581.026	406
581.451	410
581.876	420
582.302	408
582.727	422
583.152	415
583.577	422
584.003	421
584.428	415
584.853	419
585.279	423
585.704	444
586.130	418
586.555	417
586.981	433
587.407	413
587.832	421
588.258	405
588.684	417
589.110	407
589.535	418
589.961	415
590.387	412
590.813	409
591.239	424
591.665	415
592.091	431
592.518	410
592.944	416
593.370	408
593.796	418
594.223	411
594.649	417
595.075	418
595.502	415
595.928	414
596.355	409
596.781	425
597.208	424
597.634	424
598.061	424
598.488	409
598.915	414
599.341	426
599.768	414
600.195	415
600.622	418
601.049	411
601.476	418
601.903	420
602.330	418
602.757	429
603.184	420
603.612	415
604.039	402
604.466	411
604.893	414
605.321	402
605.748	426
606.176	424
606.603	392
607.031	420
607.458	418
607.886	408
608.313	408
608.741	410
609.169	435
609.596	412
610.024	409
610.452	424
610.880	411
611.308	403
611.736	418
612.164	406
612.592	399
613.020	412
613.448	401
613.876	414
614.305	418
614.733	403
615.161	405
615.589	401
616.018	405
616.446	409
616.875	402
617.303	376
617.732	391
618.160	402
618.589	417
619.017	394
619.446	398
619.875	396
620.303	412
620.732	381
621.161	399
621.590	385
622.019	412
622.448	389
622.877	410
623.306	408
623.735	399
624.164	425
624.593	400
625.022	401
625.452	411
625.881	410
626.310	396
626.740	407
627.169	408
627.598	403
628.028	399
628.457	412
628.887	410
629.316	388
629.746	405
630.176	412
630.605	424
631.035	421
631.465	410
631.895	393
632.325	398
632.755	400
633.185	392
633.614	404
634.044	414
634.475	419
634.905	408
635.335	426
635.765	408
636.195	405
636.625	408
637.056	393
637.486	415
637.916	405
638.347	404
638.777	403
639.208	405
639.638	397
640.069	399
640.499	409
640.930	410
641.361	401
641.791	401
642.222	386
642.653	399
643.084	411
643.515	399
643.946	396
644.376	397
644.807	397
645.239	406
645.670	402
646.101	400
646.532	393
646.963	407
647.394	410
647.825	404
648.257	405
648.688	415
649.119	390
649.551	395
649.982	407
650.414	390
650.845	405
651.277	403
651.708	401
652.140	403
652.572	399
653.003	412
653.435	415
653.867	399
654.299	410
654.731	410
655.163	408
655.595	412
656.027	400
656.459	404
656.891	392
657.323	399
657.755	392
658.187	405
658.619	392
659.052	400
659.484	392
659.916	392
660.348	422
660.781	391
661.213	405
661.646	414
662.078	404
662.511	400
662.943	389
663.376	391
663.809	395
664.241	412
664.674	409
665.107	406
665.540	412
665.973	404
666.405	408
666.838	397
667.271	404
667.704	396
668.137	399
668.570	400
669.004	408
669.437	425
669.870	390
670.303	413
670.736	395
671.170	393
671.603	396
672.036	389
672.470	408
672.903	399
673.337	395
673.770	397
674.204	409
674.638	395
675.071	387
675.505	385
675.939	393
676.372	393
676.806	379
677.240	404
677.674	404
678.108	399
678.542	398
678.976	395
679.410	393
679.844	393
680.278	427
680.712	397
681.146	390
681.580	399
682.014	398
682.449	393
682.883	401
683.317	418
683.752	393
684.186	395
684.620	421
685.055	411
685.490	389
685.924	396
686.359	399
686.793	401
687.228	402
687.663	396
688.097	400
688.532	405
688.967	398
689.402	395
689.837	393
690.272	393
690.707	392
691.142	397
691.577	410
692.012	386
692.447	392
692.882	393
693.317	376
693.752	400
694.188	395
694.623	402
695.058	388
695.494	379
695.929	398
696.364	388
696.800	386
697.235	395
697.671	376
698.107	395
698.542	398
698.978	409
699.414	388
699.849	396
700.285	404
700.721	415
701.157	383
701.592	397
702.028	407
702.464	399
702.900	385
703.336	388
703.772	400
704.208	403
704.645	386
705.081	399
705.517	397
705.953	390
706.389	404
706.826	407
707.262	394
707.698	399
708.135	390
708.571	402
709.008	395
709.444	394
709.881	397
710.317	402
710.754	369
711.191	386
711.627	417
712.064	390
712.501	389
712.938	409
713.374	393
713.811	386
714.248	396
714.685	394
715.122	385
715.559	393
715.996	392
716.433	398
716.870	384
717.307	396
717.745	406
718.182	388
718.619	388
719.056	394
719.494	379
719.931	394
720.368	384
720.806	381
721.243	396
721.681	404
722.118	431
722.556	408
722.993	408
723.431	384
723.869	418
724.306	387
724.744	401
725.182	389
725.620	389
726.058	385
726.495	389
726.933	385
727.371	404
727.809	384
728.247	392
728.685	398
729.123	388
729.562	395
730.000	409
730.438	392
730.876	393
731.314	381
731.753	383
732.191	385
732.629	373
733.068	396
733.506	376
733.945	380
734.383	391
734.822	392
735.260	399
735.699	394
736.137	387
736.576	402
737.015	396
737.453	399
737.892	373
738.331	377
738.770	408
739.209	390
739.648	388
740.087	392
740.526	380
740.965	399
741.404	396
741.843	394
742.282	406
742.721	402
743.160	390
743.599	392
744.039	401
744.478	408
744.917	420
745.357	399
745.796	381
746.235	397
746.675	401
747.114	399
747.554	397
747.993	387
748.433	402
748.872	397
749.312	398
749.752	393
750.191	382
750.631	395
751.071	395
751.511	393
751.951	398
752.390	402
752.830	398
753.270	376
753.710	395
754.150	396
754.590	390
755.030	405
755.471	390
755.911	399
756.351	387
756.791	393
757.231	410
757.672	397
758.112	398
758.552	397
758.993	391
759.433	404
759.873	381
760.314	405
760.754	387
761.195	404
761.635	389
762.076	397
762.517	397
762.957	383
763.398	388
763.839	387
764.280	393
764.720	398
765.161	389
765.602	379
766.043	388
766.484	395
766.925	385
767.366	411
767.807	407
768.248	385
768.689	412
769.130	390
769.571	398
770.012	392
770.454	398
770.895	408
771.336	386
771.777	380
772.219	390
772.660	406
773.102	382
773.543	395
773.984	374
774.426	391
774.867	410
775.309	396
775.751	400
776.192	383
776.634	388
777.076	392
777.517	380
777.959	391
778.401	392
778.843	405
779.285	402
779.726	394
780.168	402
780.610	400
781.052	399
781.494	387
781.936	405
782.378	398
782.820	398
783.263	388
783.705	381
784.147	395
784.589	393
785.031	393
785.474	381
785.916	393
786.358	405
786.801	392
787.243	406
787.686	404
788.128	398
788.571	392
789.013	413
789.456	385
789.898	398
790.341	399
790.784	392
791.226	391
791.669	399
792.112	396
792.555	392
792.997	396
793.440	405
793.883	383
794.326	389
794.769	391
795.212	383
795.655	396
796.098	389
796.541	389
796.984	414
797.427	397
797.870	380
798.314	371
798.757	386
799.200	380
799.643	375
800.087	385
800.530	392
800.973	397
801.417	393
801.860	387
802.304	391
802.747	377
803.191	390
803.634	393
804.078	387
804.521	370
804.965	402
805.409	388
805.852	390
806.296	388
806.740	402
807.184	390
807.627	386
808.071	386
808.515	405
808.959	392
809.403	387
809.847	393
810.291	382
810.735	391
811.179	384
811.623	382
812.067	423
812.511	400
812.956	384
813.400	390
813.844	399
814.288	388
814.732	392
815.177	392
815.621	402
816.066	402
816.510	398
816.954	379
817.399	410
817.843	399
818.288	400
818.732	396
819.177	409
819.622	380
820.066	379
820.511	394
820.956	425
821.400	400
821.845	382
822.290	387
822.735	403
823.180	406
823.624	397
824.069	383
824.514	410
824.959	402
825.404	404
825.849	411
826.294	398
826.739	396
827.184	399
827.630	400
828.075	410
828.520	400
828.965	400
829.410	406
829.856	390
830.301	402
830.746	408
831.192	405
831.637	393
832.082	393
832.528	389
832.973	419
833.419	405
833.864	403
834.310	413
834.755	400
835.201	388
835.647	399
836.092	404
836.538	402
836.984	413
837.429	399
837.875	391
838.321	415
838.767	419
839.213	410
839.659	414
840.104	409
840.550	395
840.996	421
841.442	394
841.888	413
842.334	423
842.781	410
843.227	400
843.673	407
844.119	401
844.565	410
845.011	405
845.458	410
845.904	398
846.350	423
846.796	409
847.243	425
847.689	403
848.136	414
848.582	417
849.028	413
849.475	415
849.921	398
850.368	423
850.815	426
851.261	425
851.708	421
852.154	418
852.601	410
853.048	424
853.495	413
853.941	419
854.388	420
854.835	422
855.282	430
855.729	416
856.175	430
856.622	446
857.069	443
857.516	425
857.963	435
858.410	424
858.857	420
859.304	425
859.751	420
860.199	437
860.646	431
861.093	435
861.540	431
861.987	437
862.435	445
862.882	447
863.329	420
863.776	425
864.224	423
864.671	436
865.119	423
865.566	420
866.013	421
866.461	440
866.908	436
867.356	431
867.804	430
868.251	429
868.699	452
869.146	470
869.594	455
870.042	436
870.489	447
870.937	437
871.385	458
871.833	449
872.281	450
872.728	467
873.176	457
873.624	458
874.072	453
874.520	439
874.968	446
875.416	449
875.864	468
876.312	431
876.760	470
877.208	470
877.656	438
878.104	473
878.553	453
879.001	444
879.449	425
879.897	467
880.346	472
880.794	465
881.242	450
881.690	451
882.139	464
882.587	476
883.036	443
883.484	454
883.932	453
884.381	448
884.829	465
885.278	454
885.727	456
886.175	431
886.624	470
887.072	468
887.521	472
887.970	457
888.418	460
888.867	466
889.316	447
889.765	437
890.213	467
890.662	449
891.111	446
891.560	447
892.009	463
892.458	446
892.907	477
893.356	427
893.805	454
894.254	436
894.703	420
895.152	449
895.601	443
896.050	445
896.499	436
896.948	457
897.397	428
897.847	435
898.296	459
898.745	449
899.194	434
899.644	419
900.093	447
900.542	410
900.992	441
901.441	455
901.890	440
902.340	423
902.789	419
903.239	431
903.688	438
904.138	449
904.587	433
905.037	442
905.486	429
905.936	415
906.386	434
906.835	444
907.285	425
907.735	443
908.184	433
908.634	429
909.084	452
909.534	426
909.984	426
910.433	425
910.883	433
911.333	418
911.783	407
912.233	418
912.683	462
913.133	429
913.583	414
914.033	430
914.483	419
914.933	431
915.383	423
915.833	409
916.283	451
916.733	431
917.183	401
917.634	411
918.084	420
918.534	397
918.984	436
919.435	417
919.885	409
920.335	418
920.785	414
921.236	413
921.686	408
922.137	408
922.587	412
923.037	413
923.488	420
923.938	411
924.389	429
924.839	400
925.290	415
925.740	414
926.191	401
926.642	415
927.092	417
927.543	405
927.994	418
928.444	415
928.895	406
929.346	399
929.796	393
930.247	383
930.698	405
931.149	394
931.600	388
932.051	393
932.501	388
932.952	392
933.403	426
933.854	412
934.305	389
934.756	383
935.207	402
935.658	397
936.109	397
936.560	388
937.011	417
937.462	404
937.913	400
938.365	392
938.816	396
939.267	394
939.718	403
940.169	408
940.620	401
941.072	400
941.523	403
941.974	397
942.426	396
942.877	421
943.328	395
943.780	378
944.231	402
944.682	403
945.134	412
945.585	399
946.037	392
946.488	389
946.940	393
947.391	406
947.843	388
948.294	401
948.746	403
949.197	365
949.649	398
950.101	384
950.552	395
951.004	391
951.456	378
951.907	462
952.359	399
952.811	395
953.263	408
953.714	399
954.166	404
954.618	408
955.070	404
955.522	394
955.974	407
956.425	399
956.877	408
957.329	399
957.781	421
958.233	400
958.685	380
959.137	412
959.589	378
960.041	388
960.493	387
960.945	425
961.397	405
961.849	396
962.302	396
962.754	386
963.206	409
963.658	405
964.110	390
964.562	404
965.015	395
965.467	393
965.919	400
966.371	396
966.824	404
967.276	413
967.728	389
968.181	381
968.633	388
969.085	397
969.538	412
969.990	383
970.443	398
970.895	404
971.347	388
971.800	388
972.252	384
972.705	411
973.157	382
973.610	382
974.063	376
974.515	398
974.968	398
975.420	391
975.873	392
976.326	389
976.778	378
977.231	392
977.684	385
978.136	396
978.589	395
979.042	414
979.495	390
979.947	374
980.400	393
980.853	389
981.306	389
981.759	400
982.211	395
982.664	393
983.117	398
983.570	411
984.023	391
984.476	389
984.929	387
985.382	377
985.835	401
986.288	380
986.741	392
987.194	386
987.647	389
988.100	389
988.553	392
989.006	392
989.459	402
989.912	391
990.365	388
990.818	399
991.271	386
991.725	386
992.178	385
992.631	378
993.084	417
993.537	388
993.991	408
994.444	382
994.897	395
995.350	383
995.804	388
996.257	372
996.710	380
997.164	375
997.617	390
998.070	360
998.524	370
998.977	393
999.431	376
999.884	364
1000.337	377
1000.791	376
1001.244	362
1001.698	366
1002.151	360
1002.605	383
1003.058	367
1003.512	379
1003.965	384
1004.419	376
1004.872	386
1005.326	384
1005.780	388
1006.233	394
1006.687	372
1007.140	394
1007.594	374
1008.048	383
1008.501	387
1008.955	375
1009.409	390
1009.862	394
1010.316	387
1010.770	391
1011.224	398
1011.677	399
1012.131	384
1012.585	388
1013.039	380
1013.493	406
1013.946	383
1014.400	383
1014.854	389
1015.308	375
1015.762	392
1016.216	379
1016.670	374
1017.123	394
1017.577	387
1018.031	381
1018.485	387
1018.939	387
1019.393	390
1019.847	377
1020.301	395
1020.755	396
1021.209	383
1021.663	405
1022.117	379
1022.571	376
1023.025	382
1023.479	380
1023.933	394
1024.387	388
1024.842	388
1025.296	408
1025.750	387
1026.204	398
1026.658	387
1027.112	385
1027.566	376
1028.021	381
1028.475	396
1028.929	406
1029.383	382
1029.837	380
1030.292	388
1030.746	383
1031.200	379
1031.654	421
1032.109	383
1032.563	396
1033.017	397
1033.471	377
1033.926	381
1034.380	383
1034.834	378
1035.289	406
1035.743	396
1036.198	362
1036.652	382
1037.106	391
1037.561	381
1038.015	399
1038.469	373
1038.924	380
1039.378	387
1039.833	380
1040.287	374
1040.742	380
1041.196	390
1041.651	384
1042.105	374
1042.559	385
1043.014	379
1043.469	386
1043.923	387
1044.378	374
1044.832	374
1045.287	374
1045.741	418
1046.196	388
1046.650	377
1047.105	382
1047.559	392
1048.014	398
1048.469	384
1048.923	399
1049.378	392
1049.833	377
1050.287	388
1050.742	384
1051.196	391
1051.651	384
1052.106	390
1052.560	391
1053.015	381
1053.470	382
1053.925	386
1054.379	395
1054.834	381
1055.289	383
1055.743	389
[truncated: 49 more rows]
