# Supplementary material for: Benchtop mesoSPIM: a next-generation open-source light-sheet microscope for cleared samples
Source: Nat Commun. 2024 Mar 27;15:2679. doi: 10.1038/s41467-024-46770-2 (PMC10973490; doi:10.1038/s41467-024-46770-2)
Supplement: Supplementary file 17 — Source Data [file 41467_2024_46770_MOESM17_ESM.zip › SourceData/SupplementaryFigure05/SourceData-SupplementaryFigure5b(535-22BrightLine).txt]

Wavelength[nm]	ADC
207.230	429
207.610	405
207.990	415
208.370	421
208.750	417
209.130	404
209.510	415
209.890	418
210.271	412
210.651	421
211.031	410
211.412	407
211.792	431
212.173	428
212.554	410
212.934	416
213.315	435
213.696	431
214.077	414
214.458	446
214.839	420
215.220	415
215.601	405
215.982	420
216.363	419
216.744	414
217.126	403
217.507	431
217.889	401
218.270	410
218.652	426
219.033	406
219.415	414
219.797	427
220.178	425
220.560	417
220.942	417
221.324	430
221.706	424
222.088	408
222.470	418
222.852	428
223.235	393
223.617	402
223.999	408
224.382	433
224.764	451
225.147	434
225.529	421
225.912	418
226.294	436
226.677	421
227.060	425
227.443	426
227.826	409
228.209	413
228.592	401
228.975	418
229.358	409
229.741	414
230.124	412
230.508	418
230.891	421
231.274	414
231.658	406
232.041	415
232.425	419
232.809	419
233.192	421
233.576	399
233.960	402
234.344	417
234.728	417
235.112	414
235.496	436
235.880	427
236.264	414
236.648	428
237.032	430
237.417	424
237.801	417
238.185	436
238.570	415
238.954	414
239.339	412
239.724	409
240.108	412
240.493	431
240.878	423
241.263	410
241.648	426
242.033	412
242.418	413
242.803	415
243.188	410
243.573	440
243.958	420
244.344	411
244.729	412
245.114	422
245.500	409
245.885	415
246.271	418
246.657	418
247.042	424
247.428	418
247.814	413
248.200	415
248.585	421
248.971	421
249.357	419
249.744	416
250.130	427
250.516	411
250.902	426
251.288	425
251.675	425
252.061	424
252.448	406
252.834	436
253.221	406
253.607	422
253.994	410
254.381	410
254.768	408
255.154	402
255.541	411
255.928	396
256.315	435
256.702	404
257.089	414
257.477	408
257.864	425
258.251	420
258.638	403
259.026	431
259.413	410
259.801	419
260.188	415
260.576	415
260.964	420
261.351	417
261.739	434
262.127	417
262.515	422
262.903	410
263.291	411
263.679	410
264.067	421
264.455	400
264.843	421
265.231	415
265.620	426
266.008	420
266.396	408
266.785	415
267.173	419
267.562	415
267.951	414
268.339	415
268.728	423
269.117	421
269.506	429
269.895	424
270.284	414
270.673	424
271.062	402
271.451	413
271.840	410
272.229	440
272.618	421
273.008	399
273.397	412
273.787	407
274.176	421
274.566	416
274.955	415
275.345	418
275.735	414
276.124	424
276.514	412
276.904	426
277.294	407
277.684	410
278.074	413
278.464	407
278.854	410
279.244	412
279.635	417
280.025	400
280.415	415
280.806	429
281.196	416
281.587	415
281.977	404
282.368	403
282.758	421
283.149	399
283.540	410
283.931	400
284.322	413
284.713	424
285.104	413
285.495	392
285.886	428
286.277	413
286.668	411
287.059	423
287.451	396
287.842	414
288.233	413
288.625	418
289.016	403
289.408	408
289.800	391
290.191	414
290.583	417
290.975	406
291.367	424
291.759	398
292.150	399
292.542	406
292.935	412
293.327	408
293.719	412
294.111	403
294.503	417
294.896	412
295.288	410
295.680	415
296.073	406
296.465	396
296.858	408
297.250	407
297.643	404
298.036	403
298.429	415
298.822	409
299.214	428
299.607	418
300.000	411
300.393	411
300.786	402
301.180	410
301.573	407
301.966	409
302.359	420
302.753	419
303.146	413
303.540	409
303.933	414
304.327	425
304.720	405
305.114	420
305.508	410
305.901	417
306.295	414
306.689	411
307.083	416
307.477	410
307.871	413
308.265	428
308.659	409
309.054	408
309.448	414
309.842	401
310.236	431
310.631	414
311.025	412
311.420	396
311.814	424
312.209	401
312.604	418
312.998	411
313.393	396
313.788	417
314.183	406
314.578	429
314.973	399
315.368	396
315.763	398
316.158	404
316.553	408
316.948	409
317.344	407
317.739	400
318.134	402
318.530	412
318.925	401
319.321	408
319.716	395
320.112	412
320.508	415
320.903	406
321.299	422
321.695	410
322.091	408
322.487	402
322.883	421
323.279	411
323.675	400
324.071	405
324.467	414
324.864	400
325.260	406
325.656	406
326.053	412
326.449	413
326.846	410
327.242	411
327.639	414
328.036	404
328.432	397
328.829	414
329.226	399
329.623	398
330.020	405
330.417	405
330.814	404
331.211	396
331.608	402
332.005	415
332.402	412
332.799	415
333.197	402
333.594	403
333.992	394
334.389	408
334.787	413
335.184	395
335.582	405
335.980	408
336.377	407
336.775	418
337.173	398
337.571	409
337.969	428
338.367	415
338.765	415
339.163	399
339.561	402
339.959	399
340.357	412
340.756	407
341.154	417
341.552	417
341.951	393
342.349	421
342.748	408
343.146	411
343.545	419
343.944	400
344.343	398
344.741	405
345.140	408
345.539	401
345.938	406
346.337	404
346.736	412
347.135	415
347.534	407
347.934	416
348.333	385
348.732	415
349.131	404
349.531	412
349.930	395
350.330	396
350.729	420
351.129	422
351.529	419
351.928	397
352.328	401
352.728	422
353.128	412
353.527	410
353.927	405
354.327	401
354.728	414
355.128	414
355.528	402
355.928	408
356.328	406
356.728	406
357.129	394
357.529	413
357.930	394
358.330	406
358.731	416
359.131	400
359.532	410
359.933	397
360.333	408
360.734	415
361.135	402
361.536	407
361.937	399
362.338	406
362.739	410
363.140	403
363.541	429
363.942	398
364.344	408
364.745	413
365.146	413
365.548	407
365.949	394
366.351	396
366.752	406
367.154	410
367.555	403
367.957	405
368.359	408
368.760	399
369.162	420
369.564	405
369.966	408
370.368	410
370.770	416
371.172	399
371.574	406
371.977	408
372.379	400
372.781	401
373.183	422
373.586	405
373.988	419
374.391	413
374.793	415
375.196	426
375.598	396
376.001	410
376.404	405
376.807	407
377.209	423
377.612	411
378.015	396
378.418	407
378.821	395
379.224	395
379.627	397
380.030	387
380.434	404
380.837	397
381.240	397
381.644	405
382.047	404
382.450	400
382.854	409
383.257	420
383.661	383
384.065	418
384.468	409
384.872	398
385.276	386
385.680	414
386.084	402
386.488	410
386.892	404
387.296	398
387.700	413
388.104	404
388.508	401
388.912	410
389.317	410
389.721	414
390.125	412
390.530	417
390.934	437
391.339	414
391.743	408
392.148	420
392.553	399
392.957	421
393.362	409
393.767	407
394.172	420
394.577	405
394.982	408
395.387	408
395.792	404
396.197	428
396.602	415
397.007	398
397.412	431
397.818	403
398.223	418
398.628	408
399.034	408
399.439	415
399.845	397
400.250	419
400.656	410
401.062	396
401.467	413
401.873	413
402.279	398
402.685	411
403.091	400
403.497	422
403.903	402
404.309	401
404.715	393
405.121	404
405.527	425
405.934	410
406.340	408
406.746	409
407.153	403
407.559	405
407.966	397
408.372	414
408.779	393
409.185	405
409.592	410
409.999	410
410.406	396
410.812	406
411.219	405
411.626	402
412.033	403
412.440	400
412.847	398
413.254	424
413.662	420
414.069	412
414.476	406
414.883	405
415.291	420
415.698	415
416.105	409
416.513	418
416.921	423
417.328	417
417.736	422
418.143	412
418.551	414
418.959	408
419.367	399
419.775	419
420.183	408
420.591	415
420.999	440
421.407	413
421.815	415
422.223	402
422.631	406
423.039	417
423.448	422
423.856	409
424.264	437
424.673	414
425.081	427
425.490	424
425.898	423
426.307	418
426.716	419
427.124	428
427.533	447
427.942	420
428.351	415
428.760	419
429.169	422
429.578	421
429.987	421
430.396	426
430.805	433
431.214	429
431.624	428
432.033	428
432.442	418
432.852	428
433.261	418
433.670	426
434.080	437
434.490	442
434.899	431
435.309	401
435.719	412
436.128	413
436.538	428
436.948	437
437.358	420
437.768	433
438.178	429
438.588	434
438.998	435
439.408	434
439.818	430
440.228	430
440.639	426
441.049	399
441.459	414
441.870	418
442.280	410
442.691	410
443.101	429
443.512	405
443.922	404
444.333	410
444.744	421
445.155	397
445.565	415
445.976	419
446.387	414
446.798	423
447.209	424
447.620	442
448.031	430
448.443	427
448.854	456
449.265	429
449.676	424
450.088	426
450.499	422
450.910	422
451.322	444
451.733	421
452.145	423
452.557	419
452.968	429
453.380	436
453.792	426
454.203	425
454.615	427
455.027	433
455.439	434
455.851	431
456.263	434
456.675	426
457.087	444
457.500	421
457.912	440
458.324	429
458.736	437
459.149	439
459.561	415
459.973	430
460.386	420
460.798	432
461.211	424
461.624	436
462.036	430
462.449	429
462.862	410
463.275	449
463.687	436
464.100	446
464.513	423
464.926	420
465.339	440
465.752	429
466.166	428
466.579	422
466.992	416
467.405	446
467.818	428
468.232	415
468.645	419
469.059	428
469.472	441
469.886	427
470.299	422
470.713	427
471.127	427
471.540	427
471.954	427
472.368	426
472.782	432
473.196	427
473.610	431
474.024	437
474.438	415
474.852	406
475.266	424
475.680	438
476.094	420
476.508	425
476.923	424
477.337	413
477.751	424
478.166	420
478.580	422
478.995	413
479.409	433
479.824	417
480.239	422
480.653	431
481.068	436
481.483	430
481.898	411
482.313	425
482.728	427
483.143	411
483.558	429
483.973	428
484.388	418
484.803	428
485.218	420
485.634	428
486.049	434
486.464	419
486.880	431
487.295	426
487.710	417
488.126	429
488.542	443
488.957	419
489.373	431
489.788	435
490.204	425
490.620	429
491.036	430
491.452	422
491.868	436
492.284	426
492.700	431
493.116	436
493.532	430
493.948	438
494.364	456
494.780	436
495.197	452
495.613	433
496.029	431
496.446	445
496.862	441
497.279	447
497.695	434
498.112	443
498.528	446
498.945	454
499.362	440
499.779	453
500.195	431
500.612	442
501.029	438
501.446	429
501.863	440
502.280	442
502.697	451
503.114	443
503.532	458
503.949	434
504.366	450
504.783	451
505.201	443
505.618	458
506.035	452
506.453	456
506.870	446
507.288	455
507.706	441
508.123	449
508.541	442
508.959	449
509.376	456
509.794	488
510.212	476
510.630	485
511.048	472
511.466	473
511.884	505
512.302	474
512.720	477
513.139	495
513.557	482
513.975	493
514.393	488
514.812	494
515.230	484
515.648	510
516.067	501
516.486	531
516.904	549
517.323	558
517.741	569
518.160	583
518.579	654
518.998	747
519.416	915
519.835	1500
520.254	2899
520.673	5576
521.092	9840
521.511	16450
521.930	25587
522.350	35734
522.769	44192
523.188	49061
523.607	51309
524.027	52255
524.446	52658
524.865	52660
525.285	52788
525.704	52948
526.124	52841
526.543	53004
526.963	53320
527.383	53337
527.802	53388
528.222	53720
528.642	53630
529.062	53582
529.482	53229
529.901	53552
530.321	53516
530.741	53357
531.161	53636
531.582	53884
532.002	54149
532.422	53925
532.842	54156
533.262	54281
533.683	54192
534.103	54427
534.523	54421
534.944	54469
535.364	54623
535.785	54730
536.205	54949
536.626	54542
537.047	55045
537.467	55140
537.888	55320
538.309	55342
538.730	55427
539.151	55427
539.572	55060
539.992	55251
540.414	55747
540.835	55787
541.256	55900
541.677	55804
542.098	55846
542.519	55770
542.940	55589
543.362	55704
543.783	56033
544.204	56531
544.626	57060
545.047	57315
545.469	56993
545.890	56904
546.312	56065
546.734	55952
547.155	55020
547.577	53187
547.999	47640
548.421	38076
548.842	26353
549.264	16152
549.686	9131
550.108	5304
550.530	3369
550.952	2494
551.374	2080
551.797	1821
552.219	1647
552.641	1531
553.063	1413
553.486	1315
553.908	1206
554.330	1149
554.753	1107
555.175	1024
555.598	970
556.020	910
556.443	889
556.866	867
557.288	799
557.711	787
558.134	749
558.557	765
558.979	749
559.402	716
559.825	703
560.248	676
560.671	655
561.094	644
561.518	635
561.941	621
562.364	616
562.787	611
563.211	598
563.634	600
564.057	586
564.481	575
564.904	556
565.328	552
565.751	547
566.175	556
566.598	562
567.022	529
567.446	543
567.869	529
568.293	530
568.717	502
569.141	514
569.565	506
569.989	514
570.413	519
570.837	525
571.261	505
571.685	515
572.109	508
572.533	493
572.958	486
573.382	480
573.806	479
574.231	472
574.655	472
575.079	481
575.504	468
575.928	478
576.353	470
576.778	461
577.202	462
577.627	458
578.052	460
578.477	463
578.901	461
579.326	450
579.751	455
580.176	450
580.601	455
581.026	446
581.451	431
581.876	434
582.302	442
582.727	442
583.152	428
583.577	459
584.003	449
584.428	431
584.853	451
585.279	438
585.704	472
586.130	451
586.555	452
586.981	434
587.407	425
587.832	443
588.258	441
588.684	438
589.110	437
589.535	436
589.961	446
590.387	451
590.813	441
591.239	430
591.665	431
592.091	462
592.518	437
592.944	449
593.370	431
593.796	441
594.223	435
594.649	442
595.075	444
595.502	444
595.928	437
596.355	439
596.781	446
597.208	430
597.634	455
598.061	441
598.488	449
598.915	440
599.341	445
599.768	445
600.195	446
600.622	442
601.049	442
601.476	453
601.903	436
602.330	451
602.757	447
603.184	456
603.612	440
604.039	437
604.466	447
604.893	452
605.321	445
605.748	452
606.176	456
606.603	438
607.031	455
607.458	436
607.886	447
608.313	452
608.741	450
609.169	439
609.596	438
610.024	438
610.452	440
610.880	445
611.308	445
611.736	461
612.164	444
612.592	435
613.020	446
613.448	441
613.876	442
614.305	433
614.733	428
615.161	440
615.589	420
616.018	420
616.446	434
616.875	439
617.303	426
617.732	428
618.160	444
618.589	441
619.017	431
619.446	421
619.875	418
620.303	438
620.732	442
621.161	442
621.590	435
622.019	424
622.448	427
622.877	444
623.306	440
623.735	438
624.164	449
624.593	429
625.022	442
625.452	429
625.881	452
626.310	426
626.740	429
627.169	437
627.598	424
628.028	421
628.457	435
628.887	427
629.316	413
629.746	428
630.176	405
630.605	445
631.035	425
631.465	418
631.895	409
632.325	418
632.755	420
633.185	410
633.614	413
634.044	418
634.475	424
634.905	422
635.335	429
635.765	417
636.195	412
636.625	421
637.056	400
637.486	425
637.916	410
638.347	421
638.777	412
639.208	417
639.638	412
640.069	408
640.499	418
640.930	402
641.361	395
641.791	401
642.222	402
642.653	405
643.084	410
643.515	419
643.946	403
644.376	399
644.807	396
645.239	411
645.670	401
646.101	410
646.532	410
646.963	415
647.394	406
647.825	411
648.257	395
648.688	408
649.119	412
649.551	392
649.982	405
650.414	389
650.845	397
651.277	392
651.708	396
652.140	394
652.572	394
653.003	397
653.435	409
653.867	393
654.299	402
654.731	392
655.163	405
655.595	396
656.027	391
656.459	385
656.891	387
657.323	383
657.755	407
658.187	399
658.619	389
659.052	402
659.484	398
659.916	382
660.348	408
660.781	394
661.213	403
661.646	398
662.078	405
662.511	399
662.943	397
663.376	392
663.809	382
664.241	397
664.674	393
665.107	395
665.540	392
665.973	407
666.405	383
666.838	391
667.271	402
667.704	387
668.137	396
668.570	377
669.004	399
669.437	398
669.870	383
670.303	401
670.736	391
671.170	395
671.603	404
672.036	405
672.470	397
672.903	402
673.337	398
673.770	395
674.204	405
674.638	404
675.071	405
675.505	394
675.939	392
676.372	394
676.806	386
677.240	399
677.674	389
678.108	385
678.542	408
678.976	378
679.410	390
679.844	391
680.278	404
680.712	379
681.146	396
681.580	386
682.014	379
682.449	402
682.883	400
683.317	413
683.752	392
684.186	390
684.620	420
685.055	395
685.490	390
685.924	384
686.359	405
686.793	383
687.228	407
687.663	388
688.097	394
688.532	403
688.967	401
689.402	393
689.837	386
690.272	391
690.707	410
691.142	393
691.577	395
692.012	387
692.447	385
692.882	392
693.317	399
693.752	387
694.188	394
694.623	409
695.058	377
695.494	382
695.929	405
696.364	375
696.800	396
697.235	390
697.671	377
698.107	392
698.542	397
698.978	410
699.414	402
699.849	399
700.285	392
700.721	401
701.157	399
701.592	389
702.028	392
702.464	403
702.900	393
703.336	391
703.772	396
704.208	389
704.645	398
705.081	396
705.517	393
705.953	393
706.389	421
706.826	396
707.262	384
707.698	401
708.135	390
708.571	404
709.008	381
709.444	387
709.881	399
710.317	391
710.754	389
711.191	399
711.627	415
712.064	394
712.501	393
712.938	395
713.374	387
713.811	396
714.248	395
714.685	376
715.122	399
715.559	384
715.996	392
716.433	380
716.870	397
717.307	389
717.745	390
718.182	402
718.619	394
719.056	393
719.494	387
719.931	390
720.368	403
720.806	387
721.243	403
721.681	410
722.118	422
722.556	396
722.993	394
723.431	382
723.869	404
724.306	383
724.744	395
725.182	383
725.620	386
726.058	391
726.495	399
726.933	388
727.371	387
727.809	388
728.247	386
728.685	391
729.123	394
729.562	387
730.000	406
730.438	379
730.876	395
731.314	382
731.753	402
732.191	409
732.629	394
733.068	387
733.506	386
733.945	389
734.383	390
734.822	398
735.260	390
735.699	374
736.137	396
736.576	392
737.015	383
737.453	388
737.892	381
738.331	383
738.770	408
739.209	402
739.648	390
740.087	401
740.526	396
740.965	395
741.404	395
741.843	394
742.282	398
742.721	394
743.160	397
743.599	398
744.039	413
744.478	404
744.917	374
745.357	375
745.796	370
746.235	376
746.675	382
747.114	381
747.554	395
747.993	381
748.433	387
748.872	383
749.312	370
749.752	385
750.191	384
750.631	378
751.071	389
751.511	394
751.951	393
752.390	410
752.830	394
753.270	376
753.710	394
754.150	397
754.590	390
755.030	388
755.471	381
755.911	393
756.351	395
756.791	399
757.231	406
757.672	398
758.112	395
758.552	387
758.993	399
759.433	393
759.873	394
760.314	395
760.754	399
761.195	388
761.635	387
762.076	396
762.517	379
762.957	397
763.398	405
763.839	388
764.280	394
764.720	398
765.161	386
765.602	374
766.043	399
766.484	397
766.925	386
767.366	398
767.807	400
768.248	387
768.689	419
769.130	390
769.571	403
770.012	399
770.454	380
770.895	409
771.336	393
771.777	380
772.219	396
772.660	396
773.102	392
773.543	395
773.984	387
774.426	392
774.867	406
775.309	385
775.751	391
776.192	395
776.634	397
777.076	402
777.517	396
777.959	395
778.401	409
778.843	396
779.285	394
779.726	388
780.168	396
780.610	398
781.052	390
781.494	396
781.936	387
782.378	396
782.820	397
783.263	394
783.705	399
784.147	381
784.589	394
785.031	388
785.474	391
785.916	399
786.358	394
786.801	392
787.243	390
787.686	393
788.128	389
788.571	379
789.013	402
789.456	382
789.898	386
790.341	398
790.784	383
791.226	387
791.669	401
792.112	410
792.555	384
792.997	391
793.440	403
793.883	392
794.326	387
794.769	397
795.212	381
795.655	389
796.098	388
796.541	390
796.984	392
797.427	402
797.870	394
798.314	389
798.757	397
799.200	385
799.643	381
800.087	382
800.530	397
800.973	406
801.417	402
801.860	397
802.304	394
802.747	387
803.191	384
803.634	398
804.078	394
804.521	394
804.965	418
805.409	390
805.852	383
806.296	399
806.740	402
807.184	387
807.627	382
808.071	402
808.515	384
808.959	394
809.403	402
809.847	394
810.291	394
810.735	379
811.179	396
811.623	380
812.067	413
812.511	393
812.956	389
813.400	391
813.844	399
814.288	398
814.732	392
815.177	396
815.621	408
816.066	410
816.510	388
816.954	397
817.399	406
817.843	388
818.288	383
818.732	387
819.177	394
819.622	383
820.066	396
820.511	388
820.956	418
821.400	391
821.845	395
822.290	399
822.735	402
823.180	398
823.624	387
824.069	397
824.514	404
824.959	407
825.404	399
825.849	417
826.294	399
826.739	378
827.184	408
827.630	387
828.075	408
828.520	408
828.965	409
829.410	409
829.856	414
830.301	393
830.746	403
831.192	411
831.637	403
832.082	406
832.528	396
832.973	412
833.419	406
833.864	404
834.310	396
834.755	410
835.201	411
835.647	392
836.092	408
836.538	396
836.984	412
837.429	402
837.875	406
838.321	402
838.767	413
839.213	408
839.659	421
840.104	399
840.550	414
840.996	413
841.442	396
841.888	423
842.334	416
842.781	398
843.227	409
843.673	417
844.119	395
844.565	389
845.011	401
845.458	406
845.904	408
846.350	408
846.796	398
847.243	415
847.689	410
848.136	418
848.582	401
849.028	421
849.475	410
849.921	414
850.368	413
850.815	424
851.261	424
851.708	412
852.154	415
852.601	408
853.048	429
853.495	417
853.941	412
854.388	424
854.835	424
855.282	433
855.729	425
856.175	423
856.622	442
857.069	455
857.516	443
857.963	424
858.410	439
858.857	422
859.304	412
859.751	434
860.199	424
860.646	442
861.093	430
861.540	437
861.987	444
862.435	434
862.882	433
863.329	408
863.776	430
864.224	427
864.671	447
865.119	423
865.566	421
866.013	418
866.461	434
866.908	442
867.356	425
867.804	422
868.251	441
868.699	463
869.146	465
869.594	457
870.042	439
870.489	463
870.937	455
871.385	490
871.833	488
872.281	505
872.728	537
873.176	552
873.624	567
874.072	568
874.520	566
874.968	539
875.416	527
875.864	518
876.312	506
876.760	517
877.208	521
877.656	488
878.104	504
878.553	478
879.001	501
879.449	468
879.897	490
880.346	516
880.794	488
881.242	476
881.690	486
882.139	485
882.587	514
883.036	473
883.484	493
883.932	489
884.381	495
884.829	509
885.278	488
885.727	521
886.175	486
886.624	532
887.072	541
887.521	536
887.970	539
888.418	575
888.867	617
889.316	609
889.765	622
890.213	696
890.662	680
891.111	744
891.560	764
892.009	836
892.458	844
892.907	875
893.356	870
893.805	892
894.254	894
894.703	882
895.152	890
895.601	888
896.050	899
896.499	873
896.948	903
897.397	922
897.847	904
898.296	914
898.745	934
899.194	886
899.644	858
900.093	884
900.542	850
900.992	871
901.441	886
901.890	863
902.340	878
902.789	829
903.239	847
903.688	831
904.138	824
904.587	845
905.037	833
905.486	824
905.936	813
906.386	817
906.835	825
907.285	811
907.735	845
908.184	835
908.634	828
909.084	877
909.534	863
909.984	828
910.433	887
910.883	913
911.333	922
911.783	951
912.233	1000
912.683	1064
913.133	1067
913.583	1066
914.033	1114
914.483	1098
914.933	1166
915.383	1151
915.833	1171
916.283	1200
916.733	1196
917.183	1148
917.634	1144
918.084	1118
918.534	1080
918.984	1089
919.435	1031
919.885	974
920.335	943
920.785	953
921.236	892
921.686	847
922.137	874
922.587	819
923.037	788
923.488	787
923.938	754
924.389	767
924.839	724
925.290	738
925.740	731
926.191	719
926.642	721
927.092	745
927.543	746
927.994	741
928.444	761
928.895	765
929.346	767
929.796	765
930.247	766
930.698	779
931.149	800
931.600	816
932.051	830
932.501	886
932.952	883
933.403	924
933.854	950
934.305	952
934.756	952
935.207	1034
935.658	1077
936.109	1044
936.560	1153
937.011	1166
937.462	1222
937.913	1250
938.365	1299
938.816	1299
939.267	1352
939.718	1355
940.169	1368
940.620	1381
941.072	1413
941.523	1405
941.974	1436
942.426	1381
942.877	1432
943.328	1396
943.780	1373
944.231	1356
944.682	1391
945.134	1369
945.585	1359
946.037	1354
946.488	1359
946.940	1389
947.391	1364
947.843	1384
948.294	1386
948.746	1358
949.197	1344
949.649	1357
950.101	1363
950.552	1384
951.004	1380
951.456	1402
951.907	1398
952.359	1382
952.811	1380
953.263	1392
953.714	1360
954.166	1372
954.618	1422
955.070	1371
955.522	1372
955.974	1395
956.425	1355
956.877	1306
957.329	1273
957.781	1336
958.233	1285
958.685	1282
959.137	1241
959.589	1231
960.041	1240
960.493	1198
960.945	1247
961.397	1229
961.849	1219
962.302	1192
962.754	1193
963.206	1211
963.658	1202
964.110	1192
964.562	1194
965.015	1164
965.467	1214
965.919	1226
966.371	1190
966.824	1193
967.276	1199
967.728	1194
968.181	1189
968.633	1208
969.085	1223
969.538	1226
969.990	1237
970.443	1247
970.895	1274
971.347	1290
971.800	1258
972.252	1304
972.705	1280
973.157	1293
973.610	1256
974.063	1231
974.515	1290
974.968	1279
975.420	1243
975.873	1235
976.326	1213
976.778	1207
977.231	1164
977.684	1167
978.136	1144
978.589	1115
979.042	1129
979.495	1093
979.947	1075
980.400	1063
980.853	1060
981.306	1021
981.759	1025
982.211	1024
982.664	984
983.117	954
983.570	994
984.023	958
984.476	933
984.929	930
985.382	889
985.835	902
986.288	905
986.741	906
987.194	867
987.647	872
988.100	865
988.553	866
989.006	842
989.459	844
989.912	840
990.365	856
990.818	843
991.271	829
991.725	821
992.178	809
992.631	834
993.084	830
993.537	821
993.991	806
994.444	798
994.897	807
995.350	763
995.804	761
996.257	766
996.710	778
997.164	760
997.617	742
998.070	748
998.524	744
998.977	760
999.431	740
999.884	737
1000.337	731
1000.791	731
1001.244	707
1001.698	725
1002.151	707
1002.605	726
1003.058	707
1003.512	719
1003.965	721
1004.419	732
1004.872	715
1005.326	684
1005.780	711
1006.233	709
1006.687	684
1007.140	712
1007.594	712
1008.048	706
1008.501	710
1008.955	725
1009.409	719
1009.862	723
1010.316	716
1010.770	734
1011.224	722
1011.677	724
1012.131	715
1012.585	729
1013.039	717
1013.493	733
1013.946	724
1014.400	707
1014.854	719
1015.308	726
1015.762	735
1016.216	739
1016.670	719
1017.123	717
1017.577	719
1018.031	713
1018.485	719
1018.939	704
1019.393	706
1019.847	699
1020.301	704
1020.755	690
1021.209	673
1021.663	722
1022.117	668
1022.571	671
1023.025	660
1023.479	660
1023.933	648
1024.387	664
1024.842	663
1025.296	663
1025.750	645
1026.204	650
1026.658	642
1027.112	631
1027.566	626
1028.021	593
1028.475	612
1028.929	622
1029.383	619
1029.837	607
1030.292	586
1030.746	594
1031.200	579
1031.654	621
1032.109	580
1032.563	600
1033.017	578
1033.471	575
1033.926	570
1034.380	540
1034.834	548
1035.289	555
1035.743	543
1036.198	529
1036.652	563
1037.106	523
1037.561	548
1038.015	554
1038.469	527
1038.924	517
1039.378	498
1039.833	529
1040.287	491
1040.742	506
1041.196	518
1041.651	507
1042.105	520
1042.559	497
1043.014	510
1043.469	493
1043.923	498
1044.378	487
1044.832	495
1045.287	491
1045.741	506
1046.196	482
1046.650	475
1047.105	486
1047.559	494
1048.014	491
1048.469	487
1048.923	488
1049.378	489
1049.833	484
1050.287	488
1050.742	470
1051.196	492
1051.651	466
1052.106	468
1052.560	500
1053.015	472
1053.470	490
1053.925	484
1054.379	456
1054.834	467
1055.289	459
1055.743	483
[truncated: 49 more rows]
