# Supplementary material for: Benchtop mesoSPIM: a next-generation open-source light-sheet microscope for cleared samples
Source: Nat Commun. 2024 Mar 27;15:2679. doi: 10.1038/s41467-024-46770-2 (PMC10973490; doi:10.1038/s41467-024-46770-2)
Supplement: Supplementary file 17 — Source Data [file 41467_2024_46770_MOESM17_ESM.zip › SourceData/SupplementaryFigure05/SourceData-SupplementaryFigure5b(591-31Brightline).txt]

Wavelength[nm]	ADC
207.230	408
207.610	411
207.990	419
208.370	430
208.750	406
209.130	415
209.510	416
209.890	409
210.271	431
210.651	425
211.031	421
211.412	415
211.792	426
212.173	434
212.554	425
212.934	423
213.315	434
213.696	419
214.077	419
214.458	421
214.839	422
215.220	417
215.601	424
215.982	410
216.363	414
216.744	422
217.126	413
217.507	417
217.889	407
218.270	417
218.652	413
219.033	413
219.415	406
219.797	416
220.178	408
220.560	412
220.942	425
221.324	445
221.706	415
222.088	428
222.470	415
222.852	426
223.235	408
223.617	419
223.999	426
224.382	412
224.764	440
225.147	430
225.529	417
225.912	417
226.294	421
226.677	431
227.060	415
227.443	412
227.826	412
228.209	424
228.592	411
228.975	408
229.358	418
229.741	419
230.124	405
230.508	411
230.891	427
231.274	418
231.658	421
232.041	413
232.425	403
232.809	426
233.192	402
233.576	413
233.960	417
234.344	412
234.728	409
235.112	421
235.496	423
235.880	425
236.264	422
236.648	413
237.032	430
237.417	412
237.801	400
238.185	422
238.570	405
238.954	415
239.339	410
239.724	414
240.108	427
240.493	427
240.878	419
241.263	405
241.648	414
242.033	406
242.418	420
242.803	417
243.188	419
243.573	424
243.958	408
244.344	418
244.729	407
245.114	406
245.500	416
245.885	426
246.271	425
246.657	408
247.042	415
247.428	422
247.814	398
248.200	399
248.585	406
248.971	404
249.357	401
249.744	398
250.130	415
250.516	412
250.902	404
251.288	403
251.675	427
252.061	420
252.448	409
252.834	415
253.221	417
253.607	413
253.994	427
254.381	425
254.768	410
255.154	415
255.541	429
255.928	411
256.315	435
256.702	397
257.089	418
257.477	412
257.864	405
258.251	430
258.638	421
259.026	408
259.413	418
259.801	402
260.188	410
260.576	408
260.964	405
261.351	419
261.739	422
262.127	420
262.515	414
262.903	414
263.291	412
263.679	415
264.067	434
264.455	422
264.843	427
265.231	409
265.620	414
266.008	412
266.396	414
266.785	412
267.173	414
267.562	410
267.951	425
268.339	421
268.728	410
269.117	424
269.506	409
269.895	405
270.284	415
270.673	404
271.062	396
271.451	422
271.840	420
272.229	436
272.618	411
273.008	414
273.397	412
273.787	423
274.176	424
274.566	419
274.955	399
275.345	424
275.735	414
276.124	414
276.514	421
276.904	410
277.294	408
277.684	408
278.074	404
278.464	398
278.854	414
279.244	412
279.635	418
280.025	410
280.415	424
280.806	424
281.196	408
281.587	425
281.977	414
282.368	415
282.758	415
283.149	401
283.540	421
283.931	412
284.322	409
284.713	413
285.104	410
285.495	406
285.886	397
286.277	395
286.668	402
287.059	401
287.451	400
287.842	424
288.233	412
288.625	402
289.016	393
289.408	408
289.800	406
290.191	398
290.583	401
290.975	395
291.367	408
291.759	408
292.150	413
292.542	412
292.935	401
293.327	409
293.719	407
294.111	408
294.503	418
294.896	399
295.288	421
295.680	409
296.073	401
296.465	398
296.858	408
297.250	405
297.643	407
298.036	402
298.429	406
298.822	404
299.214	413
299.607	421
300.000	422
300.393	393
300.786	400
301.180	407
301.573	410
301.966	418
302.359	409
302.753	406
303.146	402
303.540	423
303.933	410
304.327	422
304.720	399
305.114	417
305.508	395
305.901	417
306.295	406
306.689	426
307.083	413
307.477	410
307.871	399
308.265	406
308.659	418
309.054	403
309.448	408
309.842	400
310.236	419
310.631	396
311.025	398
311.420	402
311.814	410
312.209	397
312.604	401
312.998	396
313.393	391
313.788	402
314.183	398
314.578	394
314.973	385
315.368	403
315.763	397
316.158	406
316.553	415
316.948	408
317.344	396
317.739	386
318.134	405
318.530	399
318.925	407
319.321	403
319.716	410
320.112	397
320.508	404
320.903	410
321.299	415
321.695	405
322.091	399
322.487	415
322.883	398
323.279	399
323.675	408
324.071	392
324.467	396
324.864	394
325.260	407
325.656	405
326.053	406
326.449	399
326.846	412
327.242	388
327.639	410
328.036	394
328.432	412
328.829	404
329.226	408
329.623	406
330.020	414
330.417	420
330.814	408
331.211	417
331.608	395
332.005	412
332.402	399
332.799	411
333.197	399
333.594	399
333.992	399
334.389	401
334.787	415
335.184	414
335.582	401
335.980	398
336.377	406
336.775	414
337.173	412
337.571	401
337.969	404
338.367	402
338.765	399
339.163	389
339.561	404
339.959	398
340.357	402
340.756	412
341.154	414
341.552	411
341.951	402
342.349	395
342.748	402
343.146	390
343.545	392
343.944	399
344.343	409
344.741	391
345.140	409
345.539	399
345.938	393
346.337	398
346.736	400
347.135	404
347.534	408
347.934	394
348.333	408
348.732	418
349.131	404
349.531	414
349.930	399
350.330	400
350.729	411
351.129	410
351.529	397
351.928	415
352.328	405
352.728	402
353.128	414
353.527	398
353.927	408
354.327	398
354.728	413
355.128	403
355.528	398
355.928	414
356.328	401
356.728	414
357.129	398
357.529	410
357.930	408
358.330	410
358.731	418
359.131	405
359.532	408
359.933	404
360.333	406
360.734	422
361.135	402
361.536	403
361.937	404
362.338	406
362.739	406
363.140	398
363.541	398
363.942	403
364.344	389
364.745	395
365.146	407
365.548	414
365.949	408
366.351	383
366.752	406
367.154	410
367.555	422
367.957	396
368.359	402
368.760	399
369.162	404
369.564	417
369.966	402
370.368	402
370.770	401
371.172	405
371.574	417
371.977	396
372.379	408
372.781	412
373.183	403
373.586	408
373.988	398
374.391	411
374.793	391
375.196	393
375.598	383
376.001	390
376.404	392
376.807	374
377.209	396
377.612	398
378.015	393
378.418	387
378.821	389
379.224	386
379.627	396
380.030	399
380.434	399
380.837	397
381.240	395
381.644	405
382.047	404
382.450	415
382.854	398
383.257	402
383.661	379
384.065	405
384.468	408
384.872	412
385.276	406
385.680	402
386.084	399
386.488	407
386.892	399
387.296	402
387.700	406
388.104	408
388.508	418
388.912	413
389.317	408
389.721	411
390.125	405
390.530	408
390.934	422
391.339	402
391.743	397
392.148	425
392.553	408
392.957	424
393.362	397
393.767	412
394.172	408
394.577	399
394.982	402
395.387	396
395.792	415
396.197	428
396.602	400
397.007	426
397.412	412
397.818	399
398.223	404
398.628	398
399.034	403
399.439	411
399.845	408
400.250	397
400.656	409
401.062	405
401.467	398
401.873	402
402.279	393
402.685	413
403.091	402
403.497	419
403.903	406
404.309	403
404.715	401
405.121	395
405.527	424
405.934	418
406.340	414
406.746	413
407.153	408
407.559	412
407.966	395
408.372	408
408.779	402
409.185	404
409.592	425
409.999	409
410.406	413
410.812	406
411.219	414
411.626	408
412.033	390
412.440	415
412.847	406
413.254	405
413.662	397
414.069	414
414.476	421
414.883	399
415.291	409
415.698	413
416.105	402
416.513	419
416.921	409
417.328	402
417.736	401
418.143	394
418.551	407
418.959	401
419.367	396
419.775	407
420.183	392
420.591	410
420.999	423
421.407	400
421.815	420
422.223	393
422.631	398
423.039	399
423.448	404
423.856	417
424.264	401
424.673	408
425.081	398
425.490	415
425.898	418
426.307	421
426.716	399
427.124	407
427.533	423
427.942	398
428.351	410
428.760	398
429.169	404
429.578	403
429.987	404
430.396	405
430.805	401
431.214	413
431.624	412
432.033	406
432.442	407
432.852	408
433.261	397
433.670	402
434.080	396
434.490	418
434.899	394
435.309	391
435.719	401
436.128	401
436.538	413
436.948	406
437.358	401
437.768	392
438.178	407
438.588	396
438.998	397
439.408	409
439.818	408
440.228	410
440.639	408
441.049	392
441.459	406
441.870	415
442.280	412
442.691	401
443.101	395
443.512	402
443.922	413
444.333	399
444.744	414
445.155	398
445.565	409
445.976	414
446.387	402
446.798	387
447.209	400
447.620	403
448.031	411
448.443	391
448.854	429
449.265	405
449.676	414
450.088	398
450.499	419
450.910	399
451.322	420
451.733	405
452.145	396
452.557	388
452.968	423
453.380	403
453.792	428
454.203	410
454.615	393
455.027	399
455.439	426
455.851	405
456.263	407
456.675	399
457.087	417
457.500	410
457.912	412
458.324	408
458.736	412
459.149	403
459.561	402
459.973	422
460.386	397
460.798	422
461.211	410
461.624	392
462.036	399
462.449	402
462.862	422
463.275	417
463.687	419
464.100	412
464.513	425
464.926	418
465.339	423
465.752	429
466.166	421
466.579	405
466.992	421
467.405	409
467.818	421
468.232	424
468.645	405
469.059	420
469.472	420
469.886	421
470.299	405
470.713	416
471.127	419
471.540	433
471.954	415
472.368	417
472.782	422
473.196	420
473.610	427
474.024	405
474.438	427
474.852	425
475.266	422
475.680	433
476.094	428
476.508	430
476.923	421
477.337	415
477.751	426
478.166	432
478.580	432
478.995	426
479.409	436
479.824	425
480.239	413
480.653	447
481.068	431
481.483	419
481.898	418
482.313	440
482.728	426
483.143	424
483.558	429
483.973	431
484.388	441
484.803	431
485.218	414
485.634	429
486.049	426
486.464	419
486.880	420
487.295	412
487.710	433
488.126	419
488.542	430
488.957	418
489.373	433
489.788	426
490.204	429
490.620	439
491.036	421
491.452	426
491.868	433
492.284	435
492.700	426
493.116	440
493.532	431
493.948	440
494.364	445
494.780	430
495.197	431
495.613	432
496.029	430
496.446	436
496.862	434
497.279	446
497.695	450
498.112	437
498.528	447
498.945	440
499.362	431
499.779	429
500.195	445
500.612	440
501.029	433
501.446	423
501.863	437
502.280	437
502.697	453
503.114	429
503.532	440
503.949	434
504.366	426
504.783	445
505.201	435
505.618	438
506.035	440
506.453	436
506.870	432
507.288	435
507.706	436
508.123	428
508.541	434
508.959	440
509.376	445
509.794	459
510.212	425
510.630	440
511.048	438
511.466	435
511.884	443
512.302	436
512.720	429
513.139	439
513.557	434
513.975	434
514.393	435
514.812	447
515.230	416
515.648	429
516.067	444
516.486	440
516.904	445
517.323	431
517.741	436
518.160	408
518.579	428
518.998	424
519.416	424
519.835	437
520.254	436
520.673	433
521.092	419
521.511	436
521.930	437
522.350	433
522.769	434
523.188	428
523.607	439
524.027	437
524.446	422
524.865	440
525.285	439
525.704	437
526.124	446
526.543	429
526.963	431
527.383	428
527.802	445
528.222	421
528.642	427
529.062	434
529.482	419
529.901	408
530.321	437
530.741	431
531.161	441
531.582	437
532.002	417
532.422	421
532.842	436
533.262	437
533.683	434
534.103	418
534.523	425
534.944	432
535.364	427
535.785	443
536.205	427
536.626	436
537.047	431
537.467	447
537.888	434
538.309	419
538.730	433
539.151	421
539.572	438
539.992	443
540.414	445
540.835	425
541.256	447
541.677	433
542.098	434
542.519	444
542.940	433
543.362	431
543.783	452
544.204	445
544.626	446
545.047	437
545.469	429
545.890	444
546.312	452
546.734	426
547.155	447
547.577	441
547.999	434
548.421	445
548.842	434
549.264	446
549.686	452
550.108	442
550.530	431
550.952	444
551.374	433
551.797	450
552.219	430
552.641	450
553.063	428
553.486	446
553.908	446
554.330	461
554.753	433
555.175	455
555.598	451
556.020	461
556.443	452
556.866	474
557.288	458
557.711	463
558.134	463
558.557	474
558.979	466
559.402	463
559.825	475
560.248	472
560.671	455
561.094	472
561.518	470
561.941	480
562.364	466
562.787	462
563.211	475
563.634	476
564.057	495
564.481	499
564.904	499
565.328	501
565.751	493
566.175	506
566.598	533
567.022	525
567.446	499
567.869	527
568.293	526
568.717	523
569.141	548
569.565	560
569.989	562
570.413	573
570.837	620
571.261	621
571.685	637
572.109	683
572.533	738
572.958	817
573.382	926
573.806	1207
574.231	1869
574.655	5237
575.079	16363
575.504	35522
575.928	50654
576.353	58593
576.778	61039
577.202	61891
577.627	62182
578.052	62144
578.477	60799
578.901	60927
579.326	61967
579.751	61158
580.176	61311
580.601	60840
581.026	60980
581.451	60408
581.876	60408
582.302	59583
582.727	59377
583.152	59097
583.577	58475
584.003	58035
584.428	57998
584.853	57400
585.279	57314
585.704	56566
586.130	56478
586.555	56023
586.981	55788
587.407	55417
587.832	54886
588.258	54734
588.684	54212
589.110	54081
589.535	53591
589.961	53541
590.387	53125
590.813	52858
591.239	52624
591.665	52344
592.091	52309
592.518	52111
592.944	52212
593.370	51803
593.796	51755
594.223	51570
594.649	51540
595.075	51563
595.502	51560
595.928	51233
596.355	51058
596.781	50963
597.208	50808
597.634	50993
598.061	51057
598.488	50994
598.915	50921
599.341	50786
599.768	50758
600.195	50601
600.622	50390
601.049	50530
601.476	50352
601.903	50213
602.330	50014
602.757	49679
603.184	49603
603.612	49122
604.039	49064
604.466	48920
604.893	48555
605.321	48525
605.748	48262
606.176	48347
606.603	48322
607.031	48191
607.458	47997
607.886	47803
608.313	47873
608.741	47361
609.169	47443
609.596	46981
610.024	46450
610.452	46181
610.880	45346
611.308	42650
611.736	34836
612.164	22499
612.592	11967
613.020	5796
613.448	3199
613.876	2264
614.305	1987
614.733	1828
615.161	1741
615.589	1605
616.018	1490
616.446	1460
616.875	1369
617.303	1293
617.732	1208
618.160	1146
618.589	1115
619.017	1035
619.446	1004
619.875	930
620.303	925
620.732	892
621.161	868
621.590	815
622.019	787
622.448	772
622.877	782
623.306	747
623.735	739
624.164	697
624.593	694
625.022	676
625.452	665
625.881	664
626.310	638
626.740	634
627.169	642
627.598	636
628.028	639
628.457	601
628.887	615
629.316	593
629.746	604
630.176	567
630.605	592
631.035	578
631.465	572
631.895	554
632.325	543
632.755	550
633.185	548
633.614	540
634.044	541
634.475	545
634.905	531
635.335	539
635.765	527
636.195	495
636.625	510
637.056	508
637.486	524
637.916	489
638.347	504
638.777	516
639.208	495
639.638	482
640.069	481
640.499	495
640.930	500
641.361	478
641.791	481
642.222	498
642.653	457
643.084	487
643.515	472
643.946	465
644.376	456
644.807	465
645.239	460
645.670	457
646.101	467
646.532	462
646.963	461
647.394	453
647.825	448
648.257	451
648.688	469
649.119	458
649.551	448
649.982	439
650.414	442
650.845	451
651.277	438
651.708	428
652.140	453
652.572	431
653.003	443
653.435	424
653.867	448
654.299	457
654.731	435
655.163	428
655.595	426
656.027	425
656.459	419
656.891	429
657.323	433
657.755	428
658.187	422
658.619	424
659.052	431
659.484	419
659.916	424
660.348	436
660.781	442
661.213	430
661.646	430
662.078	417
662.511	445
662.943	436
663.376	430
663.809	426
664.241	449
664.674	438
665.107	418
665.540	423
665.973	438
666.405	437
666.838	414
667.271	426
667.704	427
668.137	425
668.570	415
669.004	436
669.437	440
669.870	429
670.303	436
670.736	431
671.170	428
671.603	422
672.036	442
672.470	444
672.903	427
673.337	424
673.770	421
674.204	450
674.638	441
675.071	415
675.505	421
675.939	423
676.372	425
676.806	440
677.240	429
677.674	422
678.108	423
678.542	435
678.976	418
679.410	433
679.844	422
680.278	452
680.712	429
681.146	427
681.580	428
682.014	418
682.449	445
682.883	434
683.317	447
683.752	422
684.186	415
684.620	452
685.055	430
685.490	407
685.924	406
686.359	422
686.793	431
687.228	421
687.663	424
688.097	427
688.532	428
688.967	430
689.402	411
689.837	424
690.272	420
690.707	421
691.142	409
691.577	406
692.012	413
692.447	410
692.882	405
693.317	403
693.752	414
694.188	417
694.623	408
695.058	396
695.494	403
695.929	414
696.364	401
696.800	415
697.235	406
697.671	410
698.107	416
698.542	411
698.978	418
699.414	404
699.849	410
700.285	406
700.721	408
701.157	402
701.592	406
702.028	411
702.464	408
702.900	402
703.336	413
703.772	404
704.208	402
704.645	404
705.081	416
705.517	415
705.953	402
706.389	424
706.826	424
707.262	417
707.698	410
708.135	409
708.571	414
709.008	392
709.444	395
709.881	414
710.317	404
710.754	391
711.191	405
711.627	430
712.064	411
712.501	408
712.938	399
713.374	406
713.811	399
714.248	403
714.685	407
715.122	394
715.559	391
715.996	402
716.433	410
716.870	396
717.307	397
717.745	394
718.182	402
718.619	405
719.056	399
719.494	407
719.931	401
720.368	415
720.806	397
721.243	407
721.681	413
722.118	434
722.556	414
722.993	409
723.431	385
723.869	417
724.306	408
724.744	408
725.182	395
725.620	397
726.058	392
726.495	393
726.933	401
727.371	397
727.809	395
728.247	389
728.685	390
729.123	402
729.562	393
730.000	407
730.438	392
730.876	387
731.314	399
731.753	408
732.191	397
732.629	412
733.068	400
733.506	403
733.945	401
734.383	406
734.822	418
735.260	408
735.699	420
736.137	406
736.576	405
737.015	399
737.453	402
737.892	404
738.331	399
738.770	413
739.209	404
739.648	411
740.087	398
740.526	393
740.965	413
741.404	407
741.843	411
742.282	415
742.721	397
743.160	421
743.599	395
744.039	408
744.478	414
744.917	394
745.357	412
745.796	399
746.235	397
746.675	408
747.114	410
747.554	408
747.993	402
748.433	410
748.872	411
749.312	402
749.752	401
750.191	395
750.631	415
751.071	393
751.511	402
751.951	419
752.390	408
752.830	406
753.270	397
753.710	416
754.150	410
754.590	383
755.030	412
755.471	392
755.911	398
756.351	415
756.791	403
757.231	403
757.672	415
758.112	399
758.552	407
758.993	392
759.433	420
759.873	389
760.314	404
760.754	394
761.195	390
761.635	399
762.076	409
762.517	392
762.957	401
763.398	390
763.839	395
764.280	404
764.720	402
765.161	392
765.602	404
766.043	411
766.484	410
766.925	398
767.366	410
767.807	400
768.248	408
768.689	428
769.130	398
769.571	415
770.012	402
770.454	403
770.895	434
771.336	396
771.777	402
772.219	399
772.660	406
773.102	404
773.543	408
773.984	410
774.426	419
774.867	417
775.309	403
775.751	402
776.192	401
776.634	411
777.076	405
777.517	416
777.959	409
778.401	406
778.843	418
779.285	408
779.726	406
780.168	403
780.610	400
781.052	400
781.494	409
781.936	397
782.378	403
782.820	409
783.263	415
783.705	397
784.147	401
784.589	417
785.031	398
785.474	396
785.916	409
786.358	400
786.801	406
787.243	413
787.686	399
788.128	421
788.571	398
789.013	423
789.456	403
789.898	409
790.341	416
790.784	392
791.226	402
791.669	399
792.112	404
792.555	384
792.997	392
793.440	404
793.883	397
794.326	406
794.769	404
795.212	400
795.655	401
796.098	395
796.541	405
796.984	405
797.427	416
797.870	413
798.314	404
798.757	417
799.200	402
799.643	408
800.087	406
800.530	411
800.973	430
801.417	424
801.860	419
802.304	408
802.747	401
803.191	406
803.634	416
804.078	405
804.521	413
804.965	420
805.409	410
805.852	405
806.296	426
806.740	413
807.184	409
807.627	404
808.071	426
808.515	422
808.959	414
809.403	404
809.847	429
810.291	414
810.735	415
811.179	399
811.623	409
812.067	442
812.511	431
812.956	414
813.400	414
813.844	421
814.288	407
814.732	399
815.177	408
815.621	438
816.066	422
816.510	415
816.954	421
817.399	403
817.843	415
818.288	413
818.732	428
819.177	423
819.622	415
820.066	424
820.511	417
820.956	437
821.400	404
821.845	417
822.290	410
822.735	418
823.180	420
823.624	413
824.069	418
824.514	408
824.959	415
825.404	420
825.849	430
826.294	406
826.739	409
827.184	414
827.630	424
828.075	422
828.520	411
828.965	425
829.410	427
829.856	425
830.301	424
830.746	430
831.192	413
831.637	428
832.082	418
832.528	410
832.973	436
833.419	429
833.864	441
834.310	438
834.755	424
835.201	420
835.647	419
836.092	426
836.538	434
836.984	418
837.429	412
837.875	412
838.321	417
838.767	415
839.213	436
839.659	424
840.104	438
840.550	409
840.996	438
841.442	421
841.888	454
842.334	428
842.781	420
843.227	436
843.673	425
844.119	412
844.565	416
845.011	427
845.458	427
845.904	428
846.350	441
846.796	422
847.243	449
847.689	445
848.136	432
848.582	439
849.028	431
849.475	427
849.921	426
850.368	415
850.815	446
851.261	453
851.708	431
852.154	451
852.601	415
853.048	447
853.495	429
853.941	440
854.388	442
854.835	446
855.282	441
855.729	445
856.175	449
856.622	447
857.069	452
857.516	431
857.963	431
858.410	454
858.857	453
859.304	433
859.751	442
860.199	442
860.646	454
861.093	441
861.540	463
861.987	456
862.435	447
862.882	460
863.329	451
863.776	447
864.224	442
864.671	470
865.119	447
865.566	455
866.013	454
866.461	452
866.908	456
867.356	455
867.804	462
868.251	451
868.699	480
869.146	462
869.594	463
870.042	451
870.489	453
870.937	447
871.385	478
871.833	456
872.281	449
872.728	463
873.176	472
873.624	462
874.072	469
874.520	469
874.968	447
875.416	452
875.864	454
876.312	456
876.760	510
877.208	488
877.656	461
878.104	488
878.553	466
879.001	469
879.449	442
879.897	478
880.346	495
880.794	463
881.242	463
881.690	481
882.139	475
882.587	492
883.036	466
883.484	472
883.932	467
884.381	470
884.829	479
885.278	446
885.727	488
886.175	425
886.624	467
887.072	479
887.521	479
887.970	472
888.418	468
888.867	472
889.316	476
889.765	460
890.213	484
890.662	471
891.111	459
891.560	482
892.009	472
892.458	479
892.907	461
893.356	461
893.805	479
894.254	450
894.703	441
895.152	480
895.601	467
896.050	463
896.499	451
896.948	475
897.397	453
897.847	467
898.296	485
898.745	466
899.194	441
899.644	458
900.093	464
900.542	441
900.992	449
901.441	488
901.890	466
902.340	467
902.789	441
903.239	440
903.688	456
904.138	479
904.587	470
905.037	454
905.486	446
905.936	443
906.386	439
906.835	463
907.285	439
907.735	479
908.184	450
908.634	445
909.084	463
909.534	456
909.984	445
910.433	448
910.883	451
911.333	436
911.783	432
912.233	443
912.683	487
913.133	447
913.583	434
914.033	451
914.483	449
914.933	450
915.383	437
915.833	428
916.283	451
916.733	447
917.183	433
917.634	434
918.084	447
918.534	426
918.984	427
919.435	445
919.885	415
920.335	429
920.785	441
921.236	431
921.686	424
922.137	438
922.587	449
923.037	431
923.488	447
923.938	426
924.389	411
924.839	408
925.290	423
925.740	420
926.191	422
926.642	415
927.092	416
927.543	420
927.994	429
928.444	418
928.895	408
929.346	433
929.796	415
930.247	414
930.698	418
931.149	419
931.600	415
932.051	418
932.501	414
932.952	415
933.403	458
933.854	424
934.305	412
934.756	408
935.207	427
935.658	426
936.109	413
936.560	406
937.011	424
937.462	424
937.913	420
938.365	435
938.816	427
939.267	398
939.718	414
940.169	430
940.620	414
941.072	424
941.523	422
941.974	437
942.426	412
942.877	442
943.328	420
943.780	428
944.231	428
944.682	421
945.134	424
945.585	421
946.037	426
946.488	412
946.940	425
947.391	434
947.843	408
948.294	433
948.746	421
949.197	422
949.649	404
950.101	416
950.552	413
951.004	399
951.456	394
951.907	499
952.359	410
952.811	428
953.263	425
953.714	414
954.166	412
954.618	427
955.070	418
955.522	413
955.974	424
956.425	438
956.877	424
957.329	420
957.781	429
958.233	423
958.685	411
959.137	427
959.589	404
960.041	421
960.493	412
960.945	437
961.397	426
961.849	395
962.302	422
962.754	420
963.206	412
963.658	405
964.110	420
964.562	415
965.015	402
965.467	410
965.919	413
966.371	405
966.824	425
967.276	423
967.728	393
968.181	413
968.633	408
969.085	431
969.538	432
969.990	412
970.443	410
970.895	414
971.347	409
971.800	415
972.252	397
972.705	415
973.157	414
973.610	437
974.063	411
974.515	408
974.968	410
975.420	408
975.873	430
976.326	403
976.778	414
977.231	430
977.684	406
978.136	409
978.589	408
979.042	418
979.495	407
979.947	408
980.400	408
980.853	397
981.306	405
981.759	421
982.211	398
982.664	394
983.117	406
983.570	413
984.023	395
984.476	402
984.929	406
985.382	420
985.835	409
986.288	408
986.741	404
987.194	405
987.647	409
988.100	402
988.553	397
989.006	401
989.459	412
989.912	407
990.365	409
990.818	419
991.271	415
991.725	405
992.178	409
992.631	408
993.084	425
993.537	408
993.991	412
994.444	422
994.897	419
995.350	404
995.804	410
996.257	403
996.710	403
997.164	403
997.617	406
998.070	394
998.524	406
998.977	436
999.431	419
999.884	403
1000.337	396
1000.791	423
1001.244	414
1001.698	403
1002.151	403
1002.605	395
1003.058	406
1003.512	415
1003.965	395
1004.419	399
1004.872	401
1005.326	404
1005.780	416
1006.233	408
1006.687	401
1007.140	405
1007.594	409
1008.048	399
1008.501	409
1008.955	406
1009.409	412
1009.862	404
1010.316	414
1010.770	412
1011.224	406
1011.677	411
1012.131	408
1012.585	399
1013.039	415
1013.493	407
1013.946	404
1014.400	399
1014.854	414
1015.308	399
1015.762	404
1016.216	393
1016.670	406
1017.123	410
1017.577	414
1018.031	406
1018.485	411
1018.939	399
1019.393	405
1019.847	405
1020.301	408
1020.755	404
1021.209	396
1021.663	433
1022.117	396
1022.571	410
1023.025	398
1023.479	408
1023.933	404
1024.387	409
1024.842	408
1025.296	422
1025.750	405
1026.204	412
1026.658	403
1027.112	393
1027.566	410
1028.021	389
1028.475	401
1028.929	415
1029.383	400
1029.837	397
1030.292	405
1030.746	418
1031.200	399
1031.654	435
1032.109	395
1032.563	398
1033.017	412
1033.471	393
1033.926	408
1034.380	395
1034.834	394
1035.289	407
1035.743	396
1036.198	408
1036.652	406
1037.106	415
1037.561	408
1038.015	409
1038.469	410
1038.924	404
1039.378	402
1039.833	404
1040.287	402
1040.742	392
1041.196	401
1041.651	411
1042.105	423
1042.559	402
1043.014	395
1043.469	406
1043.923	390
1044.378	397
1044.832	381
1045.287	378
1045.741	418
1046.196	378
1046.650	377
1047.105	399
1047.559	382
1048.014	393
1048.469	395
1048.923	387
1049.378	387
1049.833	385
1050.287	405
1050.742	383
1051.196	402
1051.651	406
1052.106	391
1052.560	415
1053.015	409
1053.470	398
1053.925	399
1054.379	397
1054.834	395
1055.289	402
1055.743	405
[truncated: 49 more rows]
