# Supplementary material for: Benchtop mesoSPIM: a next-generation open-source light-sheet microscope for cleared samples
Source: Nat Commun. 2024 Mar 27;15:2679. doi: 10.1038/s41467-024-46770-2 (PMC10973490; doi:10.1038/s41467-024-46770-2)
Supplement: Supplementary file 17 — Source Data [file 41467_2024_46770_MOESM17_ESM.zip › SourceData/SupplementaryFigure05/SourceData-SupplementaryFigure5b(630-69BrightLineEdgeBasic_594LPEdgeBasic).txt]

Wavelength[nm]	ADC
207.230	412
207.610	406
207.990	423
208.370	416
208.750	415
209.130	417
209.510	407
209.890	409
210.271	416
210.651	428
211.031	421
211.412	421
211.792	432
212.173	431
212.554	438
212.934	406
213.315	454
213.696	410
214.077	421
214.458	438
214.839	408
215.220	405
215.601	410
215.982	415
216.363	422
216.744	427
217.126	413
217.507	427
217.889	408
218.270	412
218.652	409
219.033	424
219.415	407
219.797	424
220.178	422
220.560	408
220.942	422
221.324	428
221.706	421
222.088	413
222.470	420
222.852	428
223.235	401
223.617	413
223.999	410
224.382	428
224.764	441
225.147	445
225.529	410
225.912	408
226.294	427
226.677	408
227.060	441
227.443	409
227.826	418
228.209	412
228.592	422
228.975	415
229.358	406
229.741	418
230.124	420
230.508	408
230.891	430
231.274	411
231.658	415
232.041	419
232.425	413
232.809	417
233.192	412
233.576	417
233.960	399
234.344	425
234.728	408
235.112	406
235.496	419
235.880	446
236.264	410
236.648	406
237.032	427
237.417	412
237.801	401
238.185	417
238.570	433
238.954	429
239.339	414
239.724	417
240.108	419
240.493	418
240.878	418
241.263	402
241.648	414
242.033	413
242.418	409
242.803	401
243.188	395
243.573	424
243.958	407
244.344	424
244.729	410
245.114	412
245.500	416
245.885	419
246.271	412
246.657	428
247.042	415
247.428	424
247.814	428
248.200	419
248.585	418
248.971	415
249.357	417
249.744	411
250.130	432
250.516	428
250.902	417
251.288	415
251.675	434
252.061	420
252.448	409
252.834	416
253.221	407
253.607	414
253.994	425
254.381	426
254.768	396
255.154	393
255.541	418
255.928	424
256.315	445
256.702	414
257.089	419
257.477	415
257.864	407
258.251	427
258.638	415
259.026	426
259.413	421
259.801	422
260.188	409
260.576	423
260.964	409
261.351	430
261.739	427
262.127	415
262.515	434
262.903	420
263.291	422
263.679	414
264.067	428
264.455	415
264.843	418
265.231	412
265.620	417
266.008	417
266.396	412
266.785	415
267.173	408
267.562	421
267.951	435
268.339	426
268.728	405
269.117	433
269.506	411
269.895	410
270.284	415
270.673	424
271.062	419
271.451	398
271.840	408
272.229	437
272.618	413
273.008	413
273.397	404
273.787	423
274.176	415
274.566	412
274.955	415
275.345	421
275.735	421
276.124	413
276.514	423
276.904	424
277.294	415
277.684	429
278.074	404
278.464	412
278.854	415
279.244	406
279.635	417
280.025	409
280.415	424
280.806	411
281.196	413
281.587	406
281.977	415
282.368	400
282.758	422
283.149	417
283.540	399
283.931	403
284.322	405
284.713	420
285.104	413
285.495	411
285.886	422
286.277	418
286.668	414
287.059	419
287.451	397
287.842	436
288.233	417
288.625	414
289.016	418
289.408	408
289.800	414
290.191	417
290.583	421
290.975	425
291.367	421
291.759	408
292.150	408
292.542	418
292.935	418
293.327	403
293.719	403
294.111	403
294.503	412
294.896	404
295.288	407
295.680	412
296.073	409
296.465	416
296.858	412
297.250	415
297.643	408
298.036	407
298.429	409
298.822	402
299.214	408
299.607	405
300.000	400
300.393	411
300.786	406
301.180	415
301.573	414
301.966	417
302.359	422
302.753	411
303.146	398
303.540	404
303.933	403
304.327	414
304.720	386
305.114	412
305.508	398
305.901	412
306.295	406
306.689	402
307.083	410
307.477	390
307.871	395
308.265	402
308.659	408
309.054	408
309.448	406
309.842	411
310.236	412
310.631	413
311.025	405
311.420	403
311.814	420
312.209	403
312.604	405
312.998	405
313.393	398
313.788	411
314.183	406
314.578	409
314.973	404
315.368	414
315.763	412
316.158	426
316.553	410
316.948	409
317.344	414
317.739	408
318.134	412
318.530	416
318.925	412
319.321	413
319.716	412
320.112	409
320.508	398
320.903	409
321.299	417
321.695	411
322.091	411
322.487	406
322.883	395
323.279	415
323.675	425
324.071	414
324.467	414
324.864	412
325.260	404
325.656	403
326.053	420
326.449	420
326.846	402
327.242	402
327.639	416
328.036	410
328.432	410
328.829	415
329.226	415
329.623	404
330.020	403
330.417	414
330.814	408
331.211	414
331.608	415
332.005	412
332.402	420
332.799	404
333.197	415
333.594	398
333.992	408
334.389	409
334.787	419
335.184	403
335.582	408
335.980	408
336.377	402
336.775	412
337.173	423
337.571	408
337.969	419
338.367	424
338.765	404
339.163	404
339.561	417
339.959	405
340.357	407
340.756	423
341.154	410
341.552	402
341.951	406
342.349	400
342.748	411
343.146	415
343.545	418
343.944	415
344.343	414
344.741	398
345.140	413
345.539	408
345.938	419
346.337	415
346.736	402
347.135	409
347.534	403
347.934	426
348.333	397
348.732	413
349.131	413
349.531	416
349.930	411
350.330	422
350.729	407
351.129	421
351.529	419
351.928	409
352.328	417
352.728	429
353.128	425
353.527	419
353.927	406
354.327	401
354.728	408
355.128	408
355.528	401
355.928	411
356.328	417
356.728	404
357.129	401
357.529	412
357.930	418
358.330	398
358.731	420
359.131	379
359.532	409
359.933	408
360.333	417
360.734	420
361.135	406
361.536	413
361.937	399
362.338	406
362.739	409
363.140	411
363.541	417
363.942	396
364.344	409
364.745	405
365.146	412
365.548	415
365.949	391
366.351	401
366.752	409
367.154	398
367.555	394
367.957	403
368.359	395
368.760	383
369.162	410
369.564	414
369.966	412
370.368	411
370.770	400
371.172	421
371.574	418
371.977	391
372.379	413
372.781	422
373.183	426
373.586	414
373.988	433
374.391	423
374.793	410
375.196	421
375.598	395
376.001	403
376.404	398
376.807	402
377.209	415
377.612	421
378.015	400
378.418	411
378.821	412
379.224	419
379.627	409
380.030	430
380.434	420
380.837	403
381.240	422
381.644	419
382.047	408
382.450	421
382.854	420
383.257	414
383.661	408
384.065	410
384.468	414
384.872	409
385.276	412
385.680	397
386.084	408
386.488	413
386.892	407
387.296	410
387.700	427
388.104	406
388.508	407
388.912	412
389.317	421
389.721	411
390.125	409
390.530	417
390.934	431
391.339	419
391.743	404
392.148	413
392.553	413
392.957	426
393.362	414
393.767	399
394.172	416
394.577	405
394.982	413
395.387	409
395.792	401
396.197	426
396.602	406
397.007	427
397.412	424
397.818	419
398.223	413
398.628	414
399.034	399
399.439	414
399.845	421
400.250	412
400.656	416
401.062	401
401.467	417
401.873	421
402.279	404
402.685	410
403.091	387
403.497	425
403.903	410
404.309	415
404.715	410
405.121	398
405.527	431
405.934	413
406.340	412
406.746	410
407.153	403
407.559	411
407.966	407
408.372	416
408.779	406
409.185	401
409.592	413
409.999	417
410.406	404
410.812	424
411.219	415
411.626	413
412.033	406
412.440	413
412.847	418
413.254	422
413.662	413
414.069	394
414.476	418
414.883	405
415.291	425
415.698	412
416.105	394
416.513	408
416.921	410
417.328	409
417.736	429
418.143	415
418.551	396
418.959	414
419.367	412
419.775	417
420.183	403
420.591	420
420.999	440
421.407	414
421.815	428
422.223	408
422.631	408
423.039	404
423.448	406
423.856	414
424.264	414
424.673	407
425.081	409
425.490	414
425.898	410
426.307	417
426.716	411
427.124	422
427.533	435
427.942	397
428.351	410
428.760	414
429.169	406
429.578	397
429.987	392
430.396	399
430.805	405
431.214	412
431.624	408
432.033	398
432.442	394
432.852	398
433.261	396
433.670	392
434.080	410
434.490	413
434.899	407
435.309	403
435.719	408
436.128	405
436.538	423
436.948	404
437.358	413
437.768	422
438.178	411
438.588	408
438.998	402
439.408	404
439.818	415
440.228	406
440.639	409
441.049	415
441.459	417
441.870	419
442.280	394
442.691	411
443.101	409
443.512	411
443.922	392
444.333	410
444.744	420
445.155	410
445.565	399
445.976	399
446.387	408
446.798	412
447.209	407
447.620	420
448.031	416
448.443	429
448.854	427
449.265	414
449.676	422
450.088	398
450.499	421
450.910	395
451.322	415
451.733	426
452.145	402
452.557	404
452.968	429
453.380	403
453.792	414
454.203	412
454.615	408
455.027	415
455.439	420
455.851	414
456.263	410
456.675	406
457.087	420
457.500	414
457.912	422
458.324	413
458.736	407
459.149	414
459.561	402
459.973	409
460.386	412
460.798	431
461.211	401
461.624	403
462.036	407
462.449	416
462.862	417
463.275	415
463.687	414
464.100	418
464.513	424
464.926	405
465.339	409
465.752	419
466.166	408
466.579	418
466.992	413
467.405	420
467.818	423
468.232	418
468.645	405
469.059	419
469.472	404
469.886	408
470.299	414
470.713	416
471.127	404
471.540	417
471.954	392
472.368	421
472.782	401
473.196	408
473.610	414
474.024	404
474.438	425
474.852	410
475.266	419
475.680	415
476.094	419
476.508	421
476.923	417
477.337	408
477.751	410
478.166	403
478.580	415
478.995	401
479.409	420
479.824	402
480.239	410
480.653	415
481.068	420
481.483	419
481.898	407
482.313	426
482.728	424
483.143	415
483.558	407
483.973	408
484.388	425
484.803	410
485.218	415
485.634	413
486.049	415
486.464	409
486.880	433
487.295	417
487.710	414
488.126	416
488.542	428
488.957	412
489.373	416
489.788	429
490.204	420
490.620	423
491.036	429
491.452	421
491.868	414
492.284	408
492.700	408
493.116	413
493.532	406
493.948	440
494.364	434
494.780	404
495.197	417
495.613	414
496.029	416
496.446	431
496.862	424
497.279	420
497.695	420
498.112	417
498.528	444
498.945	431
499.362	408
499.779	430
500.195	426
500.612	426
501.029	421
501.446	422
501.863	422
502.280	426
502.697	433
503.114	429
503.532	433
503.949	426
504.366	431
504.783	438
505.201	434
505.618	438
506.035	432
506.453	441
506.870	439
507.288	427
507.706	440
508.123	436
508.541	437
508.959	441
509.376	418
509.794	456
510.212	436
510.630	445
511.048	451
511.466	449
511.884	456
512.302	436
512.720	431
513.139	445
513.557	451
513.975	449
514.393	453
514.812	462
515.230	438
515.648	455
516.067	441
516.486	453
516.904	426
517.323	444
517.741	454
518.160	449
518.579	449
518.998	449
519.416	447
519.835	446
520.254	441
520.673	443
521.092	449
521.511	447
521.930	449
522.350	453
522.769	439
523.188	447
523.607	435
524.027	448
524.446	459
524.865	447
525.285	440
525.704	456
526.124	456
526.543	459
526.963	432
527.383	461
527.802	451
528.222	453
528.642	456
529.062	446
529.482	456
529.901	438
530.321	453
530.741	451
531.161	447
531.582	457
532.002	448
532.422	452
532.842	461
533.262	445
533.683	454
534.103	455
534.523	456
534.944	466
535.364	455
535.785	462
536.205	457
536.626	457
537.047	441
537.467	457
537.888	449
538.309	450
538.730	459
539.151	463
539.572	452
539.992	460
540.414	468
540.835	456
541.256	465
541.677	453
542.098	458
542.519	464
542.940	461
543.362	446
543.783	474
544.204	451
544.626	461
545.047	427
545.469	461
545.890	453
546.312	458
546.734	450
547.155	454
547.577	452
547.999	462
548.421	469
548.842	460
549.264	466
549.686	468
550.108	461
550.530	462
550.952	453
551.374	468
551.797	468
552.219	453
552.641	467
553.063	458
553.486	456
553.908	460
554.330	454
554.753	444
555.175	459
555.598	466
556.020	458
556.443	446
556.866	450
557.288	447
557.711	452
558.134	436
558.557	447
558.979	462
559.402	462
559.825	453
560.248	448
560.671	460
561.094	452
561.518	445
561.941	460
562.364	477
562.787	473
563.211	468
563.634	472
564.057	464
564.481	482
564.904	468
565.328	482
565.751	449
566.175	452
566.598	479
567.022	458
567.446	464
567.869	455
568.293	464
568.717	460
569.141	473
569.565	459
569.989	460
570.413	456
570.837	472
571.261	472
571.685	468
572.109	454
572.533	458
572.958	449
573.382	455
573.806	468
574.231	472
574.655	472
575.079	472
575.504	471
575.928	471
576.353	488
576.778	459
577.202	486
577.627	458
578.052	476
578.477	467
578.901	476
579.326	472
579.751	463
580.176	479
580.601	473
581.026	475
581.451	474
581.876	477
582.302	485
582.727	466
583.152	472
583.577	482
584.003	468
584.428	476
584.853	481
585.279	486
585.704	507
586.130	509
586.555	505
586.981	492
587.407	496
587.832	509
588.258	482
588.684	496
589.110	490
589.535	478
589.961	500
590.387	512
590.813	499
591.239	504
591.665	520
592.091	536
592.518	511
592.944	521
593.370	523
593.796	532
594.223	531
594.649	529
595.075	553
595.502	552
595.928	554
596.355	543
596.781	574
597.208	595
597.634	611
598.061	637
598.488	658
598.915	682
599.341	801
599.768	932
600.195	1224
600.622	1724
601.049	2648
601.476	4407
601.903	7262
602.330	11677
602.757	18305
603.184	27267
603.612	37540
604.039	46552
604.466	52061
604.893	54266
605.321	54856
605.748	55093
606.176	55442
606.603	55820
607.031	55501
607.458	55580
607.886	55596
608.313	55542
608.741	55411
609.169	55521
609.596	55206
610.024	55082
610.452	54695
610.880	54570
611.308	54820
611.736	54508
612.164	54491
612.592	54746
613.020	54554
613.448	54376
613.876	54236
614.305	54111
614.733	53740
615.161	53416
615.589	53177
616.018	53037
616.446	52494
616.875	52729
617.303	52460
617.732	52363
618.160	52393
618.589	52306
619.017	51703
619.446	51622
619.875	51223
620.303	51116
620.732	50710
621.161	50194
621.590	50050
622.019	49757
622.448	49364
622.877	49163
623.306	49122
623.735	48900
624.164	48792
624.593	48841
625.022	48521
625.452	48313
625.881	48399
626.310	47994
626.740	47827
627.169	47486
627.598	47310
628.028	47064
628.457	46743
628.887	46546
629.316	46533
629.746	46242
630.176	46521
630.605	45958
631.035	45672
631.465	45462
631.895	45228
632.325	44826
632.755	44723
633.185	44556
633.614	44604
634.044	44206
634.475	43689
634.905	43839
635.335	43736
635.765	43396
636.195	43359
636.625	43282
637.056	43213
637.486	42926
637.916	42661
638.347	42603
638.777	42319
639.208	41862
639.638	41541
640.069	41391
640.499	41297
640.930	41466
641.361	41246
641.791	41336
642.222	40820
642.653	40824
643.084	40660
643.515	40858
643.946	40400
644.376	40325
644.807	40162
645.239	39908
645.670	39729
646.101	39485
646.532	39337
646.963	39137
647.394	39136
647.825	39115
648.257	39096
648.688	39185
649.119	39349
649.551	39448
649.982	39448
650.414	39458
650.845	39362
651.277	39119
651.708	39117
652.140	39406
652.572	39269
653.003	39694
653.435	39822
653.867	39882
654.299	39974
654.731	40050
655.163	40184
655.595	40603
656.027	40255
656.459	40230
656.891	39960
657.323	39928
657.755	39939
658.187	39541
658.619	39461
659.052	39289
659.484	39340
659.916	39433
660.348	39578
660.781	39720
661.213	39752
661.646	39898
662.078	39536
662.511	39400
662.943	39177
663.376	38904
663.809	38831
664.241	38442
664.674	37853
665.107	37580
665.540	37139
665.973	36696
666.405	35725
666.838	33786
667.271	30156
667.704	24431
668.137	17662
668.570	11710
669.004	7407
669.437	4814
669.870	3405
670.303	2669
670.736	2345
671.170	2024
671.603	1899
672.036	1804
672.470	1723
672.903	1625
673.337	1532
673.770	1419
674.204	1406
674.638	1311
675.071	1245
675.505	1196
675.939	1150
676.372	1074
676.806	1014
677.240	1016
677.674	974
678.108	936
678.542	888
678.976	862
679.410	852
679.844	833
680.278	799
680.712	778
681.146	756
681.580	752
682.014	721
682.449	718
682.883	710
683.317	706
683.752	689
684.186	657
684.620	696
685.055	646
685.490	631
685.924	636
686.359	623
686.793	634
687.228	615
687.663	617
688.097	611
688.532	598
688.967	589
689.402	591
689.837	593
690.272	573
690.707	583
691.142	579
691.577	572
692.012	568
692.447	579
692.882	564
693.317	575
693.752	553
694.188	538
694.623	538
695.058	538
695.494	524
695.929	530
696.364	533
696.800	530
697.235	540
697.671	520
698.107	527
698.542	534
698.978	523
699.414	522
699.849	503
700.285	503
700.721	508
701.157	495
701.592	495
702.028	495
702.464	514
702.900	488
703.336	484
703.772	485
704.208	490
704.645	470
705.081	506
705.517	485
705.953	497
706.389	513
706.826	493
707.262	486
707.698	490
708.135	476
708.571	467
709.008	480
709.444	469
709.881	488
710.317	468
710.754	454
711.191	478
711.627	490
712.064	470
712.501	480
712.938	480
713.374	473
713.811	453
714.248	474
714.685	458
715.122	466
715.559	477
715.996	473
716.433	453
716.870	471
717.307	463
717.745	475
718.182	464
718.619	447
719.056	471
719.494	464
719.931	469
720.368	456
720.806	463
721.243	461
721.681	472
722.118	485
722.556	469
722.993	460
723.431	467
723.869	457
724.306	456
724.744	468
725.182	458
725.620	473
726.058	456
726.495	451
726.933	457
727.371	451
727.809	461
728.247	454
728.685	444
729.123	443
729.562	443
730.000	466
730.438	436
730.876	443
731.314	437
731.753	456
732.191	445
732.629	447
733.068	451
733.506	452
733.945	443
734.383	449
734.822	440
735.260	452
735.699	448
736.137	455
736.576	454
737.015	459
737.453	445
737.892	440
738.331	443
738.770	469
739.209	447
739.648	442
740.087	450
740.526	431
740.965	444
741.404	456
741.843	440
742.282	454
742.721	451
743.160	447
743.599	438
744.039	431
744.478	439
744.917	452
745.357	437
745.796	441
746.235	431
746.675	430
747.114	456
747.554	440
747.993	449
748.433	449
748.872	442
749.312	431
749.752	434
750.191	414
750.631	429
751.071	452
751.511	448
751.951	451
752.390	436
752.830	440
753.270	432
753.710	441
754.150	438
754.590	444
755.030	432
755.471	430
755.911	429
756.351	433
756.791	425
757.231	431
757.672	439
758.112	440
758.552	429
758.993	432
759.433	424
759.873	419
760.314	425
760.754	415
761.195	431
761.635	411
762.076	427
762.517	423
762.957	414
763.398	423
763.839	426
764.280	415
764.720	434
765.161	441
765.602	430
766.043	425
766.484	420
766.925	424
767.366	442
767.807	436
768.248	419
768.689	461
769.130	426
769.571	437
770.012	422
770.454	405
770.895	438
771.336	431
771.777	423
772.219	426
772.660	429
773.102	424
773.543	418
773.984	438
774.426	429
774.867	436
775.309	409
775.751	414
776.192	428
776.634	432
777.076	434
777.517	409
777.959	423
778.401	419
778.843	438
779.285	416
779.726	435
780.168	425
780.610	440
781.052	421
781.494	414
781.936	421
782.378	424
782.820	426
783.263	423
783.705	404
784.147	422
784.589	423
785.031	414
785.474	404
785.916	425
786.358	418
786.801	441
787.243	425
787.686	414
788.128	425
788.571	412
789.013	428
789.456	427
789.898	431
790.341	409
790.784	421
791.226	412
791.669	424
792.112	411
792.555	421
792.997	411
793.440	414
793.883	425
794.326	424
794.769	422
795.212	417
795.655	425
796.098	409
796.541	414
796.984	408
797.427	405
797.870	397
798.314	411
798.757	427
799.200	411
799.643	413
800.087	409
800.530	406
800.973	428
801.417	414
801.860	412
802.304	424
802.747	408
803.191	402
803.634	426
804.078	423
804.521	406
804.965	433
805.409	429
805.852	417
806.296	408
806.740	409
807.184	403
807.627	415
808.071	412
808.515	420
808.959	412
809.403	417
809.847	427
810.291	428
810.735	415
811.179	407
811.623	425
812.067	441
812.511	409
812.956	406
813.400	418
813.844	415
814.288	419
814.732	419
815.177	412
815.621	414
816.066	422
816.510	415
816.954	420
817.399	418
817.843	410
818.288	406
818.732	416
819.177	422
819.622	413
820.066	416
820.511	415
820.956	440
821.400	412
821.845	432
822.290	409
822.735	410
823.180	412
823.624	414
824.069	419
824.514	420
824.959	422
825.404	415
825.849	431
826.294	407
826.739	419
827.184	405
827.630	417
828.075	410
828.520	423
828.965	423
829.410	424
829.856	422
830.301	424
830.746	414
831.192	431
831.637	422
832.082	422
832.528	409
832.973	428
833.419	422
833.864	430
834.310	430
834.755	431
835.201	411
835.647	411
836.092	413
836.538	412
836.984	423
837.429	409
837.875	397
838.321	419
838.767	422
839.213	426
839.659	442
840.104	403
840.550	415
840.996	436
841.442	407
841.888	420
842.334	429
842.781	409
843.227	436
843.673	419
844.119	431
844.565	434
845.011	429
845.458	430
845.904	429
846.350	436
846.796	437
847.243	437
847.689	420
848.136	440
848.582	415
849.028	420
849.475	440
849.921	424
850.368	438
850.815	432
851.261	455
851.708	429
852.154	454
852.601	443
853.048	440
853.495	438
853.941	447
854.388	449
854.835	445
855.282	478
855.729	485
856.175	481
856.622	516
857.069	519
857.516	537
857.963	562
858.410	603
858.857	614
859.304	608
859.751	624
860.199	642
860.646	645
861.093	671
861.540	649
861.987	666
862.435	651
862.882	684
863.329	653
863.776	654
864.224	676
864.671	661
865.119	669
865.566	670
866.013	652
866.461	636
866.908	602
867.356	609
867.804	610
868.251	571
868.699	587
869.146	571
869.594	565
870.042	559
870.489	532
870.937	544
871.385	552
871.833	546
872.281	544
872.728	549
873.176	562
873.624	554
874.072	540
874.520	550
874.968	567
875.416	571
875.864	563
876.312	562
876.760	584
877.208	606
877.656	594
878.104	623
878.553	645
879.001	670
879.449	666
879.897	728
880.346	744
880.794	810
881.242	806
881.690	834
882.139	857
882.587	899
883.036	891
883.484	911
883.932	889
884.381	909
884.829	837
885.278	824
885.727	875
886.175	797
886.624	843
887.072	853
887.521	829
887.970	826
888.418	847
888.867	833
889.316	840
889.765	826
890.213	857
890.662	882
891.111	879
891.560	906
892.009	963
892.458	974
892.907	1020
893.356	1034
893.805	1052
894.254	1089
894.703	1080
895.152	1083
895.601	1103
896.050	1087
896.499	1075
896.948	1079
897.397	1026
897.847	1008
898.296	968
898.745	901
899.194	872
899.644	824
900.093	834
900.542	776
900.992	783
901.441	811
901.890	756
902.340	719
902.789	729
903.239	735
903.688	703
904.138	712
904.587	707
905.037	710
905.486	724
905.936	709
906.386	717
906.835	740
907.285	724
907.735	777
908.184	744
908.634	767
909.084	812
909.534	801
909.984	836
910.433	850
910.883	889
911.333	913
911.783	947
912.233	1000
912.683	1055
913.133	1080
913.583	1090
914.033	1172
914.483	1154
914.933	1219
915.383	1201
915.833	1228
916.283	1279
916.733	1263
917.183	1273
917.634	1242
918.084	1228
918.534	1248
918.984	1228
919.435	1228
919.885	1144
920.335	1180
920.785	1141
921.236	1119
921.686	1109
922.137	1116
922.587	1090
923.037	1055
923.488	1080
923.938	1057
924.389	1070
924.839	1072
925.290	1101
925.740	1096
926.191	1126
926.642	1154
927.092	1190
927.543	1195
927.994	1270
928.444	1276
928.895	1307
929.346	1297
929.796	1386
930.247	1410
930.698	1464
931.149	1523
931.600	1568
932.051	1606
932.501	1641
932.952	1687
933.403	1748
933.854	1764
934.305	1792
934.756	1792
935.207	1790
935.658	1828
936.109	1797
936.560	1752
937.011	1738
937.462	1733
937.913	1714
938.365	1670
938.816	1601
939.267	1576
939.718	1519
940.169	1517
940.620	1474
941.072	1460
941.523	1389
941.974	1421
942.426	1377
942.877	1374
943.328	1372
943.780	1336
944.231	1329
944.682	1359
945.134	1341
945.585	1368
946.037	1389
946.488	1361
946.940	1397
947.391	1372
947.843	1367
948.294	1362
948.746	1372
949.197	1390
949.649	1396
950.101	1381
950.552	1366
951.004	1388
951.456	1345
951.907	1445
952.359	1381
952.811	1329
953.263	1372
953.714	1345
954.166	1352
954.618	1353
955.070	1359
955.522	1302
955.974	1306
956.425	1294
956.877	1263
957.329	1309
957.781	1280
958.233	1260
958.685	1247
959.137	1263
959.589	1230
960.041	1263
960.493	1244
960.945	1244
961.397	1264
961.849	1250
962.302	1257
962.754	1266
963.206	1285
963.658	1272
964.110	1281
964.562	1298
965.015	1303
965.467	1360
965.919	1339
966.371	1357
966.824	1358
967.276	1403
967.728	1384
968.181	1405
968.633	1394
969.085	1467
969.538	1466
969.990	1494
970.443	1505
970.895	1524
971.347	1518
971.800	1505
972.252	1510
972.705	1558
973.157	1554
973.610	1539
974.063	1503
974.515	1500
974.968	1538
975.420	1503
975.873	1484
976.326	1469
976.778	1465
977.231	1487
977.684	1423
978.136	1454
978.589	1398
979.042	1394
979.495	1393
979.947	1363
980.400	1379
980.853	1346
981.306	1336
981.759	1303
982.211	1339
982.664	1311
983.117	1285
983.570	1296
984.023	1284
984.476	1254
984.929	1257
985.382	1224
985.835	1236
986.288	1225
986.741	1208
987.194	1189
987.647	1141
988.100	1139
988.553	1134
989.006	1099
989.459	1096
989.912	1061
990.365	1071
990.818	1027
991.271	1027
991.725	978
992.178	984
992.631	949
993.084	917
993.537	889
993.991	893
994.444	850
994.897	824
995.350	838
995.804	808
996.257	781
996.710	764
997.164	752
997.617	725
998.070	731
998.524	719
998.977	725
999.431	670
999.884	685
1000.337	693
1000.791	676
1001.244	659
1001.698	665
1002.151	664
1002.605	653
1003.058	642
1003.512	630
1003.965	629
1004.419	617
1004.872	608
1005.326	612
1005.780	616
1006.233	619
1006.687	614
1007.140	592
1007.594	606
1008.048	589
1008.501	606
1008.955	589
1009.409	606
1009.862	582
1010.316	598
1010.770	595
1011.224	606
1011.677	592
1012.131	587
1012.585	593
1013.039	591
1013.493	611
1013.946	596
1014.400	593
1014.854	580
1015.308	579
1015.762	596
1016.216	575
1016.670	589
1017.123	604
1017.577	600
1018.031	596
1018.485	590
1018.939	606
1019.393	581
1019.847	589
1020.301	604
1020.755	590
1021.209	584
1021.663	626
1022.117	591
1022.571	583
1023.025	593
1023.479	589
1023.933	592
1024.387	591
1024.842	598
1025.296	597
1025.750	603
1026.204	599
1026.658	588
1027.112	568
1027.566	579
1028.021	572
1028.475	576
1028.929	580
1029.383	582
1029.837	580
1030.292	568
1030.746	572
1031.200	568
1031.654	600
1032.109	578
1032.563	591
1033.017	564
1033.471	546
1033.926	568
1034.380	570
1034.834	560
1035.289	571
1035.743	563
1036.198	552
1036.652	563
1037.106	569
1037.561	545
1038.015	552
1038.469	545
1038.924	557
1039.378	541
1039.833	547
1040.287	532
1040.742	547
1041.196	538
1041.651	544
1042.105	543
1042.559	524
1043.014	505
1043.469	524
1043.923	524
1044.378	529
1044.832	520
1045.287	503
1045.741	556
1046.196	532
1046.650	519
1047.105	508
1047.559	529
1048.014	508
1048.469	504
1048.923	517
1049.378	516
1049.833	500
1050.287	510
1050.742	506
1051.196	515
1051.651	482
1052.106	497
1052.560	502
1053.015	497
1053.470	508
1053.925	499
1054.379	485
1054.834	489
1055.289	487
1055.743	478
[truncated: 49 more rows]
