# Supplementary material for: Benchtop mesoSPIM: a next-generation open-source light-sheet microscope for cleared samples
Source: Nat Commun. 2024 Mar 27;15:2679. doi: 10.1038/s41467-024-46770-2 (PMC10973490; doi:10.1038/s41467-024-46770-2)
Supplement: Supplementary file 17 — Source Data [file 41467_2024_46770_MOESM17_ESM.zip › SourceData/SupplementaryFigure05/SourceData-SupplementaryFigure5b(HAL100-blue-filter-spectrum).txt]

0Wavelength[nm]	ADC
207.230	485
207.610	473
207.990	471
208.370	472
208.750	472
209.130	472
209.510	471
209.890	472
210.271	472
210.651	490
211.031	464
211.412	467
211.792	495
212.173	477
212.554	458
212.934	488
213.315	502
213.696	474
214.077	469
214.458	519
214.839	460
215.220	471
215.601	473
215.982	492
216.363	483
216.744	486
217.126	471
217.507	496
217.889	488
218.270	473
218.652	470
219.033	471
219.415	472
219.797	488
220.178	494
220.560	477
220.942	476
221.324	486
221.706	488
222.088	488
222.470	465
222.852	486
223.235	452
223.617	470
223.999	475
224.382	484
224.764	507
225.147	504
225.529	465
225.912	470
226.294	478
226.677	469
227.060	481
227.443	481
227.826	475
228.209	477
228.592	485
228.975	486
229.358	487
229.741	468
230.124	460
230.508	467
230.891	476
231.274	459
231.658	490
232.041	467
232.425	467
232.809	453
233.192	471
233.576	471
233.960	451
234.344	468
234.728	476
235.112	480
235.496	482
235.880	494
236.264	469
236.648	479
237.032	499
237.417	491
237.801	489
238.185	479
238.570	490
238.954	476
239.339	475
239.724	494
240.108	462
240.493	488
240.878	493
241.263	491
241.648	484
242.033	493
242.418	466
242.803	474
243.188	494
243.573	490
243.958	478
244.344	475
244.729	474
245.114	477
245.500	488
245.885	511
246.271	481
246.657	476
247.042	495
247.428	503
247.814	473
248.200	491
248.585	476
248.971	483
249.357	472
249.744	475
250.130	488
250.516	482
250.902	470
251.288	493
251.675	500
252.061	490
252.448	489
252.834	492
253.221	483
253.607	494
253.994	499
254.381	506
254.768	472
255.154	470
255.541	485
255.928	492
256.315	520
256.702	471
257.089	477
257.477	503
257.864	472
258.251	480
258.638	481
259.026	494
259.413	466
259.801	476
260.188	495
260.576	484
260.964	474
261.351	495
261.739	495
262.127	481
262.515	480
262.903	480
263.291	484
263.679	472
264.067	500
264.455	474
264.843	497
265.231	476
265.620	489
266.008	495
266.396	483
266.785	463
267.173	487
267.562	497
267.951	486
268.339	477
268.728	481
269.117	479
269.506	485
269.895	486
270.284	495
270.673	487
271.062	465
271.451	489
271.840	485
272.229	501
272.618	478
273.008	457
273.397	467
273.787	462
274.176	481
274.566	480
274.955	469
275.345	475
275.735	491
276.124	466
276.514	468
276.904	476
277.294	469
277.684	495
278.074	483
278.464	458
278.854	496
279.244	482
279.635	468
280.025	491
280.415	477
280.806	482
281.196	464
281.587	475
281.977	479
282.368	466
282.758	483
283.149	460
283.540	489
283.931	482
284.322	466
284.713	467
285.104	480
285.495	457
285.886	464
286.277	492
286.668	472
287.059	488
287.451	461
287.842	482
288.233	487
288.625	471
289.016	457
289.408	469
289.800	472
290.191	471
290.583	463
290.975	482
291.367	476
291.759	462
292.150	464
292.542	475
292.935	458
293.327	459
293.719	460
294.111	433
294.503	469
294.896	447
295.288	450
295.680	459
296.073	474
296.465	445
296.858	482
297.250	467
297.643	454
298.036	474
298.429	455
298.822	463
299.214	479
299.607	481
300.000	466
300.393	468
300.786	478
301.180	471
301.573	474
301.966	458
302.359	472
302.753	479
303.146	478
303.540	482
303.933	488
304.327	498
304.720	472
305.114	484
305.508	459
305.901	490
306.295	465
306.689	476
307.083	466
307.477	475
307.871	457
308.265	485
308.659	491
309.054	470
309.448	474
309.842	471
310.236	494
310.631	484
311.025	469
311.420	481
311.814	479
312.209	480
312.604	460
312.998	474
313.393	471
313.788	498
314.183	475
314.578	485
314.973	474
315.368	482
315.763	464
316.158	499
316.553	495
316.948	482
317.344	479
317.739	486
318.134	482
318.530	482
318.925	481
319.321	476
319.716	470
320.112	484
320.508	484
320.903	482
321.299	483
321.695	485
322.091	470
322.487	484
322.883	464
323.279	493
323.675	476
324.071	488
324.467	479
324.864	477
325.260	492
325.656	484
326.053	507
326.449	485
326.846	488
327.242	495
327.639	494
328.036	516
328.432	510
328.829	514
329.226	516
329.623	508
330.020	518
330.417	543
330.814	537
331.211	565
331.608	553
332.005	537
332.402	541
332.799	538
333.197	541
333.594	562
333.992	563
334.389	573
334.787	583
335.184	595
335.582	597
335.980	622
336.377	638
336.775	661
337.173	680
337.571	675
337.969	730
338.367	748
338.765	724
339.163	750
339.561	785
339.959	826
340.357	845
340.756	886
341.154	921
341.552	909
341.951	914
342.349	953
342.748	1005
343.146	1029
343.545	1077
343.944	1082
344.343	1113
344.741	1112
345.140	1177
345.539	1191
345.938	1229
346.337	1273
346.736	1300
347.135	1339
347.534	1370
347.934	1418
348.333	1477
348.732	1490
349.131	1479
349.531	1569
349.930	1571
350.330	1640
350.729	1643
351.129	1720
351.529	1777
351.928	1818
352.328	1846
352.728	1911
353.128	1977
353.527	2060
353.927	2099
354.327	2137
354.728	2158
355.128	2307
355.528	2322
355.928	2396
356.328	2458
356.728	2492
357.129	2574
357.529	2574
357.930	2658
358.330	2721
358.731	2774
359.131	2831
359.532	2927
359.933	2918
360.333	3012
360.734	3090
361.135	3077
361.536	3124
361.937	3224
362.338	3318
362.739	3313
363.140	3385
363.541	3445
363.942	3489
364.344	3564
364.745	3636
365.146	3702
365.548	3800
365.949	3784
366.351	3929
366.752	3966
367.154	3995
367.555	4126
367.957	4157
368.359	4270
368.760	4284
369.162	4456
369.564	4548
369.966	4534
370.368	4740
370.770	4768
371.172	4938
371.574	4981
371.977	5142
372.379	5205
372.781	5324
373.183	5359
373.586	5495
373.988	5654
374.391	5726
374.793	5892
375.196	5972
375.598	6033
376.001	6071
376.404	6237
376.807	6358
377.209	6454
377.612	6575
378.015	6724
378.418	6638
378.821	6765
379.224	6908
379.627	6963
380.030	7141
380.434	7192
380.837	7251
381.240	7309
381.644	7381
382.047	7524
382.450	7572
382.854	7530
383.257	7772
383.661	7743
384.065	7935
384.468	7959
384.872	8155
385.276	8268
385.680	8284
386.084	8390
386.488	8584
386.892	8753
387.296	8783
387.700	8866
388.104	8977
388.508	9157
388.912	9352
389.317	9451
389.721	9605
390.125	9666
390.530	9916
390.934	10060
391.339	10218
391.743	10376
392.148	10501
392.553	10613
392.957	10900
393.362	11149
393.767	11370
394.172	11356
394.577	11560
394.982	11915
395.387	11886
395.792	12202
396.197	12305
396.602	12457
397.007	12688
397.412	12888
397.818	12902
398.223	13283
398.628	13370
399.034	13497
399.439	13722
399.845	13902
400.250	14085
400.656	14236
401.062	14453
401.467	14506
401.873	14780
402.279	14893
402.685	15025
403.091	15087
403.497	15365
403.903	15474
404.309	15550
404.715	15650
405.121	15774
405.527	15933
405.934	15926
406.340	15993
406.746	15971
407.153	16033
407.559	16156
407.966	16321
408.372	16487
408.779	16478
409.185	16488
409.592	16618
409.999	16546
410.406	16703
410.812	16758
411.219	16852
411.626	16876
412.033	16894
412.440	17090
412.847	17052
413.254	17268
413.662	17046
414.069	17134
414.476	17190
414.883	17142
415.291	17094
415.698	17171
416.105	17113
416.513	17214
416.921	17196
417.328	17119
417.736	17126
418.143	17149
418.551	17186
418.959	17209
419.367	17256
419.775	17516
420.183	17416
420.591	17574
420.999	17634
421.407	17698
421.815	17839
422.223	17923
422.631	18070
423.039	18357
423.448	18488
423.856	18716
424.264	18808
424.673	19228
425.081	19209
425.490	19536
425.898	19660
426.307	19900
426.716	20028
427.124	20173
427.533	20298
427.942	20461
428.351	20572
428.760	20915
429.169	21052
429.578	21107
429.987	21080
430.396	21368
430.805	21412
431.214	21439
431.624	21572
432.033	21445
432.442	21581
432.852	21579
433.261	21628
433.670	21683
434.080	21758
434.490	21813
434.899	21717
435.309	21786
435.719	21930
436.128	21846
436.538	21926
436.948	22044
437.358	21978
437.768	22034
438.178	21949
438.588	22195
438.998	22191
439.408	22106
439.818	22042
440.228	22137
440.639	22251
441.049	22161
441.459	22221
441.870	22335
442.280	22396
442.691	22344
443.101	22467
443.512	22515
443.922	22463
444.333	22521
444.744	22575
445.155	22580
445.565	22783
445.976	22732
446.387	22877
446.798	23002
447.209	22996
447.620	23133
448.031	23155
448.443	23240
448.854	23237
449.265	23176
449.676	23374
450.088	23337
450.499	23510
450.910	23602
451.322	23740
451.733	23618
452.145	23724
452.557	23747
452.968	23720
453.380	23988
453.792	23765
454.203	23896
454.615	23948
455.027	23953
455.439	23923
455.851	24023
456.263	23923
456.675	23976
457.087	24150
457.500	24088
457.912	24193
458.324	24280
458.736	24239
459.149	24304
459.561	24342
459.973	24434
460.386	24206
460.798	24496
461.211	24330
461.624	24488
462.036	24425
462.449	24299
462.862	24421
463.275	24341
463.687	24488
464.100	24464
464.513	24451
464.926	24348
465.339	24429
465.752	24562
466.166	24497
466.579	24369
466.992	24519
467.405	24493
467.818	24549
468.232	24455
468.645	24633
469.059	24629
469.472	24594
469.886	24468
470.299	24594
470.713	24685
471.127	24507
471.540	24671
471.954	24703
472.368	24694
472.782	24630
473.196	24709
473.610	24866
474.024	24803
474.438	24589
474.852	24685
475.266	24681
475.680	24849
476.094	24632
476.508	24636
476.923	25062
477.337	24853
477.751	24709
478.166	24888
478.580	24749
478.995	24722
479.409	24762
479.824	24643
480.239	24765
480.653	24778
481.068	24801
481.483	24742
481.898	24667
482.313	24812
482.728	24881
483.143	24870
483.558	25029
483.973	24869
484.388	25022
484.803	25133
485.218	25083
485.634	25249
486.049	25281
486.464	25492
486.880	25494
487.295	25452
487.710	25523
488.126	25538
488.542	25603
488.957	25608
489.373	25587
489.788	25728
490.204	25729
490.620	25765
491.036	25854
491.452	25873
491.868	25630
492.284	25871
492.700	25966
493.116	25850
493.532	25947
493.948	26041
494.364	26011
494.780	26166
495.197	26130
495.613	26109
496.029	26171
496.446	26047
496.862	26070
497.279	26060
497.695	26113
498.112	26252
498.528	26106
498.945	26175
499.362	26043
499.779	26040
500.195	26137
500.612	26230
501.029	26111
501.446	26167
501.863	26121
502.280	26298
502.697	26188
503.114	26248
503.532	26114
503.949	26301
504.366	26281
504.783	26257
505.201	26123
505.618	26221
506.035	26171
506.453	26303
506.870	26139
507.288	26109
507.706	26117
508.123	26166
508.541	26150
508.959	26154
509.376	26239
509.794	26264
510.212	26398
510.630	26066
511.048	26099
511.466	26125
511.884	26031
512.302	26019
512.720	26154
513.139	25911
513.557	26040
513.975	25944
514.393	26047
514.812	25847
515.230	26190
515.648	25891
516.067	26158
516.486	26017
516.904	26107
517.323	26013
517.741	26057
518.160	26146
518.579	26202
518.998	26126
519.416	26134
519.835	26057
520.254	26104
520.673	26047
521.092	26057
521.511	25933
521.930	26145
522.350	26159
522.769	26118
523.188	25956
523.607	25888
524.027	25774
524.446	25824
524.865	25701
525.285	25789
525.704	25846
526.124	25855
526.543	25887
526.963	25681
527.383	25850
527.802	25780
528.222	25772
528.642	25857
529.062	25836
529.482	25872
529.901	25794
530.321	25933
530.741	26015
531.161	26024
531.582	26025
532.002	26116
532.422	26220
532.842	26159
533.262	26355
533.683	26294
534.103	26239
534.523	26364
534.944	26403
535.364	26515
535.785	26594
536.205	26629
536.626	26638
537.047	26811
537.467	26833
537.888	26884
538.309	26888
538.730	26930
539.151	27032
539.572	27237
539.992	27207
540.414	27350
540.835	27592
541.256	27597
541.677	27758
542.098	27887
542.519	27800
542.940	27940
543.362	28033
543.783	28145
544.204	28338
544.626	28285
545.047	28484
545.469	28552
545.890	28771
546.312	28973
546.734	29081
547.155	29274
547.577	29512
547.999	29525
548.421	29643
548.842	29944
549.264	29960
549.686	30034
550.108	30095
550.530	30318
550.952	30598
551.374	30704
551.797	31081
552.219	31019
552.641	31104
553.063	31199
553.486	31326
553.908	31818
554.330	31804
554.753	31951
555.175	32178
555.598	32320
556.020	32500
556.443	32437
556.866	32817
557.288	32932
557.711	32897
558.134	32946
558.557	32998
558.979	33379
559.402	33394
559.825	33439
560.248	33690
560.671	33642
561.094	33707
561.518	33644
561.941	33896
562.364	33867
562.787	34064
563.211	34120
563.634	34249
564.057	34185
564.481	34131
564.904	34312
565.328	34325
565.751	34465
566.175	34303
566.598	34303
567.022	34344
567.446	34435
567.869	34538
568.293	34347
568.717	34546
569.141	34387
569.565	34358
569.989	34443
570.413	34324
570.837	34364
571.261	34259
571.685	34189
572.109	34195
572.533	34015
572.958	33926
573.382	33806
573.806	33794
574.231	33564
574.655	33541
575.079	33514
575.504	33461
575.928	33262
576.353	32989
576.778	32865
577.202	32618
577.627	32311
578.052	32322
578.477	32205
578.901	32086
579.326	31796
579.751	31793
580.176	31394
580.601	31227
581.026	31007
581.451	30885
581.876	30584
582.302	30404
582.727	30170
583.152	30091
583.577	29864
584.003	29540
584.428	29256
584.853	28953
585.279	28842
585.704	28741
586.130	28476
586.555	28376
586.981	27999
587.407	27982
587.832	27791
588.258	27493
588.684	27282
589.110	27158
589.535	27101
589.961	26982
590.387	26714
590.813	26831
591.239	26620
591.665	26629
592.091	26521
592.518	26221
592.944	26301
593.370	26191
593.796	26010
594.223	26005
594.649	25977
595.075	26168
595.502	25935
595.928	25993
596.355	25929
596.781	25897
597.208	25824
597.634	25929
598.061	25806
598.488	25839
598.915	25833
599.341	25766
599.768	25858
600.195	25701
600.622	25374
601.049	25682
601.476	25449
601.903	25504
602.330	25597
602.757	25496
603.184	25427
603.612	25294
604.039	25374
604.466	25197
604.893	25075
605.321	25096
605.748	25032
606.176	25005
606.603	24947
607.031	24846
607.458	24867
607.886	24727
608.313	24501
608.741	24410
609.169	24485
609.596	24543
610.024	24472
610.452	24376
610.880	24351
611.308	24217
611.736	24118
612.164	24072
612.592	23849
613.020	23908
613.448	23910
613.876	23738
614.305	23752
614.733	23642
615.161	23531
615.589	23435
616.018	23436
616.446	23236
616.875	23028
617.303	23047
617.732	23116
618.160	23055
618.589	22937
619.017	22812
619.446	22771
619.875	22766
620.303	22528
620.732	22593
621.161	22458
621.590	22473
622.019	22418
622.448	22276
622.877	22125
623.306	22127
623.735	21891
624.164	21925
624.593	21759
625.022	21640
625.452	21710
625.881	21517
626.310	21424
626.740	21368
627.169	21257
627.598	21179
628.028	21045
628.457	21123
628.887	20978
629.316	20869
629.746	20763
630.176	20808
630.605	20690
631.035	20575
631.465	20473
631.895	20408
632.325	20370
632.755	20323
633.185	20232
633.614	20249
634.044	20127
634.475	20058
634.905	20013
635.335	19882
635.765	19808
636.195	19876
636.625	19746
637.056	19564
637.486	19664
637.916	19566
638.347	19500
638.777	19471
639.208	19330
639.638	19243
640.069	19186
640.499	19224
640.930	19160
641.361	19106
641.791	19210
642.222	18961
642.653	18933
643.084	18957
643.515	18801
643.946	18663
644.376	18796
644.807	18709
645.239	18514
645.670	18563
646.101	18481
646.532	18381
646.963	18418
647.394	18371
647.825	18436
648.257	18443
648.688	18288
649.119	18536
649.551	18502
649.982	18497
650.414	18353
650.845	18393
651.277	18447
651.708	18513
652.140	18492
652.572	18649
653.003	18756
653.435	18624
653.867	18751
654.299	18639
654.731	18663
655.163	18786
655.595	18618
656.027	18826
656.459	18796
656.891	18763
657.323	18738
657.755	18799
658.187	18663
658.619	18584
659.052	18602
659.484	18527
659.916	18369
660.348	18440
660.781	18325
661.213	18331
661.646	18074
662.078	18036
662.511	17980
662.943	17816
663.376	17680
663.809	17599
664.241	17400
664.674	17148
665.107	17194
665.540	16901
665.973	16701
666.405	16659
666.838	16425
667.271	16376
667.704	16101
668.137	15782
668.570	15636
669.004	15558
669.437	15401
669.870	15118
670.303	14840
670.736	14823
671.170	14549
671.603	14453
672.036	14175
672.470	14027
672.903	13761
673.337	13476
673.770	13374
674.204	13102
674.638	12815
675.071	12651
675.505	12504
675.939	12263
676.372	12065
676.806	11877
677.240	11683
677.674	11626
678.108	11261
678.542	11073
678.976	10891
679.410	10683
679.844	10472
680.278	10401
680.712	10120
681.146	10020
681.580	9780
682.014	9768
682.449	9506
682.883	9290
683.317	9192
683.752	8922
684.186	8779
684.620	8670
685.055	8520
685.490	8370
685.924	8254
686.359	8085
686.793	7922
687.228	7766
687.663	7612
688.097	7468
688.532	7353
688.967	7257
689.402	7131
689.837	6975
690.272	6899
690.707	6740
691.142	6565
691.577	6512
692.012	6318
692.447	6357
692.882	6108
693.317	6047
693.752	5903
694.188	5843
694.623	5686
695.058	5640
695.494	5544
695.929	5373
696.364	5183
696.800	5143
697.235	5133
697.671	5105
698.107	4940
698.542	4829
698.978	4722
699.414	4648
699.849	4537
700.285	4476
700.721	4389
701.157	4222
701.592	4246
702.028	4108
702.464	4099
702.900	3987
703.336	3919
703.772	3853
704.208	3780
704.645	3643
705.081	3631
705.517	3544
705.953	3509
706.389	3481
706.826	3371
707.262	3345
707.698	3266
708.135	3217
708.571	3148
709.008	3126
709.444	3034
709.881	3041
710.317	2918
710.754	2873
711.191	2847
711.627	2859
712.064	2787
712.501	2749
712.938	2706
713.374	2605
713.811	2659
714.248	2561
714.685	2554
715.122	2490
715.559	2429
715.996	2431
716.433	2387
716.870	2325
717.307	2303
717.745	2255
718.182	2268
718.619	2229
719.056	2225
719.494	2150
719.931	2091
720.368	2046
720.806	2046
721.243	2028
721.681	2011
722.118	2042
722.556	1972
722.993	1919
723.431	1900
723.869	1864
724.306	1851
724.744	1796
725.182	1757
725.620	1786
726.058	1727
726.495	1721
726.933	1688
727.371	1704
727.809	1633
728.247	1699
728.685	1650
729.123	1643
729.562	1607
730.000	1592
730.438	1598
730.876	1542
731.314	1547
731.753	1534
732.191	1497
732.629	1489
733.068	1474
733.506	1452
733.945	1454
734.383	1390
734.822	1402
735.260	1382
735.699	1375
736.137	1370
736.576	1335
737.015	1355
737.453	1295
737.892	1277
738.331	1244
738.770	1258
739.209	1253
739.648	1257
740.087	1259
740.526	1250
740.965	1216
741.404	1205
741.843	1207
742.282	1173
742.721	1169
743.160	1171
743.599	1169
744.039	1152
744.478	1162
744.917	1153
745.357	1108
745.796	1086
746.235	1119
746.675	1092
747.114	1118
747.554	1115
747.993	1052
748.433	1064
748.872	1063
749.312	1055
749.752	1063
750.191	1046
750.631	1021
751.071	1047
751.511	1035
751.951	1038
752.390	1053
752.830	1005
753.270	1012
753.710	1000
754.150	973
754.590	972
755.030	968
755.471	976
755.911	963
756.351	980
756.791	968
757.231	931
757.672	936
758.112	929
758.552	894
758.993	935
759.433	939
759.873	904
760.314	910
760.754	903
761.195	881
761.635	890
762.076	868
762.517	876
762.957	861
763.398	876
763.839	879
764.280	860
764.720	879
765.161	854
765.602	853
766.043	851
766.484	847
766.925	856
767.366	833
767.807	844
768.248	818
768.689	840
769.130	824
769.571	847
770.012	823
770.454	785
770.895	853
771.336	797
771.777	815
772.219	813
772.660	806
773.102	792
773.543	767
773.984	793
774.426	805
774.867	780
775.309	784
775.751	794
776.192	783
776.634	792
777.076	774
777.517	772
777.959	763
778.401	759
778.843	765
779.285	786
779.726	772
780.168	758
780.610	764
781.052	757
781.494	748
781.936	743
782.378	754
782.820	766
783.263	742
783.705	703
784.147	730
784.589	742
785.031	730
785.474	721
785.916	739
786.358	753
786.801	733
787.243	728
787.686	714
788.128	722
788.571	719
789.013	746
789.456	673
789.898	699
790.341	724
790.784	702
791.226	715
791.669	716
792.112	699
792.555	703
792.997	696
793.440	701
793.883	700
794.326	691
794.769	711
795.212	726
795.655	705
796.098	709
796.541	691
796.984	692
797.427	692
797.870	694
798.314	711
798.757	687
799.200	701
799.643	703
800.087	684
800.530	697
800.973	671
801.417	684
801.860	682
802.304	681
802.747	678
803.191	677
803.634	688
804.078	671
804.521	665
804.965	697
805.409	683
805.852	680
806.296	663
806.740	677
807.184	673
807.627	665
808.071	671
808.515	662
808.959	672
809.403	661
809.847	678
810.291	692
810.735	691
811.179	666
811.623	678
812.067	713
812.511	674
812.956	666
813.400	661
813.844	686
814.288	660
814.732	680
815.177	676
815.621	681
816.066	687
816.510	666
816.954	664
817.399	671
817.843	671
818.288	644
818.732	671
819.177	669
819.622	682
820.066	657
820.511	650
820.956	698
821.400	677
821.845	657
822.290	656
822.735	673
823.180	676
823.624	677
824.069	664
824.514	680
824.959	684
825.404	674
825.849	690
826.294	676
826.739	663
827.184	682
827.630	670
828.075	690
828.520	689
828.965	685
829.410	656
829.856	673
830.301	682
830.746	656
831.192	697
831.637	666
832.082	657
832.528	676
832.973	680
833.419	685
833.864	690
834.310	671
834.755	687
835.201	647
835.647	680
836.092	655
836.538	676
836.984	669
837.429	661
837.875	665
838.321	692
838.767	668
839.213	681
839.659	710
840.104	700
840.550	675
840.996	698
841.442	687
841.888	695
842.334	707
842.781	675
843.227	683
843.673	698
844.119	680
844.565	701
845.011	715
845.458	682
845.904	702
846.350	707
846.796	695
847.243	726
847.689	685
848.136	714
848.582	694
849.028	703
849.475	701
849.921	686
850.368	690
850.815	692
851.261	717
851.708	705
852.154	721
852.601	701
853.048	746
853.495	694
853.941	728
854.388	746
854.835	717
855.282	716
855.729	717
856.175	728
856.622	755
857.069	739
857.516	753
857.963	728
858.410	749
858.857	757
859.304	717
859.751	776
860.199	741
860.646	760
861.093	767
861.540	783
861.987	751
862.435	753
862.882	777
863.329	757
863.776	742
864.224	755
864.671	773
865.119	766
865.566	779
866.013	775
866.461	793
866.908	793
867.356	799
867.804	810
868.251	786
868.699	815
869.146	812
869.594	845
870.042	787
870.489	797
870.937	806
871.385	840
871.833	817
872.281	797
872.728	824
873.176	815
873.624	828
874.072	834
874.520	837
874.968	855
875.416	857
875.864	820
876.312	825
876.760	868
877.208	881
877.656	839
878.104	875
878.553	847
879.001	835
879.449	804
879.897	888
880.346	891
880.794	908
881.242	851
881.690	867
882.139	895
882.587	920
883.036	882
883.484	907
883.932	903
884.381	877
884.829	914
885.278	873
885.727	925
886.175	877
886.624	949
887.072	952
887.521	907
887.970	911
888.418	913
888.867	945
889.316	955
889.765	930
890.213	984
890.662	971
891.111	944
891.560	962
892.009	980
892.458	957
892.907	1016
893.356	959
893.805	994
894.254	969
894.703	941
895.152	991
895.601	995
896.050	1008
896.499	988
896.948	1027
897.397	1055
897.847	1022
898.296	1019
898.745	1052
899.194	1022
899.644	1006
900.093	1043
900.542	991
900.992	1060
901.441	1071
901.890	1052
902.340	1071
902.789	1088
903.239	1060
903.688	1072
904.138	1099
904.587	1133
905.037	1124
905.486	1123
905.936	1115
906.386	1116
906.835	1140
907.285	1139
907.735	1185
908.184	1146
908.634	1128
909.084	1166
909.534	1183
909.984	1161
910.433	1175
910.883	1203
911.333	1190
911.783	1160
912.233	1189
912.683	1283
913.133	1224
913.583	1206
914.033	1252
914.483	1246
914.933	1252
915.383	1249
915.833	1204
916.283	1317
916.733	1288
917.183	1261
917.634	1290
918.084	1298
918.534	1289
918.984	1336
919.435	1354
919.885	1287
920.335	1308
920.785	1353
921.236	1381
921.686	1359
922.137	1373
922.587	1407
923.037	1388
923.488	1365
923.938	1376
924.389	1440
924.839	1374
925.290	1385
925.740	1444
926.191	1425
926.642	1445
927.092	1457
927.543	1426
927.994	1455
928.444	1471
928.895	1513
929.346	1513
929.796	1487
930.247	1493
930.698	1508
931.149	1523
931.600	1512
932.051	1526
932.501	1454
932.952	1526
933.403	1510
933.854	1507
934.305	1441
934.756	1482
935.207	1452
935.658	1458
936.109	1431
936.560	1423
937.011	1444
937.462	1411
937.913	1382
938.365	1381
938.816	1356
939.267	1343
939.718	1316
940.169	1337
940.620	1314
941.072	1318
941.523	1321
941.974	1289
942.426	1295
942.877	1264
943.328	1271
943.780	1265
944.231	1300
944.682	1265
945.134	1279
945.585	1314
946.037	1289
946.488	1237
946.940	1303
947.391	1322
947.843	1306
948.294	1307
948.746	1290
949.197	1312
949.649	1291
950.101	1310
950.552	1285
951.004	1303
951.456	1289
951.907	1477
952.359	1333
952.811	1279
953.263	1291
953.714	1334
954.166	1334
954.618	1358
955.070	1286
955.522	1334
955.974	1348
956.425	1308
956.877	1325
957.329	1271
957.781	1308
958.233	1314
958.685	1295
959.137	1330
959.589	1267
960.041	1307
960.493	1277
960.945	1295
961.397	1289
961.849	1304
962.302	1271
962.754	1260
963.206	1285
963.658	1237
964.110	1251
964.562	1240
965.015	1236
965.467	1234
965.919	1212
966.371	1209
966.824	1189
967.276	1224
967.728	1165
968.181	1182
968.633	1147
969.085	1199
969.538	1161
969.990	1171
970.443	1138
970.895	1130
971.347	1144
971.800	1135
972.252	1108
972.705	1129
973.157	1122
973.610	1100
974.063	1085
974.515	1077
974.968	1087
975.420	1076
975.873	1068
976.326	1056
976.778	1025
977.231	1061
977.684	1011
978.136	1062
978.589	996
979.042	1018
979.495	1007
979.947	1012
980.400	995
980.853	975
981.306	989
981.759	1009
982.211	972
982.664	963
983.117	972
983.570	975
984.023	968
984.476	954
984.929	954
985.382	959
985.835	957
986.288	901
986.741	928
987.194	933
987.647	933
988.100	905
988.553	936
989.006	907
989.459	917
989.912	903
990.365	918
990.818	907
991.271	908
991.725	910
992.178	900
992.631	881
993.084	937
993.537	897
993.991	861
994.444	879
994.897	866
995.350	842
995.804	862
996.257	895
996.710	866
997.164	841
997.617	873
998.070	854
998.524	853
998.977	853
999.431	847
999.884	828
1000.337	818
1000.791	831
1001.244	826
1001.698	797
1002.151	809
1002.605	804
1003.058	821
1003.512	794
1003.965	792
1004.419	761
1004.872	790
1005.326	783
1005.780	763
1006.233	792
1006.687	781
1007.140	735
1007.594	769
1008.048	786
1008.501	770
1008.955	734
1009.409	760
1009.862	744
1010.316	732
1010.770	751
1011.224	735
1011.677	747
1012.131	734
1012.585	730
1013.039	721
1013.493	724
1013.946	721
1014.400	708
1014.854	713
1015.308	712
1015.762	727
1016.216	707
1016.670	706
1017.123	689
1017.577	702
1018.031	682
1018.485	687
1018.939	697
1019.393	666
1019.847	686
1020.301	688
1020.755	689
1021.209	665
1021.663	715
1022.117	653
1022.571	661
1023.025	655
1023.479	656
1023.933	650
1024.387	671
1024.842	668
1025.296	691
1025.750	638
1026.204	653
1026.658	661
1027.112	657
1027.566	655
1028.021	628
1028.475	633
1028.929	644
1029.383	659
1029.837	634
1030.292	637
1030.746	647
1031.200	630
1031.654	682
1032.109	621
1032.563	619
1033.017	630
1033.471	613
1033.926	610
1034.380	616
1034.834	601
1035.289	620
1035.743	605
1036.198	607
1036.652	606
1037.106	608
1037.561	589
1038.015	607
1038.469	594
1038.924	588
1039.378	594
1039.833	607
1040.287	603
1040.742	587
1041.196	607
1041.651	602
1042.105	604
1042.559	574
1043.014	574
1043.469	574
1043.923	574
1044.378	555
1044.832	560
1045.287	566
1045.741	599
1046.196	571
1046.650	552
1047.105	580
1047.559	586
1048.014	587
1048.469	558
1048.923	556
1049.378	557
1049.833	556
1050.287	580
1050.742	564
1051.196	567
1051.651	555
1052.106	548
1052.560	577
1053.015	555
1053.470	540
1053.925	550
1054.379	548
1054.834	548
1055.289	542
1055.743	538
[truncated: 49 more rows]
