# Supplementary material for: Benchtop mesoSPIM: a next-generation open-source light-sheet microscope for cleared samples
Source: Nat Commun. 2024 Mar 27;15:2679. doi: 10.1038/s41467-024-46770-2 (PMC10973490; doi:10.1038/s41467-024-46770-2)
Supplement: Supplementary file 17 — Source Data [file 41467_2024_46770_MOESM17_ESM.zip › SourceData/SupplementaryFigure05/SourceData-SupplementaryFigure5b(Zeiss-697-75_594LP-EdgeBasic).txt]

Wavelength[nm]	ADC
207.230	420
207.610	415
207.990	423
208.370	413
208.750	426
209.130	418
209.510	422
209.890	402
210.271	415
210.651	417
211.031	420
211.412	421
211.792	423
212.173	418
212.554	420
212.934	419
213.315	415
213.696	410
214.077	408
214.458	434
214.839	413
215.220	408
215.601	423
215.982	413
216.363	417
216.744	415
217.126	411
217.507	414
217.889	408
218.270	415
218.652	414
219.033	408
219.415	404
219.797	410
220.178	415
220.560	429
220.942	406
221.324	417
221.706	408
222.088	410
222.470	407
222.852	421
223.235	416
223.617	417
223.999	414
224.382	417
224.764	427
225.147	420
225.529	409
225.912	417
226.294	416
226.677	414
227.060	418
227.443	419
227.826	415
228.209	408
228.592	414
228.975	419
229.358	418
229.741	406
230.124	411
230.508	404
230.891	417
231.274	419
231.658	415
232.041	410
232.425	402
232.809	412
233.192	422
233.576	413
233.960	405
234.344	424
234.728	421
235.112	422
235.496	417
235.880	434
236.264	403
236.648	406
237.032	424
237.417	422
237.801	415
238.185	406
238.570	431
238.954	431
239.339	408
239.724	415
240.108	412
240.493	394
240.878	403
241.263	402
241.648	406
242.033	406
242.418	404
242.803	398
243.188	403
243.573	415
243.958	394
244.344	418
244.729	397
245.114	408
245.500	419
245.885	412
246.271	415
246.657	415
247.042	418
247.428	429
247.814	412
248.200	424
248.585	422
248.971	412
249.357	410
249.744	404
250.130	426
250.516	421
250.902	418
251.288	415
251.675	429
252.061	422
252.448	427
252.834	427
253.221	422
253.607	409
253.994	429
254.381	420
254.768	415
255.154	402
255.541	415
255.928	420
256.315	445
256.702	414
257.089	427
257.477	431
257.864	415
258.251	407
258.638	409
259.026	431
259.413	413
259.801	416
260.188	414
260.576	424
260.964	415
261.351	415
261.739	421
262.127	413
262.515	403
262.903	423
263.291	423
263.679	409
264.067	433
264.455	417
264.843	424
265.231	415
265.620	432
266.008	416
266.396	412
266.785	415
267.173	413
267.562	408
267.951	415
268.339	418
268.728	414
269.117	411
269.506	417
269.895	421
270.284	408
270.673	418
271.062	412
271.451	413
271.840	414
272.229	433
272.618	414
273.008	411
273.397	418
273.787	419
274.176	413
274.566	424
274.955	407
275.345	415
275.735	424
276.124	414
276.514	418
276.904	413
277.294	414
277.684	417
278.074	416
278.464	416
278.854	426
279.244	426
279.635	409
280.025	414
280.415	419
280.806	425
281.196	404
281.587	416
281.977	413
282.368	405
282.758	424
283.149	402
283.540	408
283.931	413
284.322	402
284.713	422
285.104	406
285.495	418
285.886	415
286.277	410
286.668	417
287.059	417
287.451	406
287.842	415
288.233	409
288.625	423
289.016	412
289.408	412
289.800	406
290.191	406
290.583	412
290.975	408
291.367	418
291.759	412
292.150	408
292.542	417
292.935	415
293.327	411
293.719	408
294.111	402
294.503	403
294.896	404
295.288	412
295.680	427
296.073	406
296.465	418
296.858	421
297.250	409
297.643	403
298.036	406
298.429	406
298.822	411
299.214	418
299.607	419
300.000	409
300.393	415
300.786	410
301.180	414
301.573	408
301.966	411
302.359	413
302.753	420
303.146	410
303.540	417
303.933	417
304.327	420
304.720	417
305.114	419
305.508	402
305.901	418
306.295	410
306.689	409
307.083	411
307.477	407
307.871	414
308.265	415
308.659	412
309.054	411
309.448	413
309.842	398
310.236	427
310.631	404
311.025	413
311.420	396
311.814	404
312.209	408
312.604	412
312.998	411
313.393	410
313.788	409
314.183	409
314.578	428
314.973	403
315.368	407
315.763	412
316.158	404
316.553	412
316.948	414
317.344	412
317.739	405
318.134	409
318.530	412
318.925	405
319.321	409
319.716	410
320.112	415
320.508	403
320.903	405
321.299	408
321.695	415
322.091	426
322.487	410
322.883	403
323.279	412
323.675	405
324.071	406
324.467	404
324.864	408
325.260	405
325.656	410
326.053	414
326.449	402
326.846	406
327.242	398
327.639	408
328.036	413
328.432	397
328.829	413
329.226	400
329.623	408
330.020	416
330.417	425
330.814	408
331.211	396
331.608	401
332.005	401
332.402	404
332.799	412
333.197	406
333.594	425
333.992	402
334.389	401
334.787	414
335.184	412
335.582	405
335.980	410
336.377	424
336.775	411
337.173	417
337.571	396
337.969	412
338.367	411
338.765	417
339.163	406
339.561	398
339.959	408
340.357	404
340.756	414
341.154	399
341.552	404
341.951	397
342.349	416
342.748	415
343.146	411
343.545	412
343.944	407
344.343	412
344.741	419
345.140	405
345.539	409
345.938	405
346.337	417
346.736	403
347.135	406
347.534	412
347.934	411
348.333	410
348.732	421
349.131	401
349.531	425
349.930	420
350.330	402
350.729	415
351.129	392
351.529	424
351.928	410
352.328	409
352.728	418
353.128	408
353.527	411
353.927	398
354.327	396
354.728	405
355.128	406
355.528	412
355.928	404
356.328	409
356.728	401
357.129	408
357.529	393
357.930	409
358.330	397
358.731	405
359.131	408
359.532	410
359.933	406
360.333	401
360.734	411
361.135	401
361.536	393
361.937	404
362.338	405
362.739	404
363.140	404
363.541	413
363.942	398
364.344	415
364.745	415
365.146	408
365.548	407
365.949	405
366.351	407
366.752	401
367.154	404
367.555	412
367.957	414
368.359	405
368.760	409
369.162	415
369.564	422
369.966	416
370.368	404
370.770	406
371.172	404
371.574	397
371.977	414
372.379	398
372.781	419
373.183	413
373.586	421
373.988	413
374.391	419
374.793	408
375.196	411
375.598	406
376.001	399
376.404	413
376.807	412
377.209	406
377.612	397
378.015	394
378.418	419
378.821	409
379.224	416
379.627	410
380.030	419
380.434	423
380.837	401
381.240	402
381.644	420
382.047	404
382.450	415
382.854	402
383.257	428
383.661	420
384.065	403
384.468	388
384.872	414
385.276	404
385.680	415
386.084	409
386.488	411
386.892	406
387.296	422
387.700	422
388.104	404
388.508	410
388.912	413
389.317	399
389.721	414
390.125	397
390.530	406
390.934	417
391.339	414
391.743	403
392.148	410
392.553	413
392.957	411
393.362	400
393.767	402
394.172	404
394.577	416
394.982	417
395.387	411
395.792	419
396.197	430
396.602	401
397.007	407
397.412	412
397.818	417
398.223	418
398.628	407
399.034	399
399.439	418
399.845	408
400.250	413
400.656	406
401.062	403
401.467	409
401.873	409
402.279	408
402.685	413
403.091	413
403.497	429
403.903	409
404.309	399
404.715	406
405.121	403
405.527	426
405.934	397
406.340	421
406.746	408
407.153	405
407.559	420
407.966	408
408.372	406
408.779	406
409.185	399
409.592	403
409.999	418
410.406	410
410.812	405
411.219	395
411.626	410
412.033	409
412.440	419
412.847	401
413.254	406
413.662	406
414.069	401
414.476	409
414.883	400
415.291	417
415.698	408
416.105	409
416.513	406
416.921	424
417.328	390
417.736	386
418.143	393
418.551	383
418.959	396
419.367	394
419.775	404
420.183	394
420.591	398
420.999	420
421.407	398
421.815	425
422.223	403
422.631	408
423.039	399
423.448	412
423.856	414
424.264	410
424.673	404
425.081	399
425.490	417
425.898	415
426.307	417
426.716	405
427.124	399
427.533	430
427.942	408
428.351	401
428.760	408
429.169	418
429.578	396
429.987	397
430.396	412
430.805	406
431.214	411
431.624	406
432.033	408
432.442	399
432.852	393
433.261	398
433.670	414
434.080	410
434.490	422
434.899	406
435.309	399
435.719	398
436.128	400
436.538	409
436.948	406
437.358	401
437.768	405
438.178	405
438.588	412
438.998	396
439.408	412
439.818	394
440.228	409
440.639	397
441.049	402
441.459	406
441.870	390
442.280	411
442.691	403
443.101	404
443.512	402
443.922	400
444.333	409
444.744	415
445.155	386
445.565	418
445.976	411
446.387	400
446.798	393
447.209	403
447.620	410
448.031	414
448.443	403
448.854	414
449.265	399
449.676	406
450.088	402
450.499	397
450.910	392
451.322	415
451.733	407
452.145	398
452.557	388
452.968	425
453.380	415
453.792	396
454.203	414
454.615	410
455.027	414
455.439	408
455.851	420
456.263	415
456.675	394
457.087	413
457.500	401
457.912	402
458.324	405
458.736	408
459.149	403
459.561	396
459.973	409
460.386	397
460.798	415
461.211	405
461.624	408
462.036	403
462.449	408
462.862	412
463.275	403
463.687	411
464.100	424
464.513	422
464.926	404
465.339	402
465.752	407
466.166	410
466.579	413
466.992	404
467.405	403
467.818	413
468.232	400
468.645	403
469.059	408
469.472	414
469.886	405
470.299	397
470.713	418
471.127	397
471.540	402
471.954	399
472.368	413
472.782	409
473.196	407
473.610	392
474.024	402
474.438	406
474.852	402
475.266	415
475.680	403
476.094	405
476.508	414
476.923	400
477.337	404
477.751	395
478.166	393
478.580	396
478.995	397
479.409	408
479.824	392
480.239	397
480.653	412
481.068	405
481.483	396
481.898	392
482.313	400
482.728	398
483.143	394
483.558	390
483.973	396
484.388	399
484.803	392
485.218	399
485.634	400
486.049	402
486.464	408
486.880	413
487.295	408
487.710	401
488.126	397
488.542	398
488.957	415
489.373	402
489.788	386
490.204	414
490.620	401
491.036	406
491.452	395
491.868	394
492.284	399
492.700	405
493.116	401
493.532	412
493.948	414
494.364	418
494.780	402
495.197	417
495.613	410
496.029	397
496.446	404
496.862	408
497.279	409
497.695	406
498.112	405
498.528	412
498.945	409
499.362	397
499.779	407
500.195	415
500.612	399
501.029	403
501.446	395
501.863	403
502.280	412
502.697	414
503.114	394
503.532	419
503.949	412
504.366	396
504.783	410
505.201	398
505.618	401
506.035	411
506.453	399
506.870	400
507.288	400
507.706	406
508.123	393
508.541	398
508.959	399
509.376	393
509.794	421
510.212	396
510.630	411
511.048	406
511.466	391
511.884	425
512.302	414
512.720	396
513.139	410
513.557	410
513.975	408
514.393	418
514.812	416
515.230	402
515.648	399
516.067	402
516.486	412
516.904	407
517.323	386
517.741	410
518.160	394
518.579	401
518.998	419
519.416	408
519.835	392
520.254	407
520.673	399
521.092	407
521.511	401
521.930	418
522.350	409
522.769	399
523.188	405
523.607	409
524.027	399
524.446	416
524.865	410
525.285	406
525.704	415
526.124	398
526.543	420
526.963	411
527.383	405
527.802	410
528.222	403
528.642	406
529.062	414
529.482	402
529.901	405
530.321	413
530.741	409
531.161	410
531.582	412
532.002	409
532.422	401
532.842	402
533.262	412
533.683	415
534.103	429
534.523	412
534.944	405
535.364	408
535.785	414
536.205	400
536.626	415
537.047	401
537.467	411
537.888	408
538.309	411
538.730	413
539.151	417
539.572	408
539.992	413
540.414	408
540.835	419
541.256	428
541.677	405
542.098	413
542.519	428
542.940	421
543.362	402
543.783	424
544.204	411
544.626	399
545.047	404
545.469	420
545.890	408
546.312	398
546.734	402
547.155	410
547.577	429
547.999	412
548.421	409
548.842	408
549.264	427
549.686	443
550.108	420
550.530	425
550.952	412
551.374	418
551.797	426
552.219	409
552.641	431
553.063	421
553.486	420
553.908	420
554.330	419
554.753	404
555.175	433
555.598	420
556.020	415
556.443	414
556.866	426
557.288	418
557.711	427
558.134	440
558.557	421
558.979	428
559.402	432
559.825	433
560.248	434
560.671	430
561.094	418
561.518	430
561.941	429
562.364	428
562.787	415
563.211	413
563.634	428
564.057	435
564.481	412
564.904	426
565.328	427
565.751	422
566.175	424
566.598	428
567.022	437
567.446	433
567.869	434
568.293	413
568.717	424
569.141	433
569.565	426
569.989	419
570.413	429
570.837	434
571.261	444
571.685	425
572.109	432
572.533	428
572.958	444
573.382	417
573.806	413
574.231	425
574.655	443
575.079	443
575.504	427
575.928	438
576.353	437
576.778	423
577.202	411
577.627	427
578.052	429
578.477	433
578.901	418
579.326	425
579.751	435
580.176	422
580.601	427
581.026	436
581.451	426
581.876	425
582.302	431
582.727	436
583.152	442
583.577	428
584.003	427
584.428	429
584.853	435
585.279	429
585.704	434
586.130	437
586.555	440
586.981	430
587.407	429
587.832	444
588.258	429
588.684	424
589.110	435
589.535	425
589.961	436
590.387	440
590.813	424
591.239	425
591.665	427
592.091	442
592.518	429
592.944	430
593.370	433
593.796	437
594.223	449
594.649	425
595.075	426
595.502	441
595.928	433
596.355	431
596.781	432
597.208	425
597.634	443
598.061	425
598.488	453
598.915	427
599.341	422
599.768	449
600.195	434
600.622	445
601.049	443
601.476	447
601.903	444
602.330	444
602.757	459
603.184	445
603.612	446
604.039	440
604.466	452
604.893	453
605.321	438
605.748	462
606.176	468
606.603	443
607.031	453
607.458	457
607.886	440
608.313	440
608.741	428
609.169	437
609.596	424
610.024	438
610.452	437
610.880	431
611.308	431
611.736	440
612.164	435
612.592	439
613.020	436
613.448	437
613.876	430
614.305	426
614.733	451
615.161	450
615.589	441
616.018	442
616.446	446
616.875	445
617.303	440
617.732	445
618.160	457
618.589	459
619.017	459
619.446	444
619.875	446
620.303	465
620.732	453
621.161	451
621.590	460
622.019	457
622.448	440
622.877	466
623.306	452
623.735	476
624.164	477
624.593	460
625.022	456
625.452	461
625.881	474
626.310	454
626.740	469
627.169	457
627.598	454
628.028	459
628.457	462
628.887	466
629.316	458
629.746	459
630.176	473
630.605	490
631.035	462
631.465	477
631.895	472
632.325	484
632.755	470
633.185	469
633.614	469
634.044	482
634.475	486
634.905	484
635.335	528
635.765	495
636.195	507
636.625	531
637.056	521
637.486	542
637.916	567
638.347	554
638.777	564
639.208	589
639.638	585
640.069	602
640.499	599
640.930	643
641.361	676
641.791	682
642.222	721
642.653	758
643.084	820
643.515	840
643.946	949
644.376	1018
644.807	1135
645.239	1348
645.670	1550
646.101	1814
646.532	2271
646.963	2758
647.394	3496
647.825	4454
648.257	5818
648.688	7570
649.119	9889
649.551	12712
649.982	16100
650.414	20037
650.845	24238
651.277	28248
651.708	31833
652.140	34747
652.572	37039
653.003	38641
653.435	39439
653.867	40218
654.299	40630
654.731	40972
655.163	41159
655.595	41378
656.027	41497
656.459	41471
656.891	41461
657.323	41322
657.755	41144
658.187	40959
658.619	40980
659.052	40539
659.484	40699
659.916	40667
660.348	40607
660.781	40466
661.213	40559
661.646	40540
662.078	40094
662.511	39934
662.943	40168
663.376	39717
663.809	39670
664.241	39638
664.674	39391
665.107	39401
665.540	39043
665.973	38834
666.405	38508
666.838	38039
667.271	37657
667.704	37263
668.137	37130
668.570	36660
669.004	36557
669.437	36159
669.870	35830
670.303	35439
670.736	35337
671.170	34940
671.603	34511
672.036	34137
672.470	33746
672.903	33545
673.337	33116
673.770	32850
674.204	32584
674.638	32099
675.071	31848
675.505	31493
675.939	31145
676.372	30581
676.806	30200
677.240	29955
677.674	29480
678.108	28908
678.542	28280
678.976	28156
679.410	27620
679.844	27407
680.278	26886
680.712	26512
681.146	26223
681.580	25690
682.014	25151
682.449	24718
682.883	24404
683.317	23875
683.752	23599
684.186	23222
684.620	22827
685.055	22635
685.490	22271
685.924	21866
686.359	21329
686.793	20995
687.228	20554
687.663	20254
688.097	19936
688.532	19561
688.967	19354
689.402	18929
689.837	18474
690.272	18112
690.707	17818
691.142	17400
691.577	16968
692.012	16653
692.447	16580
692.882	16173
693.317	15969
693.752	15505
694.188	15297
694.623	14883
695.058	14541
695.494	14248
695.929	13901
696.364	13714
696.800	13492
697.235	13158
697.671	12853
698.107	12632
698.542	12354
698.978	11965
699.414	11880
699.849	11551
700.285	11205
700.721	11021
701.157	10898
701.592	10663
702.028	10460
702.464	10223
702.900	9893
703.336	9693
703.772	9540
704.208	9389
704.645	9097
705.081	8992
705.517	8720
705.953	8607
706.389	8502
706.826	8352
707.262	8142
707.698	7820
708.135	7707
708.571	7571
709.008	7433
709.444	7199
709.881	7070
710.317	7003
710.754	6940
711.191	6718
711.627	6521
712.064	6435
712.501	6280
712.938	6195
713.374	6025
713.811	5940
714.248	5791
714.685	5677
715.122	5624
715.559	5548
715.996	5388
716.433	5279
716.870	5261
717.307	5121
717.745	5060
718.182	5024
718.619	4889
719.056	4760
719.494	4681
719.931	4632
720.368	4568
720.806	4379
721.243	4342
721.681	4278
722.118	4165
722.556	4096
722.993	3982
723.431	3924
723.869	3859
724.306	3748
724.744	3764
725.182	3592
725.620	3601
726.058	3476
726.495	3492
726.933	3454
727.371	3414
727.809	3330
728.247	3329
728.685	3220
729.123	3146
729.562	3109
730.000	3084
730.438	3063
730.876	3006
731.314	3013
731.753	2955
732.191	2872
732.629	2790
733.068	2774
733.506	2734
733.945	2697
734.383	2688
734.822	2633
735.260	2611
735.699	2594
736.137	2509
736.576	2412
737.015	2376
737.453	2349
737.892	2244
738.331	2201
738.770	2100
739.209	1987
739.648	1866
740.087	1726
740.526	1528
740.965	1426
741.404	1274
741.843	1151
742.282	1030
742.721	892
743.160	829
743.599	740
744.039	725
744.478	664
744.917	630
745.357	600
745.796	598
746.235	549
746.675	550
747.114	528
747.554	518
747.993	504
748.433	512
748.872	483
749.312	478
749.752	481
750.191	478
750.631	472
751.071	481
751.511	477
751.951	475
752.390	465
752.830	465
753.270	467
753.710	453
754.150	462
754.590	439
755.030	459
755.471	446
755.911	466
756.351	456
756.791	449
757.231	450
757.672	444
758.112	441
758.552	450
758.993	441
759.433	437
759.873	430
760.314	431
760.754	451
761.195	440
761.635	453
762.076	432
762.517	433
762.957	434
763.398	440
763.839	437
764.280	440
764.720	442
765.161	429
765.602	424
766.043	446
766.484	447
766.925	425
767.366	441
767.807	431
768.248	431
768.689	454
769.130	433
769.571	447
770.012	436
770.454	422
770.895	434
771.336	418
771.777	428
772.219	405
772.660	431
773.102	426
773.543	433
773.984	415
774.426	424
774.867	433
775.309	433
775.751	430
776.192	423
776.634	421
777.076	418
777.517	429
777.959	413
778.401	410
778.843	420
779.285	412
779.726	429
780.168	426
780.610	418
781.052	425
781.494	430
781.936	427
782.378	415
782.820	414
783.263	429
783.705	424
784.147	412
784.589	427
785.031	424
785.474	420
785.916	408
786.358	410
786.801	406
787.243	412
787.686	417
788.128	418
788.571	411
789.013	419
789.456	399
789.898	394
790.341	397
790.784	406
791.226	405
791.669	404
792.112	392
792.555	398
792.997	398
793.440	394
793.883	398
794.326	399
794.769	401
795.212	403
795.655	421
796.098	398
796.541	410
796.984	410
797.427	424
797.870	413
798.314	409
798.757	416
799.200	407
799.643	404
800.087	409
800.530	412
800.973	427
801.417	414
801.860	418
802.304	418
802.747	410
803.191	402
803.634	419
804.078	413
804.521	416
804.965	414
805.409	406
805.852	408
806.296	409
806.740	429
807.184	402
807.627	406
808.071	404
808.515	405
808.959	399
809.403	398
809.847	417
810.291	415
810.735	404
811.179	400
811.623	403
812.067	425
812.511	409
812.956	406
813.400	409
813.844	419
814.288	413
814.732	415
815.177	393
815.621	422
816.066	411
816.510	402
816.954	422
817.399	419
817.843	406
818.288	414
818.732	414
819.177	418
819.622	401
820.066	415
820.511	408
820.956	422
821.400	396
821.845	409
822.290	400
822.735	403
823.180	424
823.624	399
824.069	402
824.514	398
824.959	409
825.404	415
825.849	406
826.294	406
826.739	402
827.184	409
827.630	396
828.075	412
828.520	397
828.965	410
829.410	411
829.856	408
830.301	400
830.746	398
831.192	413
831.637	404
832.082	399
832.528	415
832.973	408
833.419	413
833.864	414
834.310	396
834.755	417
835.201	399
835.647	396
836.092	417
836.538	414
836.984	401
837.429	400
837.875	412
838.321	413
838.767	417
839.213	397
839.659	414
840.104	408
840.550	406
840.996	413
841.442	394
841.888	409
842.334	410
842.781	404
843.227	406
843.673	404
844.119	416
844.565	394
845.011	422
845.458	413
845.904	422
846.350	415
846.796	406
847.243	415
847.689	413
848.136	420
848.582	407
849.028	409
849.475	417
849.921	402
850.368	411
850.815	408
851.261	415
851.708	397
852.154	421
852.601	406
853.048	421
853.495	418
853.941	423
854.388	429
854.835	417
855.282	430
855.729	413
856.175	406
856.622	428
857.069	438
857.516	424
857.963	430
858.410	425
858.857	410
859.304	413
859.751	425
860.199	424
860.646	428
861.093	437
861.540	427
861.987	440
862.435	421
862.882	429
863.329	408
863.776	427
864.224	424
864.671	438
865.119	419
865.566	422
866.013	418
866.461	424
866.908	424
867.356	417
867.804	430
868.251	419
868.699	440
869.146	453
869.594	429
870.042	424
870.489	431
870.937	425
871.385	437
871.833	439
872.281	424
872.728	429
873.176	447
873.624	438
874.072	441
874.520	446
874.968	436
875.416	441
875.864	429
876.312	423
876.760	459
877.208	465
877.656	427
878.104	445
878.553	439
879.001	447
879.449	424
879.897	447
880.346	445
880.794	441
881.242	425
881.690	435
882.139	437
882.587	470
883.036	444
883.484	447
883.932	430
884.381	435
884.829	442
885.278	417
885.727	441
886.175	406
886.624	449
887.072	459
887.521	437
887.970	444
888.418	437
888.867	451
889.316	444
889.765	436
890.213	445
890.662	437
891.111	423
891.560	454
892.009	442
892.458	450
892.907	438
893.356	431
893.805	442
894.254	422
894.703	424
895.152	424
895.601	449
896.050	427
896.499	447
896.948	447
897.397	435
897.847	431
898.296	445
898.745	433
899.194	422
899.644	400
900.093	424
900.542	398
900.992	439
901.441	442
901.890	431
902.340	435
902.789	424
903.239	419
903.688	428
904.138	430
904.587	419
905.037	433
905.486	426
905.936	427
906.386	419
906.835	432
907.285	421
907.735	436
908.184	420
908.634	406
909.084	426
909.534	413
909.984	400
910.433	414
910.883	403
911.333	414
911.783	399
912.233	412
912.683	425
913.133	417
913.583	401
914.033	414
914.483	421
914.933	431
915.383	394
915.833	405
916.283	439
916.733	426
917.183	417
917.634	404
918.084	415
918.534	403
918.984	412
919.435	416
919.885	391
920.335	418
920.785	418
921.236	425
921.686	397
922.137	409
922.587	421
923.037	415
923.488	410
923.938	425
924.389	415
924.839	412
925.290	405
925.740	426
926.191	425
926.642	428
927.092	426
927.543	442
927.994	436
928.444	454
928.895	442
929.346	442
929.796	448
930.247	446
930.698	475
931.149	488
931.600	504
932.051	548
932.501	585
932.952	632
933.403	780
933.854	854
934.305	929
934.756	1030
935.207	1077
935.658	1084
936.109	1012
936.560	901
937.011	798
937.462	730
937.913	684
938.365	626
938.816	599
939.267	558
939.718	547
940.169	531
940.620	507
941.072	505
941.523	527
941.974	498
942.426	494
942.877	506
943.328	491
943.780	489
944.231	488
944.682	500
945.134	497
945.585	494
946.037	491
946.488	481
946.940	498
947.391	494
947.843	501
948.294	515
948.746	516
949.197	511
949.649	542
950.101	558
950.552	558
951.004	559
951.456	568
951.907	694
952.359	590
952.811	636
953.263	664
953.714	687
954.166	708
954.618	757
955.070	782
955.522	831
955.974	866
956.425	932
956.877	1010
957.329	1078
957.781	1185
958.233	1214
958.685	1283
959.137	1331
959.589	1395
960.041	1452
960.493	1417
960.945	1500
961.397	1458
961.849	1413
962.302	1347
962.754	1316
963.206	1245
963.658	1166
964.110	1139
964.562	1066
965.015	1023
965.467	989
965.919	928
966.371	882
966.824	864
967.276	849
967.728	799
968.181	793
968.633	746
969.085	770
969.538	736
969.990	714
970.443	701
970.895	724
971.347	678
971.800	667
972.252	665
972.705	664
973.157	646
973.610	638
974.063	653
974.515	634
974.968	623
975.420	636
975.873	624
976.326	608
976.778	603
977.231	617
977.684	606
978.136	623
978.589	611
979.042	599
979.495	610
979.947	597
980.400	611
980.853	632
981.306	628
981.759	638
982.211	642
982.664	617
983.117	671
983.570	673
984.023	674
984.476	671
984.929	705
985.382	696
985.835	735
986.288	740
986.741	725
987.194	738
987.647	766
988.100	770
988.553	821
989.006	799
989.459	831
989.912	831
990.365	866
990.818	891
991.271	882
991.725	924
992.178	920
992.631	921
993.084	971
993.537	946
993.991	948
994.444	949
994.897	952
995.350	952
995.804	957
996.257	954
996.710	933
997.164	915
997.617	883
998.070	873
998.524	867
998.977	885
999.431	831
999.884	836
1000.337	811
1000.791	762
1001.244	785
1001.698	750
1002.151	757
1002.605	732
1003.058	727
1003.512	703
1003.965	687
1004.419	659
1004.872	652
1005.326	671
1005.780	639
1006.233	638
1006.687	647
1007.140	623
1007.594	617
1008.048	635
1008.501	617
1008.955	606
1009.409	580
1009.862	589
1010.316	588
1010.770	589
1011.224	560
1011.677	571
1012.131	553
1012.585	545
1013.039	562
1013.493	565
1013.946	553
1014.400	543
1014.854	562
1015.308	531
1015.762	548
1016.216	533
1016.670	542
1017.123	548
1017.577	533
1018.031	524
1018.485	527
1018.939	536
1019.393	527
1019.847	524
1020.301	527
1020.755	524
1021.209	546
1021.663	579
1022.117	544
1022.571	540
1023.025	541
1023.479	536
1023.933	546
1024.387	541
1024.842	537
1025.296	578
1025.750	534
1026.204	566
1026.658	552
1027.112	558
1027.566	567
1028.021	543
1028.475	570
1028.929	564
1029.383	584
1029.837	572
1030.292	566
1030.746	561
1031.200	580
1031.654	607
1032.109	570
1032.563	593
1033.017	591
1033.471	570
1033.926	601
1034.380	584
1034.834	586
1035.289	604
1035.743	588
1036.198	580
1036.652	607
1037.106	613
1037.561	597
1038.015	575
1038.469	584
1038.924	590
1039.378	574
1039.833	568
1040.287	586
1040.742	560
1041.196	576
1041.651	583
1042.105	562
1042.559	519
1043.014	541
1043.469	531
1043.923	552
1044.378	523
1044.832	520
1045.287	513
1045.741	540
1046.196	507
1046.650	526
1047.105	505
1047.559	510
1048.014	509
1048.469	502
1048.923	472
1049.378	491
1049.833	481
1050.287	492
1050.742	466
1051.196	479
1051.651	484
1052.106	468
1052.560	490
1053.015	465
1053.470	470
1053.925	476
1054.379	467
1054.834	458
1055.289	449
1055.743	451
[truncated: 49 more rows]
