# Supplementary material for: Benchtop mesoSPIM: a next-generation open-source light-sheet microscope for cleared samples
Source: Nat Commun. 2024 Mar 27;15:2679. doi: 10.1038/s41467-024-46770-2 (PMC10973490; doi:10.1038/s41467-024-46770-2)
Supplement: Supplementary file 17 — Source Data [file 41467_2024_46770_MOESM17_ESM.zip › SourceData/SupplementaryFigure06/SourceDataSupplementaryFigure6c(middle).txt]

X-position	420/20	470/30	535/22	595/31	630/69	697/75	ND filter
0.0	261.0	423.0	535.0	595.0	636.0	655.0	595.0
0.2	259.7	404.7	533.7	594.7	634.7	654.7	594.7
0.4	243.4	404.4	533.4	594.4	634.4	638.4	594.4
0.5	241.1	402.1	530.1	592.1	615.1	636.1	593.1
0.7	241.9	402.9	515.9	592.9	616.9	636.9	592.9
0.9	240.6	402.6	516.6	590.6	617.6	636.6	592.6
1.1	237.3	400.3	513.3	588.3	613.3	635.3	590.3
1.2	240.0	401.0	514.0	589.0	617.0	638.0	591.0
1.4	238.7	400.7	516.7	587.7	615.7	635.7	590.7
1.6	237.4	399.4	525.4	587.4	614.4	634.4	588.4
1.8	242.1	402.1	526.1	588.1	621.1	642.1	590.1
2.0	240.8	403.8	527.8	588.8	623.8	643.8	589.8
2.1	252.6	414.6	527.6	590.6	626.6	647.6	589.6
2.3	253.3	415.3	528.3	593.3	627.3	649.3	592.3
2.5	252.0	416.0	528.0	591.0	627.0	647.0	592.0
2.7	256.7	416.7	528.7	595.7	629.7	649.7	603.7
