# Supplementary material for: Benchtop mesoSPIM: a next-generation open-source light-sheet microscope for cleared samples
Source: Nat Commun. 2024 Mar 27;15:2679. doi: 10.1038/s41467-024-46770-2 (PMC10973490; doi:10.1038/s41467-024-46770-2)
Supplement: Supplementary file 17 — Source Data [file 41467_2024_46770_MOESM17_ESM.zip › SourceData/SupplementaryFigure06/SourceDataSupplementaryFigure6d(right).txt]

Wavelength	Focal_shift
420.0	0.0
470.0	325.0
535.0	351.0
550.0	275.0
595.0	181.0
630.0	98.0
697.0	251.0
