# Supplementary material for: Benchtop mesoSPIM: a next-generation open-source light-sheet microscope for cleared samples
Source: Nat Commun. 2024 Mar 27;15:2679. doi: 10.1038/s41467-024-46770-2 (PMC10973490; doi:10.1038/s41467-024-46770-2)
Supplement: Supplementary file 17 — Source Data [file 41467_2024_46770_MOESM17_ESM.zip › SourceData/SupplementaryFigure12/SourceData_SlFig12e_bottom.txt]

-0.043
-0.022
-0.032
-0.040
-0.011
-0.032
-0.020
-0.019
-0.030
0.011
0.015
0.022
-0.004
-0.004
-0.005
-0.024
-0.022
-0.010
-0.017
-0.017
-0.025
-0.005
0.013
-0.005
0.038
0.035
0.007
-0.034
-0.017
0.011
-0.072
-0.005
-0.003
0.023
-0.068
0.003
-0.023
-0.022
-0.045
-0.001
-0.048
-0.001
-0.028
-0.024
-0.036
-0.009
-0.003
-0.015
-0.022
-0.054
-0.074
-0.007
-0.057
-0.014
-0.046
-0.027
-0.032
-0.065
-0.016
-0.040
-0.004
-0.021
-0.016
-0.005
-0.026
-0.026
-0.026
0.006
-0.035
-0.023
0.005
-0.037
-0.013
0.006
0.002
-0.020
-0.052
-0.011
0.018
-0.018
-0.045
-0.036
-0.007
-0.002
-0.005
-0.028
-0.008
-0.010
-0.030
-0.015
0.003
-0.026
0.001
0.032
-0.009
0.007
0.005
-0.050
-0.032
-0.021
-0.027
0.002
-0.003
-0.042
-0.007
-0.013
0.022
-0.012
-0.021
-0.035
-0.045
-0.032
-0.035
-0.004
-0.005
-0.030
-0.029
-0.036
-0.030
-0.052
0.001
-0.006
-0.008
-0.006
-0.064
-0.045
-0.055
-0.016
-0.017
0.028
-0.001
-0.029
-0.051
-0.018
-0.052
-0.002
-0.007
-0.042
0.007
0.003
0.014
0.033
-0.008
-0.003
-0.008
-0.000
-0.006
0.016
0.004
-0.037
0.008
0.000
0.022
0.012
-0.023
-0.043
-0.003
-0.007
-0.019
0.032
-0.018
-0.011
-0.004
-0.052
-0.013
-0.037
-0.076
-0.016
-0.021
-0.007
-0.027
-0.033
-0.031
-0.013
-0.016
-0.027
0.004
-0.015
-0.044
-0.021
-0.051
-0.016
-0.043
-0.027
-0.028
-0.016
-0.010
-0.051
-0.035
-0.048
-0.006
-0.002
-0.003
-0.007
0.004
0.018
0.024
-0.038
-0.012
0.012
-0.009
-0.027
-0.044
-0.023
-0.037
-0.013
-0.041
-0.058
-0.048
-0.014
-0.014
-0.018
-0.013
-0.033
-0.046
-0.025
-0.048
-0.004
-0.032
-0.033
-0.035
-0.029
-0.023
0.014
-0.033
-0.028
-0.042
-0.012
-0.010
-0.059
-0.022
-0.037
-0.001
-0.014
0.015
-0.007
-0.012
-0.023
-0.006
0.005
0.009
-0.041
-0.037
-0.062
-0.054
-0.070
-0.010
-0.027
-0.063
0.003
-0.029
-0.043
-0.028
-0.024
-0.034
-0.039
-0.046
-0.020
-0.034
0.026
-0.001
-0.018
-0.021
0.001
-0.035
-0.017
-0.022
-0.026
-0.026
-0.032
-0.034
-0.041
0.023
-0.014
-0.011
0.019
0.006
-0.039
-0.013
-0.017
0.003
0.017
-0.011
0.016
-0.009
0.028
0.039
0.017
0.022
0.013
0.011
0.062
-0.022
0.053
0.037
0.028
0.025
0.028
0.042
0.019
0.014
0.015
0.015
0.044
-0.027
-0.025
-0.015
-0.006
-0.011
-0.036
-0.026
0.002
-0.026
-0.034
0.014
-0.025
-0.000
-0.028
-0.054
0.030
-0.029
-0.028
-0.012
-0.047
-0.037
-0.073
-0.048
-0.049
-0.042
-0.024
-0.052
-0.023
-0.010
-0.025
-0.002
-0.013
-0.019
-0.019
0.003
-0.007
-0.029
-0.022
-0.013
-0.018
0.012
0.003
-0.061
-0.003
-0.006
-0.014
-0.017
0.008
-0.011
-0.008
-0.021
-0.011
-0.056
-0.022
-0.004
-0.028
-0.021
-0.002
-0.025
-0.047
-0.058
-0.013
-0.054
0.011
-0.016
-0.024
-0.017
0.025
-0.024
-0.033
-0.036
-0.009
-0.008
-0.015
-0.047
-0.029
-0.024
-0.041
0.000
0.010
-0.018
0.002
-0.005
-0.045
-0.036
0.003
0.005
0.033
-0.013
-0.043
-0.020
-0.025
-0.019
0.006
-0.011
-0.039
-0.045
-0.000
-0.025
-0.027
-0.014
-0.004
-0.005
-0.021
-0.058
-0.024
-0.049
-0.023
-0.047
-0.026
-0.015
0.000
0.015
-0.024
-0.027
0.040
0.022
0.015
-0.003
0.027
0.027
0.050
0.024
-0.003
-0.012
0.006
0.023
0.017
0.031
0.010
-0.003
0.024
-0.020
0.010
0.014
-0.028
-0.005
-0.012
0.022
-0.007
0.008
-0.016
-0.025
-0.054
-0.022
-0.044
-0.038
-0.055
-0.010
-0.004
-0.026
0.000
-0.005
-0.005
-0.027
0.005
-0.028
-0.028
-0.000
-0.004
0.043
-0.028
0.001
-0.009
-0.036
0.014
-0.019
-0.050
-0.019
-0.000
-0.047
-0.061
-0.025
-0.047
-0.010
-0.048
-0.037
-0.007
-0.020
-0.076
-0.050
-0.046
-0.023
-0.012
-0.031
-0.034
-0.049
-0.058
0.003
-0.036
-0.042
-0.001
-0.041
-0.013
-0.041
-0.025
-0.046
-0.003
-0.010
-0.031
0.013
-0.037
0.026
-0.002
-0.042
-0.005
-0.007
-0.021
-0.016
0.026
-0.024
0.013
-0.016
-0.009
-0.058
-0.025
-0.053
-0.056
-0.037
-0.032
-0.039
-0.031
-0.062
-0.017
-0.016
0.001
-0.039
0.001
0.011
-0.006
-0.010
-0.033
-0.018
-0.046
-0.035
-0.047
-0.056
-0.024
-0.027
-0.003
-0.060
-0.029
-0.007
-0.013
0.006
-0.027
-0.010
-0.030
-0.024
-0.020
-0.022
-0.045
0.003
0.009
0.006
0.013
0.033
0.011
0.033
0.038
0.019
0.051
0.033
0.009
0.018
0.019
0.027
0.024
0.010
0.032
0.034
0.006
-0.012
-0.012
-0.006
-0.006
-0.014
0.013
0.017
0.018
-0.016
-0.027
-0.033
-0.003
-0.025
-0.030
-0.029
-0.024
-0.008
-0.029
-0.009
-0.031
-0.015
-0.004
-0.016
-0.049
-0.024
-0.034
-0.039
0.004
-0.049
-0.016
-0.033
-0.031
-0.013
-0.016
-0.024
0.001
-0.018
-0.021
-0.066
0.007
-0.006
-0.006
0.038
0.015
0.013
-0.036
-0.016
0.018
-0.006
-0.000
0.013
0.006
-0.026
0.029
-0.033
0.003
-0.015
-0.015
-0.005
-0.006
-0.002
-0.029
0.006
0.005
-0.039
0.008
0.002
0.005
-0.011
-0.038
-0.056
-0.021
-0.056
-0.032
-0.074
-0.008
-0.050
-0.042
0.005
-0.022
0.012
-0.020
-0.025
-0.038
-0.016
-0.029
-0.021
-0.038
-0.055
-0.042
-0.025
-0.072
-0.029
-0.017
-0.042
-0.027
-0.064
-0.004
-0.017
-0.004
-0.029
-0.028
-0.024
0.036
0.008
0.003
-0.023
-0.012
0.000
-0.014
-0.031
-0.012
-0.024
0.005
-0.092
-0.044
-0.035
-0.027
-0.016
-0.016
0.003
-0.003
-0.002
0.021
-0.038
0.011
-0.015
-0.017
0.030
-0.011
0.001
0.033
-0.034
0.007
-0.014
0.006
0.069
0.035
0.050
0.008
-0.023
0.019
0.016
0.002
-0.006
-0.026
0.048
-0.008
0.002
-0.058
-0.026
-0.017
-0.048
-0.017
-0.001
-0.022
-0.025
-0.028
-0.053
-0.004
0.006
0.016
-0.022
-0.027
-0.035
-0.050
0.001
-0.007
-0.017
-0.043
0.005
-0.036
-0.029
-0.016
-0.005
-0.015
-0.027
-0.033
-0.055
-0.027
0.006
-0.019
-0.022
-0.005
-0.009
-0.007
-0.029
0.017
0.005
-0.012
0.018
-0.012
0.006
0.009
-0.018
-0.045
0.031
-0.012
-0.041
0.004
-0.046
-0.021
-0.044
-0.079
-0.042
-0.060
-0.031
-0.030
-0.065
-0.053
-0.032
-0.057
-0.033
-0.053
-0.080
-0.078
-0.007
-0.009
-0.016
0.026
-0.012
-0.003
-0.020
-0.043
-0.012
-0.029
-0.057
-0.025
-0.022
-0.029
-0.016
-0.017
-0.030
-0.048
-0.014
0.003
-0.057
-0.015
-0.044
-0.026
-0.020
0.000
-0.024
-0.032
-0.032
-0.014
-0.003
-0.023
-0.004
-0.026
-0.058
-0.016
-0.047
-0.043
-0.035
-0.054
-0.018
-0.029
-0.028
-0.037
-0.035
-0.039
-0.031
0.024
0.018
0.010
-0.007
-0.005
-0.002
0.041
0.009
0.003
0.014
0.033
0.022
0.013
0.045
0.073
0.038
0.027
0.050
0.030
0.038
0.009
0.024
-0.017
-0.007
-0.014
-0.014
0.030
-0.016
-0.012
-0.031
-0.001
-0.027
0.005
0.013
0.021
0.003
-0.028
-0.017
-0.020
-0.052
-0.014
-0.067
-0.026
-0.063
-0.048
0.010
0.003
0.008
-0.018
-0.025
-0.006
0.015
-0.069
-0.008
-0.019
-0.029
-0.020
-0.066
-0.013
-0.048
-0.038
-0.044
-0.008
-0.010
0.007
-0.020
0.002
0.001
-0.011
-0.030
-0.003
-0.014
0.003
0.007
0.024
0.031
-0.026
-0.016
-0.048
-0.037
0.040
-0.014
-0.009
-0.032
-0.024
-0.054
0.009
-0.051
-0.048
-0.035
-0.027
-0.009
-0.037
-0.023
-0.043
-0.038
-0.011
-0.055
0.002
-0.033
-0.009
-0.020
-0.038
-0.002
-0.022
-0.016
-0.023
-0.011
-0.020
-0.057
-0.043
-0.042
-0.035
-0.013
0.008
-0.025
-0.018
-0.013
-0.050
-0.045
-0.030
-0.008
-0.017
-0.061
-0.031
-0.049
-0.027
-0.037
-0.021
-0.012
-0.022
-0.007
0.018
-0.045
-0.012
-0.042
-0.020
0.023
-0.037
0.011
0.041
0.000
0.041
0.002
0.031
-0.011
0.032
0.042
0.062
0.050
0.011
0.042
0.045
0.005
0.043
0.017
0.021
0.042
0.002
0.011
0.045
-0.037
0.008
0.006
-0.014
-0.019
0.031
-0.036
-0.001
-0.032
-0.022
-0.057
0.019
-0.024
0.010
-0.005
-0.022
0.007
0.015
-0.019
-0.054
-0.030
-0.031
-0.005
-0.082
-0.023
-0.017
-0.053
-0.048
-0.020
-0.021
-0.043
-0.039
-0.059
-0.013
-0.006
-0.084
-0.016
-0.007
-0.048
-0.003
-0.040
-0.012
-0.036
-0.005
-0.040
0.008
-0.004
-0.028
-0.020
-0.021
-0.029
-0.065
-0.039
-0.016
-0.014
-0.043
-0.021
-0.011
-0.062
0.004
-0.028
-0.016
-0.005
-0.019
-0.027
-0.035
0.002
-0.027
-0.029
0.008
0.019
0.002
-0.001
-0.027
-0.007
-0.024
-0.027
0.017
-0.009
-0.034
-0.067
-0.008
-0.031
-0.044
-0.018
-0.040
-0.070
-0.042
-0.008
-0.009
-0.027
-0.026
0.018
0.004
0.025
-0.010
-0.030
-0.012
0.012
0.018
-0.019
-0.005
0.005
-0.022
-0.029
-0.073
0.008
-0.010
-0.022
-0.019
-0.018
-0.015
-0.014
-0.034
-0.039
-0.062
-0.056
-0.029
0.005
-0.019
-0.025
-0.002
0.041
0.030
0.024
-0.017
0.037
0.032
0.019
0.042
0.049
0.015
0.077
-0.024
0.018
0.026
-0.049
-0.038
0.003
-0.030
-0.010
-0.009
-0.026
0.005
0.005
0.020
-0.033
-0.005
-0.044
-0.005
-0.060
-0.040
-0.031
-0.008
-0.042
0.008
-0.029
-0.005
-0.002
-0.035
-0.051
-0.021
0.003
0.014
-0.029
-0.011
-0.053
-0.027
-0.023
-0.029
-0.030
-0.028
-0.040
0.029
0.003
0.003
-0.000
-0.036
-0.048
-0.023
-0.039
-0.043
-0.023
-0.025
-0.007
-0.020
-0.030
-0.022
-0.010
-0.023
-0.018
-0.022
-0.041
-0.004
-0.035
-0.005
-0.006
-0.005
-0.007
0.039
-0.012
0.017
-0.029
-0.043
-0.085
-0.071
-0.048
-0.007
-0.055
-0.000
-0.042
-0.065
0.012
0.000
-0.016
-0.044
-0.029
0.007
-0.003
-0.037
-0.034
0.003
0.014
-0.044
-0.038
-0.016
0.015
0.019
-0.040
-0.004
-0.017
-0.027
-0.035
-0.020
-0.030
-0.020
-0.044
-0.010
-0.025
-0.025
-0.024
-0.021
-0.022
-0.021
-0.025
-0.018
-0.019
-0.014
-0.017
-0.021
0.007
0.004
0.017
-0.019
-0.012
-0.001
0.002
0.018
0.008
-0.008
0.024
-0.027
0.015
0.050
0.060
0.049
0.036
0.036
0.010
0.049
-0.001
-0.005
0.031
-0.003
0.033
0.010
0.020
0.016
0.001
0.007
-0.030
0.001
-0.045
0.049
-0.039
-0.033
-0.016
-0.034
-0.019
-0.025
-0.007
0.012
-0.002
0.006
-0.021
-0.017
-0.012
-0.028
-0.027
-0.042
-0.049
-0.015
-0.046
-0.029
-0.050
-0.021
-0.041
-0.037
-0.024
-0.039
-0.035
-0.045
-0.043
-0.001
0.007
0.022
-0.004
-0.001
0.010
0.018
0.016
0.009
0.023
0.024
-0.031
-0.015
-0.029
-0.048
-0.051
-0.038
-0.039
-0.036
-0.058
-0.047
-0.035
0.012
-0.037
-0.041
0.005
-0.037
-0.035
-0.022
-0.037
-0.049
-0.033
-0.013
-0.038
-0.031
-0.008
-0.020
0.006
0.028
-0.004
-0.004
0.014
0.052
0.024
0.030
-0.043
0.021
-0.042
-0.007
-0.040
-0.022
0.001
-0.056
-0.042
-0.028
-0.017
-0.035
-0.032
-0.022
-0.033
-0.007
-0.053
-0.032
-0.025
-0.023
-0.054
-0.038
-0.066
-0.018
-0.060
0.004
-0.053
-0.007
-0.043
-0.016
-0.050
-0.092
0.004
-0.041
-0.049
-0.059
-0.043
0.022
-0.046
0.011
-0.013
-0.010
0.024
-0.002
-0.007
-0.059
-0.010
-0.007
0.010
-0.018
-0.026
-0.006
-0.001
-0.015
-0.016
-0.011
0.005
0.022
-0.011
0.008
0.013
-0.017
0.008
0.020
-0.003
0.022
-0.004
0.004
0.007
0.003
0.041
0.034
-0.032
0.006
-0.005
0.005
-0.010
0.005
0.006
-0.022
0.011
0.005
-0.017
-0.060
-0.029
-0.027
-0.029
0.020
-0.039
-0.088
-0.060
-0.049
-0.047
-0.055
-0.040
-0.042
-0.016
-0.027
-0.072
-0.025
-0.019
-0.041
-0.063
0.004
-0.035
-0.047
-0.033
-0.020
-0.055
-0.000
-0.028
-0.030
-0.083
-0.084
-0.040
-0.056
-0.028
-0.042
-0.033
-0.028
-0.048
-0.010
-0.011
0.019
-0.017
0.007
-0.038
0.003
-0.017
0.024
-0.013
0.001
0.014
0.039
0.010
-0.007
-0.009
0.022
-0.007
0.016
-0.044
-0.049
-0.046
0.019
-0.039
-0.026
-0.056
-0.013
-0.052
-0.008
-0.010
-0.011
-0.029
-0.052
-0.049
-0.013
-0.012
0.033
-0.021
-0.026
-0.006
0.049
-0.019
-0.015
0.031
0.013
0.028
-0.006
0.010
-0.023
0.017
0.018
0.017
0.009
-0.006
-0.007
0.026
0.022
0.021
0.026
0.035
-0.005
-0.021
-0.016
0.013
0.014
0.003
-0.013
0.002
-0.010
-0.009
0.007
0.002
0.005
0.029
0.036
0.035
0.021
-0.008
-0.028
0.009
-0.020
0.005
-0.033
-0.042
-0.025
-0.040
0.008
-0.019
-0.026
-0.011
-0.013
0.011
-0.042
-0.061
-0.026
-0.021
-0.060
-0.051
-0.003
-0.007
-0.008
-0.001
-0.007
0.014
-0.007
-0.030
-0.011
-0.029
-0.027
0.008
-0.041
0.027
0.021
0.007
-0.031
0.009
-0.022
-0.017
0.007
-0.043
-0.012
-0.039
0.015
-0.039
-0.019
0.003
-0.045
0.000
0.012
0.013
-0.011
-0.011
-0.007
-0.016
-0.019
0.017
-0.000
-0.033
0.007
-0.002
-0.065
-0.029
-0.008
-0.027
-0.045
-0.010
-0.014
0.002
-0.015
-0.029
-0.033
-0.005
-0.019
-0.008
-0.032
-0.012
-0.064
-0.033
0.000
0.010
-0.049
0.005
-0.035
0.001
-0.005
0.017
-0.017
-0.001
-0.015
-0.028
-0.049
0.020
-0.042
0.011
-0.019
-0.083
-0.030
-0.025
-0.036
-0.029
-0.008
-0.006
0.007
-0.016
0.020
0.026
-0.015
-0.013
-0.020
0.016
0.004
-0.040
-0.007
0.029
0.017
-0.005
0.025
0.015
0.034
0.055
-0.013
0.022
0.047
-0.014
0.021
0.032
0.010
-0.003
0.015
-0.009
0.000
-0.015
-0.003
-0.009
-0.003
-0.041
-0.024
0.008
-0.044
-0.015
-0.002
0.012
0.014
-0.005
0.028
0.011
-0.008
-0.013
-0.009
-0.005
-0.038
-0.014
-0.048
-0.039
0.004
-0.042
-0.023
-0.023
-0.024
-0.045
0.011
-0.046
0.005
-0.023
-0.040
-0.007
0.002
0.015
-0.006
-0.046
0.026
-0.061
-0.016
-0.046
-0.028
-0.050
-0.003
0.005
-0.044
-0.050
-0.009
-0.044
-0.021
-0.029
-0.001
-0.000
0.015
-0.006
0.029
0.037
0.010
0.020
0.003
0.003
-0.015
-0.031
-0.023
-0.019
-0.016
-0.054
-0.042
-0.035
-0.045
-0.030
-0.019
-0.029
-0.000
-0.042
-0.003
-0.030
-0.027
-0.026
-0.009
0.012
-0.040
-0.023
-0.015
-0.012
-0.010
-0.021
-0.017
0.010
-0.020
-0.009
-0.053
-0.016
-0.021
-0.024
-0.043
-0.044
-0.051
-0.006
0.018
0.001
0.003
-0.005
-0.011
-0.027
0.000
0.030
0.022
0.013
-0.013
-0.023
-0.025
-0.038
-0.010
-0.039
-0.029
0.026
-0.077
-0.062
0.008
-0.048
0.001
0.003
0.002
-0.004
0.034
-0.003
0.013
0.015
0.019
0.027
-0.040
0.040
0.027
-0.004
0.046
0.012
0.001
0.033
0.033
-0.011
0.028
0.019
0.000
0.013
0.021
0.023
0.019
-0.014
-0.009
-0.017
0.026
-0.037
0.027
-0.013
-0.043
-0.012
-0.035
-0.032
-0.001
-0.078
0.009
-0.013
-0.015
-0.045
-0.020
0.007
-0.009
-0.037
-0.028
-0.040
-0.013
-0.017
-0.010
-0.005
-0.008
-0.026
-0.019
-0.019
0.011
-0.028
-0.022
-0.060
0.016
-0.023
-0.019
-0.039
-0.042
-0.039
-0.065
-0.022
-0.046
0.019
-0.006
-0.011
-0.020
-0.064
-0.013
-0.041
-0.023
-0.000
-0.041
-0.056
-0.022
-0.038
-0.001
-0.027
-0.021
-0.008
0.003
0.006
-0.002
0.000
-0.005
0.015
0.008
-0.012
0.000
-0.038
-0.021
-0.014
-0.009
0.018
-0.028
0.024
0.013
-0.034
-0.015
-0.023
-0.015
-0.013
-0.020
-0.013
-0.035
-0.015
-0.032
-0.030
-0.006
0.031
-0.008
-0.022
-0.045
-0.022
-0.025
-0.046
-0.000
-0.006
-0.043
-0.044
-0.008
0.004
-0.023
-0.011
-0.027
-0.064
-0.028
-0.009
-0.004
-0.023
0.023
-0.031
-0.011
0.028
0.022
0.021
0.004
0.000
-0.002
-0.004
-0.007
-0.006
0.008
-0.017
0.072
0.016
0.062
0.010
0.042
0.013
0.005
0.014
-0.027
-0.008
0.004
-0.021
-0.005
0.008
0.004
-0.035
0.012
-0.040
-0.069
-0.009
0.005
-0.009
0.006
-0.020
0.008
0.007
0.024
-0.044
-0.003
-0.042
-0.011
-0.033
-0.024
-0.028
-0.016
0.021
-0.004
-0.007
0.010
-0.034
-0.008
0.045
-0.009
-0.029
-0.005
-0.027
-0.023
-0.031
-0.008
-0.030
-0.031
-0.022
-0.017
0.005
-0.062
-0.019
-0.042
-0.061
-0.047
-0.040
-0.049
-0.003
-0.025
-0.064
0.016
-0.013
-0.031
-0.013
-0.024
-0.027
-0.036
0.013
-0.022
-0.006
-0.034
0.002
-0.022
-0.035
-0.025
-0.018
-0.013
-0.032
-0.007
-0.042
-0.005
0.016
-0.010
-0.026
0.010
0.027
0.004
0.021
-0.045
0.017
0.031
-0.034
0.014
0.005
-0.025
-0.012
0.036
-0.013
0.058
-0.032
0.017
0.006
-0.034
-0.018
-0.004
0.013
-0.038
0.012
0.008
-0.003
-0.029
-0.016
-0.026
0.007
-0.020
-0.024
-0.022
-0.012
-0.008
0.016
0.013
-0.008
-0.008
-0.042
-0.032
-0.029
0.050
0.001
0.056
0.042
0.015
0.018
0.041
0.005
0.026
0.021
0.012
0.023
0.051
0.016
0.004
0.013
0.030
0.001
-0.003
-0.003
0.025
0.004
-0.008
-0.008
-0.016
-0.025
-0.012
0.010
-0.034
-0.020
0.027
-0.040
-0.004
-0.008
-0.032
0.007
0.034
0.011
0.012
0.026
0.027
0.026
0.006
-0.008
-0.009
0.009
0.003
-0.035
-0.018
-0.050
0.004
-0.019
-0.012
-0.028
-0.020
-0.042
0.033
-0.019
-0.029
-0.037
0.008
-0.024
-0.037
-0.017
-0.015
-0.033
-0.003
-0.015
-0.029
-0.019
0.011
-0.005
-0.000
0.011
-0.003
-0.040
-0.023
-0.009
-0.046
-0.014
-0.003
-0.028
0.021
-0.001
-0.018
0.015
-0.008
-0.049
-0.036
-0.008
-0.049
-0.012
-0.033
-0.024
-0.039
-0.034
-0.028
-0.051
-0.038
-0.005
-0.014
-0.001
-0.002
-0.017
-0.015
-0.010
0.008
0.012
-0.013
0.015
0.019
-0.001
-0.006
0.015
0.013
-0.005
-0.004
-0.004
-0.005
0.024
0.026
-0.002
-0.012
0.008
0.007
-0.003
-0.038
0.004
-0.008
-0.007
-0.035
-0.027
-0.040
-0.003
-0.017
0.019
0.002
0.042
-0.041
0.006
0.002
0.014
0.021
0.052
0.008
-0.007
0.052
-0.015
0.007
0.005
-0.006
-0.013
-0.010
-0.013
-0.039
-0.013
0.003
-0.005
-0.017
-0.030
-0.002
0.007
0.017
0.055
0.037
0.044
-0.037
-0.002
-0.011
-0.005
-0.012
0.010
-0.037
-0.000
-0.036
-0.039
-0.022
-0.067
-0.053
0.014
-0.060
-0.036
-0.013
-0.006
-0.014
-0.050
-0.034
-0.000
-0.018
-0.007
-0.014
-0.030
0.010
-0.044
-0.043
-0.047
-0.011
0.003
0.025
-0.029
-0.014
-0.038
-0.008
-0.016
-0.026
-0.005
0.008
-0.044
-0.005
-0.016
0.039
-0.029
0.009
-0.028
0.010
-0.006
0.010
-0.030
-0.002
-0.016
0.008
-0.035
-0.023
-0.010
-0.027
-0.033
-0.011
0.002
0.015
-0.033
-0.033
-0.011
-0.032
-0.052
-0.025
-0.031
0.011
0.011
0.001
-0.033
-0.018
-0.013
-0.026
-0.010
-0.049
-0.020
0.022
0.031
0.018
0.022
-0.001
-0.018
-0.008
-0.005
-0.022
0.031
0.035
0.010
-0.004
-0.029
-0.026
-0.052
-0.043
-0.019
-0.048
-0.038
-0.015
0.017
-0.012
-0.011
-0.013
-0.006
-0.002
-0.005
0.023
-0.021
-0.008
0.016
-0.006
0.010
-0.008
0.038
0.013
0.050
0.028
0.035
0.016
-0.023
0.041
0.014
-0.032
0.031
-0.037
0.016
0.016
-0.041
-0.013
-0.023
-0.023
-0.012
0.027
-0.016
-0.033
-0.018
0.010
-0.020
-0.032
-0.022
0.006
-0.002
-0.013
-0.053
-0.013
-0.021
-0.024
-0.033
-0.031
-0.042
-0.044
0.019
-0.004
-0.019
-0.041
-0.019
-0.077
-0.034
-0.038
0.004
-0.010
-0.014
0.003
-0.017
-0.052
0.003
-0.023
-0.018
0.003
-0.031
-0.004
-0.033
-0.036
-0.020
-0.023
0.017
0.023
0.029
0.056
0.012
0.009
0.048
-0.004
0.002
0.020
0.011
-0.012
0.011
-0.025
-0.006
-0.006
0.005
-0.032
-0.012
-0.036
-0.010
0.011
0.023
0.015
0.027
0.017
-0.002
-0.011
-0.052
-0.032
-0.048
-0.037
-0.017
-0.008
-0.006
-0.011
-0.041
-0.051
-0.008
-0.044
-0.049
-0.052
-0.039
-0.019
-0.048
-0.025
-0.020
-0.015
-0.031
-0.017
-0.004
0.001
0.003
-0.016
-0.052
-0.037
-0.017
-0.022
0.004
-0.005
-0.012
-0.024
-0.034
-0.034
-0.024
-0.034
0.005
-0.024
0.006
-0.043
-0.025
-0.033
-0.018
-0.029
0.023
0.017
-0.025
-0.021
-0.001
-0.010
0.035
-0.007
0.005
-0.020
0.007
0.001
-0.010
0.020
-0.020
0.002
0.011
-0.022
-0.001
-0.002
-0.003
0.049
-0.003
-0.022
-0.014
-0.001
-0.002
-0.028
0.033
-0.006
0.006
-0.006
-0.032
0.027
0.019
-0.024
-0.033
0.030
-0.017
-0.004
-0.033
-0.026
-0.035
-0.039
-0.064
-0.017
-0.016
-0.025
-0.018
-0.036
-0.010
-0.019
-0.013
-0.019
-0.037
-0.044
-0.019
-0.019
-0.024
0.022
-0.011
-0.030
-0.043
-0.046
-0.023
-0.031
-0.046
-0.006
-0.010
-0.030
-0.003
0.003
-0.067
-0.043
-0.045
-0.033
-0.022
-0.049
0.002
-0.028
0.005
0.003
0.040
-0.033
-0.005
-0.013
0.034
0.005
-0.013
-0.021
-0.031
-0.051
-0.026
-0.084
-0.043
-0.001
-0.009
-0.019
-0.005
0.007
0.026
-0.011
-0.002
0.006
-0.019
0.015
-0.035
0.007
-0.002
-0.003
-0.029
-0.027
-0.002
-0.029
-0.043
-0.011
-0.011
0.003
-0.006
-0.032
0.011
0.032
0.016
-0.053
-0.031
-0.029
-0.030
-0.021
0.005
0.002
-0.001
0.025
-0.021
0.019
0.014
-0.018
0.005
0.037
0.001
0.003
0.017
0.006
0.014
0.025
-0.001
0.009
0.019
0.030
0.010
0.014
-0.030
0.028
0.009
0.038
-0.008
0.041
0.038
-0.033
-0.024
-0.018
-0.050
0.004
-0.015
-0.021
-0.052
0.035
-0.013
-0.036
-0.036
0.036
0.002
0.036
-0.039
-0.029
-0.019
-0.014
-0.034
0.030
0.031
-0.041
-0.049
-0.028
-0.022
-0.047
-0.057
0.010
-0.025
-0.031
-0.002
0.017
0.012
-0.035
-0.019
-0.060
-0.044
-0.013
-0.030
-0.040
-0.042
-0.012
-0.042
-0.005
0.010
-0.024
-0.026
-0.016
-0.039
-0.016
-0.028
-0.069
-0.074
-0.041
-0.076
-0.049
-0.057
-0.044
-0.002
-0.047
0.003
-0.016
-0.028
-0.060
-0.042
-0.009
-0.034
0.013
-0.049
-0.025
-0.088
-0.017
-0.011
0.028
0.024
-0.032
-0.026
-0.032
-0.055
-0.007
-0.006
0.032
0.000
-0.024
-0.005
-0.009
-0.023
-0.016
0.004
0.027
0.023
-0.008
-0.012
-0.026
0.008
0.000
-0.009
-0.017
0.006
-0.012
-0.014
-0.023
-0.003
0.022
-0.004
-0.016
-0.039
-0.002
0.006
-0.065
-0.012
-0.029
-0.031
-0.020
0.012
-0.008
0.003
-0.003
0.015
0.028
0.029
-0.026
-0.041
-0.030
0.014
0.005
0.014
-0.009
-0.014
0.020
0.006
-0.035
-0.003
0.031
-0.021
-0.031
-0.051
0.030
0.011
0.046
-0.008
0.002
0.002
-0.003
-0.052
-0.028
-0.010
0.016
0.041
-0.040
0.003
0.015
0.013
0.005
0.046
0.034
0.015
0.001
0.011
-0.008
-0.073
-0.047
-0.011
-0.042
-0.015
-0.020
-0.038
0.001
0.009
0.017
0.011
-0.001
0.031
-0.017
0.014
-0.011
0.012
0.006
0.038
0.010
-0.003
-0.011
0.033
-0.002
0.022
-0.023
-0.040
-0.023
-0.031
-0.014
-0.019
-0.015
0.019
-0.030
-0.011
-0.037
-0.006
-0.013
-0.007
-0.049
-0.041
-0.022
-0.021
-0.019
-0.005
-0.020
-0.037
-0.023
-0.018
-0.025
-0.033
-0.026
-0.017
0.005
-0.035
-0.023
-0.030
-0.015
-0.024
-0.029
-0.053
-0.028
-0.034
-0.029
-0.034
-0.044
-0.014
-0.049
-0.037
-0.053
-0.020
-0.025
-0.006
-0.021
-0.041
-0.068
-0.007
-0.083
-0.050
-0.011
-0.017
0.006
-0.016
-0.048
-0.034
-0.038
-0.054
-0.023
-0.020
-0.035
-0.033
0.011
-0.008
0.000
-0.026
-0.034
-0.008
-0.005
-0.033
-0.032
-0.024
-0.036
-0.037
-0.012
-0.001
-0.036
-0.016
-0.051
-0.019
0.005
-0.025
-0.033
-0.003
-0.042
-0.025
-0.007
-0.072
-0.040
0.007
-0.029
-0.019
-0.035
-0.028
0.011
-0.034
0.008
-0.034
-0.042
-0.016
-0.023
-0.027
-0.021
0.001
-0.042
-0.035
-0.025
-0.015
-0.025
-0.008
0.023
-0.011
-0.006
0.014
-0.011
-0.007
0.008
-0.014
-0.014
0.025
-0.028
0.011
0.018
-0.012
-0.012
-0.012
-0.016
0.013
-0.016
-0.008
0.019
0.004
0.027
-0.016
-0.006
-0.037
0.006
-0.031
-0.034
-0.004
0.018
-0.004
-0.032
-0.008
-0.040
-0.041
-0.003
0.003
-0.055
0.001
-0.057
-0.017
-0.040
-0.034
-0.032
-0.022
-0.025
-0.035
-0.027
-0.028
-0.003
-0.016
-0.032
0.009
-0.012
0.002
0.010
-0.010
0.032
-0.031
-0.034
-0.045
-0.037
-0.066
-0.026
-0.017
-0.039
-0.029
-0.000
-0.052
-0.031
-0.045
-0.029
-0.008
-0.023
-0.044
-0.047
-0.050
-0.056
-0.040
-0.051
-0.032
-0.052
-0.025
-0.072
-0.025
0.011
0.016
-0.033
-0.034
-0.010
-0.034
-0.001
-0.016
0.009
0.021
0.020
0.001
-0.010
-0.010
-0.021
-0.051
-0.039
-0.047
-0.062
-0.045
-0.041
-0.034
-0.027
-0.026
-0.008
-0.009
-0.027
-0.024
0.016
-0.021
-0.029
-0.023
-0.033
-0.027
-0.053
-0.027
0.009
-0.006
-0.017
-0.038
-0.049
-0.037
-0.004
-0.023
0.016
-0.011
0.012
-0.014
-0.018
-0.021
-0.040
-0.014
0.022
-0.017
-0.027
-0.011
-0.000
0.016
0.017
0.022
0.026
0.048
-0.002
0.041
0.032
0.012
0.013
-0.019
0.054
0.019
0.004
0.009
-0.001
-0.016
0.001
0.013
0.029
0.012
0.024
-0.041
0.015
-0.021
-0.009
0.012
-0.027
-0.003
-0.044
-0.026
-0.032
-0.008
0.008
-0.000
-0.037
-0.014
-0.012
-0.032
-0.027
-0.047
-0.064
-0.012
-0.051
-0.046
-0.051
-0.066
-0.023
-0.058
-0.038
-0.027
0.010
-0.051
0.009
-0.030
0.007
-0.024
-0.015
-0.008
0.024
-0.048
-0.003
-0.023
-0.052
-0.043
-0.036
-0.013
-0.021
-0.039
-0.026
-0.025
-0.023
-0.066
-0.074
-0.062
-0.031
-0.039
-0.010
-0.036
-0.033
-0.004
-0.087
-0.015
-0.055
-0.037
-0.021
-0.026
-0.033
-0.020
-0.039
-0.032
-0.015
-0.066
-0.028
-0.004
-0.016
-0.025
-0.038
-0.014
0.002
0.005
-0.033
-0.006
-0.006
-0.002
0.022
-0.032
-0.016
-0.003
-0.013
-0.032
-0.020
-0.043
-0.013
-0.046
-0.032
-0.047
-0.048
-0.015
-0.015
-0.036
-0.007
-0.002
-0.014
0.006
0.014
-0.004
-0.007
-0.020
-0.031
-0.020
-0.037
-0.062
-0.027
0.014
-0.005
0.034
0.012
0.010
0.017
0.031
-0.014
0.000
0.021
-0.004
0.024
-0.000
-0.004
-0.002
0.026
0.032
-0.044
-0.022
0.014
0.005
0.017
-0.000
0.015
0.017
-0.007
-0.027
-0.039
0.000
-0.028
-0.042
-0.028
-0.042
-0.060
-0.025
-0.037
-0.059
-0.039
-0.018
-0.045
-0.048
0.034
-0.035
-0.048
-0.023
-0.008
0.018
0.008
-0.015
-0.000
0.005
-0.045
-0.042
-0.025
-0.044
-0.028
-0.014
-0.026
-0.038
0.006
-0.028
-0.037
-0.064
-0.050
-0.018
-0.030
-0.054
-0.034
-0.015
-0.025
-0.061
-0.036
-0.037
-0.024
-0.035
-0.013
-0.005
-0.003
0.009
-0.026
-0.010
0.003
-0.038
-0.021
-0.044
0.008
-0.070
-0.044
-0.007
0.035
-0.010
-0.025
-0.029
-0.027
-0.039
-0.031
0.006
-0.045
0.020
0.029
-0.033
-0.007
-0.047
-0.043
-0.022
-0.041
-0.028
-0.013
-0.034
-0.022
-0.014
-0.016
0.003
-0.003
-0.010
-0.021
-0.059
-0.028
-0.022
-0.027
-0.061
-0.040
-0.019
-0.019
-0.026
-0.031
-0.023
-0.006
-0.022
-0.029
-0.023
-0.032
-0.034
-0.050
-0.041
-0.029
-0.010
0.004
-0.017
0.003
-0.004
0.009
0.010
0.000
0.055
0.041
0.048
0.012
0.012
0.036
0.017
0.029
0.002
0.015
-0.032
0.021
0.012
0.009
-0.004
-0.001
-0.003
0.000
0.011
-0.028
-0.023
0.005
0.017
0.004
-0.010
-0.018
-0.017
-0.065
-0.075
-0.018
-0.015
-0.032
-0.025
-0.035
-0.023
-0.014
-0.023
-0.014
-0.017
-0.000
-0.022
-0.036
-0.027
-0.040
-0.004
0.000
-0.051
0.017
-0.025
-0.006
-0.025
-0.028
-0.031
-0.015
-0.039
-0.011
-0.024
0.001
-0.034
0.009
-0.001
-0.011
-0.008
-0.020
-0.003
0.047
0.014
0.025
0.009
-0.002
-0.036
0.026
-0.012
0.002
-0.016
-0.029
-0.049
-0.035
-0.011
-0.024
-0.022
-0.022
-0.016
0.005
-0.043
0.002
0.005
-0.052
-0.027
-0.058
-0.029
-0.037
-0.043
-0.030
-0.023
-0.003
-0.056
-0.058
-0.045
-0.016
-0.040
-0.024
-0.053
-0.018
-0.044
-0.040
-0.029
-0.055
-0.030
-0.025
-0.021
-0.009
-0.019
-0.030
-0.016
0.009
0.025
0.006
0.030
-0.017
-0.042
-0.013
-0.001
-0.038
-0.011
-0.052
-0.024
-0.015
0.024
-0.016
-0.050
-0.039
-0.046
-0.017
0.003
-0.035
-0.015
-0.022
-0.037
0.019
-0.031
0.035
0.007
-0.006
0.019
0.013
0.024
0.012
0.030
-0.024
0.004
0.005
0.025
-0.003
0.009
-0.022
0.021
-0.066
-0.018
0.011
-0.030
0.017
-0.005
-0.046
-0.035
-0.042
-0.023
-0.017
-0.022
-0.006
-0.019
-0.039
-0.007
-0.027
0.001
-0.041
-0.019
-0.001
-0.053
-0.042
-0.004
-0.023
0.004
-0.043
-0.045
-0.013
-0.012
0.012
0.015
-0.048
-0.046
-0.050
-0.021
-0.018
-0.025
-0.020
-0.016
0.006
0.001
-0.026
-0.039
-0.001
-0.004
-0.022
0.011
0.040
-0.014
-0.011
-0.012
0.003
-0.033
-0.017
0.005
-0.051
-0.012
0.035
-0.001
-0.039
-0.039
-0.039
-0.050
-0.036
-0.066
-0.049
-0.062
-0.052
-0.052
-0.030
-0.053
-0.055
-0.013
-0.013
-0.017
0.020
0.024
0.007
0.010
0.040
-0.015
-0.007
-0.047
-0.044
0.009
0.028
-0.018
-0.024
-0.011
-0.044
-0.040
-0.010
-0.022
-0.041
-0.036
-0.006
-0.012
-0.005
-0.027
-0.028
-0.011
-0.027
-0.008
-0.013
-0.019
-0.052
-0.009
-0.068
-0.030
-0.017
-0.031
-0.043
0.000
-0.005
-0.026
0.027
-0.012
0.021
-0.008
-0.024
0.006
0.020
0.000
-0.013
0.009
0.032
0.001
0.017
0.024
0.062
0.053
0.036
0.043
0.031
0.045
0.048
0.040
0.076
0.026
0.047
-0.007
0.010
-0.013
0.009
-0.023
-0.003
0.038
-0.011
-0.037
-0.013
-0.038
-0.018
-0.029
-0.017
-0.009
-0.030
-0.008
-0.022
-0.029
-0.070
-0.012
-0.018
-0.045
-0.010
-0.035
0.008
-0.008
0.037
-0.005
-0.007
-0.009
0.008
-0.030
-0.001
-0.017
-0.057
-0.016
0.006
-0.044
-0.017
-0.017
0.001
-0.028
0.006
0.002
-0.019
-0.019
-0.022
-0.012
-0.010
-0.017
-0.005
-0.007
-0.008
0.019
-0.008
-0.039
-0.019
-0.012
0.001
0.025
-0.011
-0.019
-0.018
-0.016
-0.012
-0.081
-0.023
-0.031
-0.024
-0.028
-0.011
-0.009
-0.030
-0.009
-0.007
-0.031
-0.004
-0.032
-0.005
0.003
-0.005
-0.055
-0.040
-0.051
-0.052
-0.001
-0.003
-0.038
-0.032
-0.023
-0.026
-0.055
-0.031
0.016
-0.042
-0.063
-0.041
-0.019
-0.023
-0.033
-0.026
-0.014
-0.034
-0.018
-0.018
-0.018
-0.043
-0.053
-0.009
-0.030
-0.016
-0.004
-0.042
-0.013
-0.033
-0.049
-0.012
-0.002
-0.010
0.005
0.004
0.003
0.001
0.007
0.019
0.024
-0.025
0.057
0.043
0.004
0.076
0.004
0.046
-0.002
0.032
0.024
0.020
0.034
0.014
0.025
-0.009
-0.011
0.013
-0.017
-0.006
0.023
0.009
-0.021
-0.003
-0.046
-0.008
-0.003
-0.006
-0.007
-0.017
-0.030
-0.032
-0.023
-0.029
-0.051
-0.041
-0.050
-0.011
-0.036
-0.006
-0.051
-0.019
-0.008
-0.053
-0.047
-0.030
-0.030
-0.048
-0.043
-0.007
-0.044
-0.015
0.029
-0.046
-0.030
-0.042
-0.013
-0.041
-0.027
-0.020
-0.011
0.013
-0.036
0.011
-0.018
-0.006
0.002
-0.005
-0.030
-0.016
0.012
-0.043
-0.023
-0.021
0.002
-0.020
-0.000
-0.036
-0.049
-0.064
-0.016
0.004
-0.008
-0.028
0.009
0.000
-0.044
-0.005
-0.028
0.002
-0.012
-0.018
-0.000
-0.015
-0.029
0.003
-0.060
-0.037
-0.037
-0.043
-0.047
-0.009
-0.019
-0.009
-0.042
-0.020
-0.007
-0.015
-0.034
-0.022
-0.054
-0.025
0.002
-0.003
-0.016
-0.012
-0.029
0.001
-0.029
-0.058
-0.018
0.012
-0.020
-0.015
-0.052
-0.044
-0.046
-0.034
-0.051
-0.067
-0.047
-0.047
-0.013
0.008
-0.006
-0.023
0.004
-0.021
0.016
-0.019
0.008
0.034
0.013
0.007
0.054
-0.017
0.015
0.006
0.014
0.010
-0.005
0.012
-0.009
0.023
-0.041
0.003
0.009
0.009
0.003
-0.012
0.001
-0.004
-0.041
-0.040
0.007
0.001
-0.001
-0.001
-0.017
-0.042
-0.018
-0.022
-0.020
-0.007
-0.028
-0.011
0.027
0.007
0.008
-0.010
0.009
-0.035
-0.045
-0.028
-0.033
-0.044
-0.031
-0.009
-0.002
0.001
0.012
0.019
-0.027
-0.020
-0.001
0.013
0.025
-0.006
-0.019
-0.022
-0.038
-0.028
0.007
-0.012
0.004
-0.012
-0.031
-0.012
-0.014
-0.034
-0.026
-0.024
-0.016
-0.015
0.002
-0.017
-0.011
0.003
-0.008
-0.032
-0.014
-0.034
-0.005
0.013
-0.018
-0.038
-0.013
-0.034
-0.051
-0.054
-0.021
-0.037
0.006
-0.068
-0.022
-0.001
-0.042
-0.018
-0.009
-0.010
-0.003
-0.042
0.001
-0.057
-0.012
-0.034
-0.047
-0.017
-0.019
-0.040
-0.029
-0.008
-0.072
-0.032
-0.012
-0.020
0.020
-0.021
-0.026
0.011
-0.025
-0.047
-0.028
0.014
0.022
0.017
-0.024
-0.024
0.020
0.015
0.014
-0.020
0.042
0.001
-0.012
0.027
0.018
0.047
0.034
-0.000
0.026
0.007
0.036
0.018
0.010
0.009
0.018
0.002
-0.012
-0.003
0.007
-0.011
-0.001
0.014
-0.023
-0.012
-0.058
-0.031
-0.009
-0.024
-0.013
0.001
-0.038
-0.021
-0.027
-0.009
-0.012
-0.031
-0.032
-0.008
-0.039
-0.042
-0.021
0.006
-0.032
-0.021
-0.022
-0.008
-0.009
-0.015
-0.061
-0.019
0.028
-0.051
-0.049
-0.017
-0.009
0.025
-0.042
0.040
-0.007
0.027
-0.017
-0.014
-0.022
-0.039
-0.012
-0.010
-0.018
-0.063
-0.042
-0.037
-0.064
-0.073
-0.040
0.002
-0.028
-0.076
-0.031
-0.025
-0.016
-0.049
-0.038
-0.046
-0.023
-0.036
-0.032
-0.080
-0.061
-0.067
-0.043
0.016
-0.013
0.016
0.016
-0.019
0.001
0.022
-0.005
-0.026
0.038
0.014
0.019
0.007
0.011
0.029
0.021
-0.021
0.038
-0.049
-0.011
-0.064
-0.040
0.016
-0.032
-0.072
-0.021
0.001
-0.017
-0.036
-0.024
-0.051
-0.033
-0.027
-0.065
-0.023
-0.041
-0.027
0.011
-0.038
-0.016
-0.022
-0.042
-0.029
-0.018
-0.015
-0.024
-0.038
-0.018
-0.029
0.020
0.003
0.015
-0.007
-0.015
0.003
-0.009
-0.016
-0.028
-0.024
-0.006
-0.025
-0.012
-0.033
0.035
-0.016
0.009
-0.030
-0.029
-0.011
0.002
0.050
0.026
0.031
0.030
0.047
0.010
0.008
-0.013
0.047
0.033
0.013
0.037
0.026
0.003
-0.016
-0.030
0.058
-0.026
-0.035
0.019
-0.010
0.003
-0.004
0.008
-0.024
-0.056
-0.009
-0.038
-0.030
-0.001
0.005
-0.039
-0.060
-0.055
-0.040
-0.037
-0.016
-0.044
-0.013
0.023
-0.051
-0.056
0.007
-0.053
-0.050
-0.064
-0.066
-0.070
-0.080
0.009
-0.075
-0.017
-0.025
-0.062
-0.046
-0.040
-0.072
-0.023
-0.011
-0.049
-0.028
-0.059
-0.034
-0.030
-0.021
-0.015
-0.022
-0.010
-0.012
-0.030
-0.009
-0.018
-0.017
-0.039
0.003
-0.016
-0.049
-0.021
-0.007
0.007
-0.011
0.022
0.003
-0.036
-0.054
-0.009
-0.024
-0.015
-0.041
-0.039
-0.022
-0.070
-0.023
-0.027
-0.061
-0.022
-0.008
-0.013
0.001
-0.028
-0.044
0.010
-0.012
0.013
-0.026
0.002
-0.013
-0.013
0.008
-0.008
-0.003
0.013
-0.013
0.011
-0.028
0.021
0.034
0.022
0.006
0.037
0.029
0.016
-0.010
0.021
0.024
-0.008
-0.023
-0.005
0.012
-0.023
-0.029
-0.002
0.002
-0.009
0.032
0.040
0.056
0.021
0.027
0.000
-0.009
0.014
0.007
-0.015
-0.041
-0.025
0.014
-0.004
-0.016
0.001
-0.012
-0.019
0.019
-0.008
-0.030
0.006
-0.033
-0.027
-0.017
-0.026
-0.016
-0.036
-0.016
-0.020
-0.007
0.014
-0.021
-0.010
-0.024
-0.055
-0.009
-0.040
-0.005
0.012
-0.019
0.033
0.014
-0.009
-0.031
0.025
-0.023
-0.049
-0.038
0.020
-0.044
0.008
0.018
-0.010
0.014
-0.003
-0.010
-0.020
-0.041
-0.015
-0.017
-0.002
-0.018
-0.011
-0.038
-0.002
-0.012
0.015
0.013
-0.018
-0.038
-0.018
0.023
-0.023
0.019
-0.007
-0.037
-0.045
-0.005
0.009
-0.014
-0.002
0.003
-0.005
0.000
-0.035
-0.030
-0.000
-0.044
-0.007
-0.004
-0.007
-0.058
-0.027
-0.062
-0.022
-0.077
0.016
-0.030
0.019
-0.011
-0.036
-0.007
-0.028
-0.016
-0.002
-0.069
-0.059
0.008
-0.012
0.001
-0.013
-0.001
-0.016
-0.001
0.007
-0.008
-0.012
0.006
-0.002
-0.003
-0.016
0.015
-0.021
0.023
0.053
-0.003
0.041
0.060
0.008
0.071
0.047
0.047
0.018
0.046
0.000
0.040
0.010
-0.025
0.010
0.001
-0.043
0.021
-0.021
-0.016
-0.006
-0.017
0.009
0.011
0.005
0.019
0.007
-0.002
0.012
-0.029
-0.034
-0.046
-0.037
0.014
-0.025
-0.028
0.027
-0.023
-0.049
-0.024
-0.045
-0.028
-0.041
-0.033
0.002
0.009
-0.001
0.020
-0.006
-0.033
-0.048
-0.007
0.005
-0.010
-0.028
-0.029
-0.030
-0.003
-0.058
0.029
-0.034
-0.049
-0.013
-0.025
0.007
-0.015
0.045
0.013
-0.008
-0.064
-0.047
-0.033
0.005
-0.023
0.028
0.014
0.012
0.001
-0.029
-0.013
-0.011
-0.018
-0.013
-0.025
-0.011
-0.025
-0.013
-0.037
-0.041
-0.032
0.012
-0.036
0.002
0.042
-0.031
-0.015
-0.009
-0.055
-0.047
-0.031
0.014
0.033
-0.043
-0.029
0.029
-0.025
-0.040
-0.037
-0.042
-0.016
-0.010
-0.040
-0.004
-0.064
-0.014
-0.045
-0.024
0.012
0.001
-0.027
-0.034
-0.003
0.022
-0.041
0.010
-0.017
-0.013
-0.010
0.013
-0.028
0.027
0.003
0.037
-0.024
-0.051
-0.021
-0.018
0.018
-0.027
0.009
0.034
0.022
0.022
-0.015
0.015
0.022
0.033
0.019
0.010
-0.007
0.050
0.007
0.047
0.061
0.010
0.059
0.007
0.054
-0.002
-0.011
0.017
-0.006
-0.010
0.028
-0.011
-0.015
0.015
-0.027
-0.004
-0.006
-0.047
0.019
-0.009
0.011
-0.010
-0.012
-0.009
0.004
-0.011
-0.003
-0.036
-0.004
-0.027
-0.021
-0.041
-0.031
-0.051
-0.076
-0.021
-0.029
-0.058
-0.008
-0.019
-0.058
-0.023
0.003
-0.056
-0.039
-0.035
-0.018
-0.021
0.002
-0.018
-0.003
-0.037
-0.055
-0.033
-0.041
-0.044
-0.024
-0.019
0.006
-0.005
-0.051
-0.033
0.005
0.002
-0.057
0.018
-0.001
-0.030
-0.016
-0.019
-0.028
0.034
0.005
0.001
-0.005
-0.037
-0.008
-0.035
0.027
0.004
-0.014
0.019
0.018
-0.026
-0.014
-0.018
-0.015
-0.029
-0.000
0.003
-0.004
-0.034
-0.033
-0.060
-0.013
-0.009
-0.029
-0.015
-0.046
-0.026
-0.061
0.029
-0.044
-0.033
-0.011
-0.046
-0.042
-0.054
-0.021
-0.022
-0.036
-0.002
-0.033
-0.018
-0.010
-0.016
-0.042
-0.029
0.004
-0.030
-0.021
-0.020
-0.024
0.011
0.003
0.016
0.030
-0.011
-0.009
-0.030
0.037
0.001
0.039
0.025
0.005
0.006
0.066
0.021
0.030
0.028
0.020
0.022
-0.040
-0.043
-0.011
-0.004
0.035
0.000
-0.036
-0.026
-0.012
-0.022
-0.016
-0.017
-0.049
0.006
-0.008
-0.045
0.015
0.003
0.036
0.003
0.034
0.002
-0.016
-0.039
-0.005
0.001
-0.034
0.030
-0.017
-0.027
-0.012
-0.011
-0.004
-0.031
-0.012
-0.011
-0.018
0.016
-0.050
0.021
0.001
-0.009
-0.025
-0.053
-0.037
-0.049
-0.012
0.024
-0.027
0.013
-0.003
0.003
-0.065
-0.053
0.010
-0.011
0.007
0.022
-0.007
-0.003
-0.009
-0.008
-0.013
0.013
-0.038
-0.020
-0.023
0.010
-0.028
-0.010
-0.003
-0.002
-0.001
-0.052
-0.003
0.000
0.002
0.001
0.004
-0.021
-0.012
0.006
-0.033
-0.023
0.002
-0.005
0.028
-0.022
-0.025
-0.032
-0.019
-0.056
0.021
0.034
-0.023
0.011
0.029
0.008
0.024
0.000
-0.030
-0.014
-0.002
-0.068
-0.060
0.012
-0.011
-0.009
-0.030
-0.036
-0.009
-0.013
-0.029
-0.029
0.027
-0.011
0.004
-0.035
-0.054
0.009
0.011
-0.007
-0.024
-0.031
0.002
0.026
-0.001
0.024
-0.001
0.050
0.018
0.035
0.027
0.033
-0.011
0.050
0.009
0.026
0.053
0.034
-0.015
0.060
0.001
-0.000
0.002
0.013
-0.017
-0.006
-0.012
-0.022
-0.014
0.021
0.012
0.022
-0.002
0.047
0.001
0.039
-0.004
-0.018
-0.013
0.028
-0.003
0.005
-0.011
0.006
0.028
0.029
0.006
0.021
-0.015
-0.060
-0.026
-0.004
-0.008
0.000
-0.007
-0.064
-0.026
0.007
-0.050
0.033
-0.041
-0.016
-0.023
-0.006
0.012
-0.014
-0.029
0.012
-0.051
-0.033
-0.012
-0.038
-0.021
0.010
-0.023
-0.021
0.001
-0.002
-0.063
-0.036
0.014
-0.014
-0.033
0.010
-0.029
-0.013
-0.003
-0.066
-0.021
-0.049
-0.008
-0.017
-0.002
0.007
-0.004
-0.013
-0.016
-0.030
-0.024
-0.021
-0.002
0.010
-0.049
-0.011
0.004
-0.018
-0.018
-0.022
-0.026
-0.015
-0.074
-0.017
0.003
-0.015
-0.027
-0.055
0.009
0.026
0.020
0.008
0.006
-0.023
0.020
-0.001
0.015
-0.017
-0.011
-0.018
-0.017
-0.019
-0.040
-0.042
-0.037
-0.015
-0.028
-0.006
-0.001
0.001
0.016
0.028
-0.025
-0.005
-0.018
0.027
0.064
0.013
0.013
0.059
0.039
0.038
-0.027
-0.002
0.028
0.009
-0.036
-0.040
0.008
0.021
0.007
0.017
0.030
-0.002
-0.017
0.043
0.002
0.029
-0.005
-0.001
-0.012
0.021
-0.019
-0.003
-0.044
-0.010
0.001
-0.025
-0.053
-0.032
-0.037
-0.006
-0.038
-0.037
-0.009
-0.005
-0.048
-0.061
-0.015
0.005
-0.038
-0.033
-0.012
-0.020
-0.017
-0.024
-0.084
-0.003
-0.025
-0.059
-0.021
-0.039
-0.021
-0.030
-0.033
-0.010
-0.014
-0.023
-0.014
-0.006
-0.026
-0.003
-0.012
-0.003
-0.008
0.003
0.017
0.003
-0.017
-0.049
-0.040
-0.011
-0.032
-0.033
-0.039
-0.021
-0.006
-0.007
-0.003
-0.039
-0.031
-0.042
-0.059
-0.013
-0.023
0.001
-0.048
-0.038
-0.033
-0.016
0.017
-0.034
-0.013
-0.008
-0.016
0.015
-0.041
-0.061
-0.020
0.027
-0.017
0.005
0.021
-0.012
-0.010
-0.003
-0.004
-0.044
0.009
-0.003
-0.025
0.015
0.015
-0.005
-0.022
-0.048
-0.016
-0.027
-0.012
0.006
-0.013
0.036
0.009
-0.006
-0.021
-0.016
0.000
-0.014
-0.041
0.010
-0.007
0.004
-0.001
-0.013
0.038
0.022
0.039
0.040
0.045
0.045
0.020
0.035
0.019
-0.031
0.017
0.015
0.022
-0.004
0.037
0.021
-0.013
0.017
-0.012
-0.026
0.015
-0.010
0.006
-0.018
0.018
0.028
-0.014
-0.041
0.007
-0.033
-0.009
0.000
0.030
-0.020
-0.002
-0.029
-0.037
-0.033
-0.033
-0.015
-0.025
0.020
0.004
-0.034
-0.030
-0.024
0.006
-0.041
0.006
-0.020
-0.032
-0.046
-0.039
-0.059
-0.014
-0.018
-0.032
-0.003
-0.009
-0.009
-0.007
-0.026
0.011
0.005
0.032
-0.009
-0.005
-0.009
-0.021
-0.013
-0.018
0.026
0.002
-0.012
0.036
-0.005
0.019
-0.015
0.000
0.026
-0.004
-0.042
-0.040
0.007
0.012
-0.044
0.006
0.006
-0.021
-0.045
-0.024
0.009
-0.016
-0.054
-0.030
-0.040
-0.021
0.016
0.000
-0.015
-0.053
-0.016
-0.008
0.005
-0.034
-0.026
0.017
0.006
-0.006
0.014
-0.033
-0.013
-0.040
-0.025
-0.043
0.005
-0.061
-0.023
0.024
-0.011
-0.046
-0.003
-0.029
-0.021
-0.009
-0.019
0.001
-0.010
0.023
-0.024
-0.003
-0.015
-0.024
-0.006
0.005
-0.001
-0.016
0.006
-0.033
0.003
0.014
0.016
-0.019
0.026
0.018
0.022
-0.009
0.046
-0.029
-0.016
0.011
-0.016
0.017
-0.012
0.011
-0.005
0.032
0.019
0.009
0.044
0.066
0.023
0.026
0.033
0.025
0.002
0.007
-0.051
0.011
-0.029
0.022
-0.008
0.044
0.001
-0.009
-0.007
0.003
-0.033
0.010
-0.028
-0.060
-0.044
0.000
-0.018
-0.027
-0.044
-0.004
-0.021
-0.005
-0.041
-0.043
-0.062
0.013
-0.044
-0.042
-0.008
0.003
-0.026
0.004
-0.010
-0.002
-0.044
0.006
-0.038
-0.005
-0.044
-0.026
-0.019
-0.006
0.012
-0.005
-0.021
-0.039
-0.043
-0.010
-0.006
-0.031
0.024
-0.008
-0.015
-0.008
0.003
-0.006
-0.050
0.010
-0.018
0.001
-0.018
-0.037
-0.033
-0.047
-0.050
-0.016
-0.046
-0.027
0.019
0.016
0.019
0.046
0.000
0.033
-0.028
0.018
-0.033
-0.046
-0.005
-0.027
-0.014
-0.006
0.002
-0.024
-0.049
-0.002
-0.012
0.010
-0.000
-0.012
0.023
0.005
-0.017
-0.007
-0.010
-0.026
-0.048
-0.042
-0.043
-0.037
-0.009
0.006
0.049
0.024
0.011
-0.019
0.047
-0.001
0.028
0.017
0.006
-0.024
0.001
0.032
0.020
0.045
0.026
-0.004
0.050
0.009
-0.024
0.008
-0.007
-0.020
0.026
0.057
0.030
0.023
-0.021
-0.009
0.000
-0.002
-0.011
-0.038
0.011
-0.001
-0.007
0.012
-0.035
-0.008
-0.000
0.013
0.003
-0.007
-0.025
-0.019
0.002
-0.010
-0.019
-0.030
0.028
-0.006
0.006
-0.005
-0.026
-0.020
-0.013
0.025
-0.010
-0.010
-0.022
-0.045
0.024
0.018
-0.022
-0.059
-0.020
-0.024
-0.053
-0.016
-0.010
-0.007
-0.020
-0.029
-0.016
0.012
-0.029
-0.062
-0.028
-0.043
-0.001
-0.057
-0.018
-0.020
-0.057
-0.070
-0.050
-0.037
-0.004
0.019
-0.016
-0.017
-0.055
-0.050
-0.008
0.048
-0.032
-0.024
-0.018
-0.055
0.002
-0.024
-0.018
-0.008
-0.031
0.013
-0.028
-0.008
-0.034
-0.008
0.013
0.022
-0.009
0.026
-0.013
-0.073
0.027
0.005
-0.018
-0.040
-0.004
0.009
-0.005
-0.022
-0.019
-0.020
-0.065
-0.057
-0.030
-0.034
0.015
-0.006
-0.008
-0.025
-0.035
-0.032
-0.009
-0.036
-0.060
-0.027
-0.033
-0.029
-0.029
-0.013
-0.028
-0.046
-0.010
-0.030
0.022
-0.062
0.006
0.005
-0.023
0.027
0.003
0.029
-0.009
0.013
0.029
-0.005
0.027
-0.008
-0.003
-0.035
0.032
0.025
0.023
0.009
0.021
-0.014
0.001
-0.010
-0.044
0.001
-0.034
-0.001
0.023
0.023
0.037
-0.004
0.024
0.029
0.008
-0.004
0.008
-0.023
0.044
-0.042
-0.026
-0.012
-0.028
-0.024
-0.015
-0.050
-0.048
0.019
0.023
0.007
-0.010
-0.023
-0.019
0.003
-0.025
-0.018
-0.009
-0.015
-0.055
0.003
-0.008
-0.025
-0.039
-0.020
-0.015
-0.017
-0.038
-0.077
-0.026
-0.035
-0.002
-0.019
-0.051
-0.018
-0.017
-0.035
-0.056
-0.019
-0.017
-0.025
-0.046
-0.053
-0.019
-0.009
-0.041
0.017
-0.024
-0.013
0.021
-0.041
-0.046
-0.056
-0.039
-0.028
-0.010
-0.019
-0.004
-0.043
-0.030
-0.007
-0.040
-0.022
-0.040
-0.045
-0.028
0.001
0.003
-0.039
-0.047
-0.040
-0.013
-0.023
-0.014
0.012
-0.037
0.009
-0.038
-0.060
-0.070
-0.012
-0.071
0.010
-0.016
-0.008
0.016
-0.021
-0.027
-0.042
-0.019
-0.023
-0.000
-0.016
-0.005
0.003
0.009
-0.034
-0.014
0.001
-0.034
-0.012
-0.045
0.000
-0.018
0.029
-0.028
-0.009
-0.026
-0.015
0.013
-0.039
-0.033
-0.004
-0.016
-0.001
-0.022
-0.021
-0.042
-0.000
-0.047
-0.020
0.023
0.010
-0.018
-0.036
-0.005
-0.009
-0.020
-0.008
-0.027
-0.034
-0.048
-0.028
-0.012
-0.034
-0.008
-0.030
-0.059
-0.010
-0.035
0.011
0.017
-0.012
-0.001
0.023
0.011
-0.015
0.009
0.007
-0.041
-0.007
-0.004
-0.027
-0.038
-0.022
-0.010
-0.014
-0.008
-0.026
-0.024
0.024
-0.015
-0.002
-0.012
0.011
-0.046
-0.001
-0.057
-0.012
-0.062
-0.035
-0.022
-0.047
-0.008
-0.049
-0.074
-0.042
-0.037
-0.017
-0.046
-0.044
-0.062
-0.047
-0.035
-0.015
-0.051
-0.022
-0.006
-0.026
-0.032
-0.023
-0.013
-0.016
-0.024
-0.004
-0.021
0.015
-0.033
-0.021
-0.034
-0.022
-0.030
-0.018
-0.029
-0.049
-0.015
-0.041
-0.018
-0.033
-0.057
-0.041
-0.049
0.015
-0.029
-0.023
-0.036
-0.035
-0.012
-0.058
-0.054
-0.027
-0.053
-0.025
-0.010
-0.030
-0.018
-0.016
-0.043
0.008
-0.028
0.026
-0.037
-0.023
-0.008
-0.014
-0.019
-0.041
-0.027
-0.030
0.026
-0.009
-0.010
-0.022
-0.000
-0.043
-0.057
-0.051
-0.010
-0.032
-0.051
-0.063
-0.027
-0.001
-0.015
-0.028
0.035
-0.019
0.031
-0.028
0.014
-0.009
-0.017
-0.054
-0.025
-0.032
-0.029
-0.012
-0.062
0.009
-0.019
-0.014
-0.013
-0.026
-0.011
-0.014
0.006
-0.014
-0.007
0.002
0.002
-0.021
0.008
0.002
0.003
-0.028
0.021
0.009
0.014
-0.016
0.028
0.029
0.027
0.018
0.050
0.035
0.004
0.059
0.021
-0.028
0.017
-0.002
0.019
0.002
0.017
0.017
-0.006
-0.005
0.008
-0.028
0.011
-0.016
-0.034
-0.014
-0.062
-0.019
0.013
-0.035
-0.026
-0.020
-0.026
-0.021
-0.045
-0.032
0.002
-0.008
-0.002
-0.051
0.008
-0.042
-0.035
-0.050
-0.001
0.014
-0.084
-0.019
-0.012
-0.001
-0.005
-0.043
-0.039
0.005
-0.026
0.005
0.023
-0.021
-0.028
-0.028
-0.042
-0.015
-0.010
-0.036
0.023
-0.023
0.006
-0.001
-0.021
-0.041
-0.047
-0.050
-0.011
-0.015
-0.000
-0.053
-0.030
-0.049
-0.036
-0.068
-0.043
-0.053
-0.043
-0.061
-0.056
-0.055
-0.044
-0.030
-0.012
-0.026
-0.053
-0.037
-0.012
-0.029
-0.002
-0.039
0.016
0.024
0.035
0.018
-0.029
0.003
0.003
0.024
-0.031
-0.003
-0.013
-0.020
-0.018
-0.052
-0.026
-0.027
-0.011
-0.036
-0.041
-0.045
-0.038
0.012
0.009
-0.026
0.027
-0.006
-0.028
0.003
-0.014
-0.007
-0.037
-0.049
-0.047
-0.048
0.000
0.012
-0.032
-0.007
-0.017
0.007
0.002
-0.015
-0.005
0.015
0.009
0.037
0.027
-0.004
0.049
-0.032
-0.029
-0.035
-0.016
0.028
0.048
-0.006
0.041
-0.013
0.005
-0.022
-0.024
-0.014
-0.035
-0.025
-0.009
-0.028
-0.040
-0.059
-0.036
-0.004
-0.011
0.003
-0.022
-0.019
0.008
0.015
-0.003
-0.030
0.003
-0.003
0.016
-0.017
-0.052
-0.047
0.002
-0.014
0.014
-0.027
0.000
-0.013
-0.022
-0.016
-0.001
0.004
0.028
-0.007
-0.051
-0.052
-0.057
-0.062
-0.037
-0.054
-0.023
-0.044
-0.041
0.007
-0.070
-0.018
-0.005
-0.055
-0.010
-0.012
-0.003
-0.020
-0.032
-0.012
-0.039
-0.020
-0.018
-0.022
-0.044
-0.044
-0.002
-0.029
0.007
0.010
0.008
-0.026
-0.006
-0.005
0.006
-0.030
-0.010
-0.055
0.029
-0.002
-0.054
-0.029
0.003
-0.036
-0.037
-0.001
0.017
-0.021
-0.009
-0.001
-0.019
-0.002
-0.010
-0.015
-0.016
-0.045
-0.048
-0.040
-0.018
-0.036
-0.058
-0.005
-0.023
-0.029
0.007
0.014
-0.028
-0.004
-0.003
-0.027
-0.058
-0.039
-0.037
-0.041
-0.061
-0.013
-0.017
0.027
-0.028
-0.032
-0.003
0.005
0.031
0.027
0.047
0.026
0.029
0.027
0.028
0.049
0.007
-0.021
-0.014
-0.031
-0.013
0.003
0.015
0.009
0.018
-0.010
0.007
-0.035
0.005
-0.000
-0.014
-0.004
-0.055
-0.020
-0.011
-0.020
-0.057
-0.021
-0.057
-0.029
-0.005
-0.017
-0.031
0.014
-0.039
-0.036
-0.002
0.002
0.009
-0.017
-0.047
-0.016
-0.030
-0.045
-0.014
-0.001
-0.015
-0.043
-0.062
-0.002
-0.039
-0.013
-0.010
0.005
0.014
0.034
0.005
-0.011
-0.012
-0.001
-0.006
0.013
-0.043
0.010
0.015
-0.009
0.008
-0.039
0.017
-0.006
-0.052
-0.046
-0.031
-0.064
-0.053
-0.039
-0.064
-0.012
-0.024
-0.024
-0.047
-0.001
-0.010
0.020
-0.004
0.007
-0.011
-0.031
-0.003
-0.069
-0.044
-0.039
-0.028
-0.036
-0.020
-0.013
-0.010
-0.064
-0.036
-0.053
-0.070
-0.050
-0.055
-0.048
-0.025
-0.022
-0.022
-0.038
0.022
-0.035
-0.025
-0.051
-0.008
-0.008
0.026
0.017
0.026
-0.019
-0.015
-0.049
-0.029
-0.077
-0.044
-0.022
-0.030
-0.049
-0.047
-0.062
-0.051
-0.016
-0.031
-0.035
-0.013
0.010
-0.005
-0.062
0.012
-0.002
0.020
-0.005
0.011
0.021
0.020
0.043
0.059
0.022
0.008
0.042
0.021
0.039
0.028
0.025
-0.018
-0.007
0.010
0.012
0.019
-0.016
-0.008
-0.014
-0.018
-0.007
-0.029
-0.034
-0.007
-0.029
-0.021
0.016
-0.014
-0.025
-0.070
-0.007
-0.011
-0.018
-0.045
-0.053
-0.029
-0.016
-0.022
-0.042
-0.023
0.001
0.039
0.011
-0.035
-0.002
-0.007
0.032
-0.036
-0.001
-0.005
0.009
-0.002
-0.018
-0.020
-0.007
0.016
0.002
-0.050
-0.066
0.020
-0.014
0.017
0.012
0.012
0.058
-0.002
-0.008
-0.038
-0.030
0.019
-0.020
-0.045
-0.007
0.015
-0.008
-0.034
-0.040
-0.090
-0.058
-0.017
-0.054
-0.030
-0.015
-0.049
-0.032
-0.022
-0.024
-0.023
-0.020
0.031
-0.013
0.010
-0.001
-0.016
-0.021
-0.026
0.003
-0.032
-0.022
-0.013
-0.027
-0.023
-0.004
-0.043
-0.032
-0.016
-0.026
-0.003
-0.037
-0.014
-0.013
-0.032
-0.013
-0.016
0.001
0.007
-0.035
-0.021
-0.033
-0.036
-0.025
-0.034
-0.020
0.013
-0.052
-0.083
-0.036
-0.020
-0.052
-0.008
-0.029
-0.016
0.002
-0.003
-0.023
-0.004
-0.020
-0.014
-0.041
-0.017
0.005
-0.002
0.011
0.025
0.038
0.020
0.029
0.033
0.022
0.039
0.043
0.030
0.018
0.021
0.043
0.019
-0.010
0.039
0.010
0.011
0.011
-0.002
0.017
-0.019
-0.043
-0.015
-0.015
-0.038
-0.007
-0.055
-0.050
-0.020
-0.034
-0.034
-0.031
-0.017
-0.033
0.015
-0.012
-0.032
0.022
-0.008
-0.034
-0.024
-0.013
-0.006
-0.010
-0.004
-0.017
0.013
-0.008
-0.008
-0.050
-0.050
0.015
-0.014
-0.041
0.015
-0.021
-0.012
0.007
-0.021
0.003
-0.022
-0.021
-0.046
-0.002
-0.011
0.016
0.015
0.006
0.002
-0.045
-0.010
-0.037
0.031
-0.010
0.005
0.011
-0.044
-0.031
-0.053
-0.029
-0.024
-0.023
-0.034
-0.044
-0.042
-0.054
-0.031
-0.024
-0.008
-0.062
0.024
-0.040
-0.011
-0.002
-0.029
-0.025
-0.034
-0.035
-0.031
-0.020
-0.030
-0.028
-0.010
-0.026
-0.009
-0.014
0.004
-0.023
-0.014
-0.062
-0.039
-0.039
-0.017
-0.031
-0.008
-0.035
0.009
-0.039
-0.006
-0.065
-0.027
-0.032
-0.030
-0.035
-0.027
0.011
-0.014
-0.011
0.004
-0.041
0.009
-0.022
0.012
0.038
0.014
0.015
0.002
0.019
0.032
0.026
0.047
0.056
0.040
0.055
0.048
0.060
0.032
0.001
0.020
0.012
0.009
0.027
-0.028
-0.021
0.012
-0.003
-0.014
-0.018
-0.030
-0.025
-0.026
-0.028
-0.012
-0.055
-0.001
-0.032
0.012
-0.014
-0.024
-0.038
-0.015
-0.031
-0.023
-0.044
-0.054
-0.034
-0.019
-0.033
-0.018
-0.017
-0.045
-0.033
-0.012
-0.003
-0.050
-0.031
-0.040
0.011
0.009
-0.054
-0.038
0.012
-0.079
-0.025
-0.028
0.010
-0.030
0.011
-0.031
-0.014
-0.007
-0.028
0.026
0.011
-0.057
-0.088
-0.003
0.017
-0.015
-0.038
-0.029
0.013
-0.031
0.006
-0.028
-0.030
-0.014
-0.026
-0.065
-0.030
0.019
-0.014
-0.021
-0.016
-0.003
-0.011
-0.003
-0.026
-0.045
-0.006
-0.023
-0.039
-0.012
-0.019
-0.002
-0.028
0.001
-0.041
-0.053
-0.009
-0.042
-0.035
-0.035
-0.025
-0.009
-0.006
-0.010
-0.021
-0.020
0.015
-0.027
-0.048
0.014
-0.034
-0.005
-0.004
-0.017
0.006
-0.047
-0.025
0.045
0.013
-0.002
-0.037
-0.050
-0.054
-0.037
-0.032
-0.040
-0.035
-0.026
-0.058
0.020
-0.039
0.015
0.030
-0.012
0.029
0.016
-0.004
0.015
0.039
0.022
0.033
0.005
0.018
0.033
-0.030
0.002
0.006
-0.023
-0.013
-0.020
0.026
-0.002
0.016
-0.010
-0.033
-0.017
-0.018
-0.015
-0.033
-0.031
-0.018
-0.056
-0.026
-0.006
-0.045
-0.016
-0.030
-0.038
0.005
-0.002
-0.026
-0.009
-0.011
-0.001
0.000
0.023
-0.039
-0.004
0.011
0.008
-0.019
-0.018
-0.016
-0.012
-0.012
0.033
0.002
0.012
-0.034
-0.014
-0.055
-0.002
-0.013
0.009
-0.014
0.014
-0.060
-0.023
-0.021
-0.012
-0.044
-0.005
-0.028
-0.039
-0.004
-0.024
0.001
0.022
-0.022
-0.047
0.008
-0.020
-0.026
-0.045
-0.040
-0.039
-0.036
-0.051
-0.073
-0.015
-0.040
-0.008
-0.008
-0.010
-0.062
-0.055
-0.053
0.016
-0.017
0.009
-0.023
0.000
-0.029
-0.023
-0.033
0.013
-0.001
-0.016
0.001
-0.011
-0.051
-0.045
-0.013
0.000
-0.027
-0.027
-0.021
-0.035
-0.064
-0.023
-0.042
-0.021
-0.020
-0.017
-0.026
0.014
-0.010
-0.008
-0.028
-0.015
-0.013
0.045
0.007
-0.010
-0.030
0.001
-0.006
-0.012
-0.033
0.020
0.033
0.018
0.030
0.034
0.042
0.054
0.026
0.009
0.025
-0.019
-0.001
-0.021
0.001
-0.021
0.012
-0.014
-0.009
-0.007
-0.012
-0.018
-0.029
-0.052
-0.021
-0.039
-0.039
-0.023
-0.046
-0.021
-0.049
-0.057
0.004
-0.014
0.002
-0.061
-0.027
-0.042
-0.032
-0.040
-0.003
-0.031
0.005
-0.038
-0.027
-0.050
-0.021
-0.017
-0.006
-0.041
-0.002
-0.027
-0.021
-0.025
0.016
-0.021
-0.019
0.000
-0.014
-0.013
-0.037
-0.023
-0.025
-0.013
-0.023
-0.018
-0.030
-0.026
-0.023
-0.021
-0.076
-0.043
-0.036
-0.044
-0.026
-0.026
0.021
0.002
-0.031
-0.027
-0.048
-0.048
-0.049
-0.034
-0.051
-0.017
-0.047
-0.036
-0.013
-0.047
-0.018
0.018
-0.011
0.028
0.009
0.040
-0.014
0.011
-0.009
0.065
-0.014
-0.030
-0.005
-0.014
-0.018
-0.011
-0.020
-0.039
-0.049
0.010
-0.073
-0.003
-0.032
-0.058
0.006
-0.026
-0.011
-0.014
-0.039
-0.065
-0.056
-0.025
-0.053
-0.038
-0.031
0.004
0.005
-0.023
-0.064
-0.058
-0.064
-0.037
-0.027
0.005
-0.046
0.033
-0.035
0.035
0.007
-0.009
0.013
-0.004
0.028
0.013
-0.004
0.004
-0.041
-0.008
-0.008
0.020
-0.023
0.005
0.015
0.016
0.011
0.003
0.007
0.026
0.042
0.014
-0.006
0.032
0.078
0.020
0.042
0.060
0.018
0.013
0.004
0.012
0.027
0.004
-0.020
-0.060
0.010
0.016
0.038
-0.045
-0.008
-0.024
0.001
-0.017
-0.034
-0.046
-0.008
-0.039
-0.053
-0.029
-0.046
-0.023
-0.039
-0.041
-0.024
-0.058
-0.006
-0.065
-0.054
-0.032
-0.049
-0.004
-0.042
0.007
-0.077
-0.067
-0.039
-0.063
-0.058
-0.056
-0.053
-0.065
-0.046
-0.093
-0.043
-0.062
-0.050
-0.034
-0.052
-0.026
-0.092
-0.018
-0.049
-0.022
0.009
0.024
-0.035
-0.015
-0.055
0.008
0.020
0.007
-0.033
-0.019
-0.038
-0.040
-0.010
0.008
-0.021
0.043
0.025
-0.026
0.003
-0.008
-0.014
-0.006
-0.062
0.015
-0.035
-0.058
-0.031
-0.049
-0.033
-0.027
-0.035
-0.029
-0.037
-0.050
-0.019
0.002
-0.005
0.007
-0.010
-0.015
-0.001
-0.037
0.036
-0.050
0.011
-0.018
0.011
-0.042
-0.012
0.025
0.029
-0.005
-0.027
-0.025
0.006
-0.028
-0.043
-0.001
-0.015
-0.002
-0.011
-0.010
-0.005
-0.015
0.004
-0.016
0.009
-0.002
0.015
-0.034
0.013
-0.012
-0.004
0.023
-0.000
0.019
0.026
-0.003
-0.017
-0.026
-0.038
-0.031
0.010
-0.057
-0.013
-0.020
-0.020
-0.012
-0.006
-0.020
-0.008
-0.039
-0.046
-0.031
-0.023
-0.047
-0.026
-0.021
-0.004
0.002
-0.032
0.006
-0.045
-0.005
0.045
0.009
0.021
-0.027
-0.015
-0.013
-0.008
-0.040
-0.003
0.012
-0.007
-0.010
-0.033
-0.009
-0.015
-0.036
0.024
-0.012
0.000
0.037
-0.040
0.019
-0.008
-0.013
0.029
-0.022
-0.013
-0.002
0.002
-0.018
0.032
-0.035
0.051
0.009
-0.026
0.002
-0.032
-0.024
-0.030
-0.007
0.003
0.013
0.002
-0.017
-0.016
-0.024
-0.008
-0.003
-0.003
-0.002
-0.035
-0.028
-0.024
0.004
-0.028
-0.020
-0.024
0.018
-0.005
-0.036
-0.030
-0.063
-0.053
-0.035
-0.035
-0.010
-0.038
-0.083
-0.018
-0.046
-0.024
-0.025
-0.019
-0.037
-0.025
-0.020
-0.052
-0.011
-0.030
-0.003
-0.035
-0.018
0.001
-0.045
0.023
-0.029
-0.003
-0.021
-0.017
-0.043
0.028
0.017
-0.007
0.034
-0.006
-0.003
-0.022
-0.011
-0.022
0.021
0.006
0.008
0.034
0.025
0.011
0.006
-0.025
-0.002
-0.012
-0.006
0.001
-0.023
0.010
0.050
-0.012
-0.023
-0.046
0.008
-0.016
0.013
-0.021
0.012
-0.033
-0.023
0.005
0.007
-0.024
-0.006
-0.009
0.009
-0.021
-0.004
-0.040
0.025
-0.040
-0.064
-0.037
0.008
-0.003
-0.021
-0.022
-0.031
-0.005
-0.023
-0.009
0.004
-0.053
-0.021
-0.003
-0.037
-0.009
-0.032
-0.006
0.005
-0.024
-0.002
0.016
-0.006
0.007
0.001
-0.008
0.003
-0.026
-0.022
-0.033
0.012
-0.014
-0.011
-0.012
0.004
0.016
-0.034
0.001
-0.052
0.000
-0.016
-0.008
-0.028
-0.020
-0.071
-0.026
-0.047
-0.031
-0.034
0.017
-0.015
0.002
-0.018
-0.023
-0.000
-0.041
-0.020
0.006
-0.034
-0.020
-0.021
0.039
-0.036
-0.015
-0.037
-0.055
-0.017
-0.020
0.006
-0.027
-0.045
-0.041
-0.004
-0.041
-0.003
-0.059
-0.011
0.011
-0.038
0.003
-0.019
-0.020
0.006
-0.029
-0.027
-0.014
-0.042
-0.018
-0.048
-0.055
-0.019
-0.070
-0.009
-0.010
0.007
0.035
0.036
0.013
0.041
-0.016
0.053
0.022
0.003
0.029
0.044
0.011
0.046
-0.010
0.030
0.028
0.011
0.053
0.001
0.040
0.037
0.045
0.005
0.003
-0.001
0.032
0.025
-0.008
0.021
-0.011
-0.032
-0.039
0.002
-0.036
0.004
0.013
-0.000
-0.002
0.005
0.010
-0.008
-0.066
0.001
-0.005
-0.049
-0.009
-0.032
-0.010
-0.036
-0.055
-0.018
-0.011
-0.040
-0.020
-0.011
-0.004
-0.053
-0.046
-0.040
-0.038
-0.051
-0.008
-0.046
-0.042
-0.041
-0.016
-0.046
-0.044
-0.058
-0.063
-0.015
-0.038
-0.013
-0.011
0.017
0.022
-0.032
-0.044
-0.023
-0.026
0.000
-0.034
-0.017
-0.027
-0.031
0.008
-0.019
0.003
0.004
0.009
-0.012
0.020
-0.021
-0.006
-0.008
-0.011
0.018
0.017
-0.004
-0.008
0.055
-0.015
-0.009
0.024
0.013
0.010
-0.010
-0.005
-0.040
-0.036
-0.050
-0.036
-0.032
-0.027
-0.017
-0.030
-0.013
-0.005
-0.048
-0.043
-0.055
-0.037
-0.043
-0.062
-0.036
-0.073
-0.055
-0.022
-0.006
-0.033
-0.028
-0.040
-0.032
0.005
0.003
-0.020
0.019
-0.032
-0.019
0.020
-0.023
0.005
-0.004
0.031
0.007
-0.008
0.013
0.010
0.034
0.048
0.009
-0.013
-0.001
0.009
0.001
0.005
-0.017
-0.034
-0.032
-0.001
-0.017
-0.012
-0.008
-0.048
-0.023
-0.011
0.007
-0.011
-0.036
-0.023
-0.042
-0.003
-0.003
-0.015
-0.038
-0.026
0.004
-0.009
0.021
-0.045
-0.020
-0.035
-0.034
-0.035
-0.015
-0.018
-0.030
-0.019
0.006
-0.021
-0.077
-0.037
-0.021
0.001
-0.019
0.008
-0.040
-0.019
0.034
-0.033
-0.041
-0.087
-0.064
-0.061
-0.017
0.011
0.007
0.001
-0.028
-0.011
-0.031
-0.009
-0.034
-0.066
0.007
0.013
-0.061
-0.016
-0.034
-0.019
-0.028
0.021
0.001
0.018
-0.038
0.023
-0.023
-0.028
-0.009
-0.026
-0.030
-0.023
-0.025
-0.055
-0.009
-0.016
-0.022
0.002
-0.007
-0.003
-0.010
-0.047
-0.026
-0.007
-0.003
-0.013
-0.026
0.006
-0.045
-0.009
0.008
0.010
0.005
-0.015
0.008
-0.019
-0.023
0.014
-0.047
0.020
0.021
-0.026
-0.037
-0.024
-0.040
-0.025
0.007
-0.004
-0.056
-0.034
-0.039
-0.036
-0.041
-0.004
-0.009
-0.027
-0.011
-0.015
-0.007
-0.018
-0.002
-0.010
-0.021
0.010
0.002
0.021
0.045
0.026
0.035
0.051
0.021
0.045
-0.001
0.002
0.005
0.026
0.020
0.009
-0.020
0.024
-0.007
-0.021
-0.045
-0.009
0.021
0.025
-0.014
-0.002
0.008
-0.010
-0.035
-0.008
-0.018
0.033
-0.013
-0.014
-0.003
0.017
-0.014
0.018
-0.015
0.025
0.015
-0.004
-0.009
-0.001
0.026
-0.027
0.011
-0.053
0.002
-0.038
-0.044
-0.019
-0.027
-0.014
-0.039
-0.025
-0.001
-0.000
-0.028
-0.034
-0.007
-0.046
-0.038
-0.018
-0.069
-0.024
-0.026
0.002
-0.024
-0.025
-0.039
-0.045
-0.014
-0.040
-0.021
0.013
0.016
0.004
0.000
-0.046
-0.005
0.007
-0.008
0.016
0.014
0.006
-0.001
-0.015
-0.015
0.016
-0.016
-0.022
-0.022
-0.014
-0.021
-0.009
-0.037
-0.001
-0.020
-0.032
0.018
-0.054
-0.009
-0.008
-0.045
-0.035
-0.019
-0.006
-0.010
-0.031
0.030
-0.008
0.014
-0.002
-0.002
0.021
0.004
-0.021
0.020
0.047
0.021
0.000
0.016
-0.020
0.021
-0.012
0.015
-0.057
-0.026
-0.029
-0.036
-0.035
-0.058
-0.037
-0.039
0.005
0.014
-0.022
0.029
0.013
-0.017
0.012
0.049
0.031
0.020
-0.001
-0.002
0.015
0.003
-0.024
-0.027
-0.015
0.015
-0.034
-0.023
-0.017
0.004
0.023
0.024
0.000
-0.051
0.030
0.022
-0.004
0.049
0.017
0.012
0.006
-0.052
-0.040
-0.011
-0.028
-0.021
-0.065
-0.042
-0.034
-0.046
-0.075
-0.057
-0.036
-0.012
-0.020
-0.044
-0.018
0.018
-0.058
-0.051
-0.011
-0.053
-0.056
-0.041
-0.013
-0.043
0.003
-0.034
-0.043
-0.019
-0.040
-0.004
-0.043
0.002
-0.040
-0.022
-0.022
0.021
-0.016
0.011
-0.042
0.005
-0.017
0.009
-0.022
0.027
0.023
0.007
-0.012
0.018
-0.025
-0.019
-0.018
-0.042
-0.004
-0.008
-0.051
-0.020
0.010
-0.021
-0.016
-0.016
0.020
0.002
-0.028
-0.018
-0.016
0.034
-0.040
-0.019
-0.018
-0.041
-0.019
-0.038
-0.069
-0.057
-0.033
-0.008
0.006
-0.015
-0.026
0.016
0.027
-0.010
-0.063
-0.016
-0.029
-0.002
-0.020
-0.001
0.016
-0.025
-0.032
-0.002
-0.005
0.014
-0.038
-0.074
-0.005
0.027
0.004
-0.007
-0.035
0.009
0.008
-0.018
-0.061
-0.006
-0.011
-0.038
-0.013
-0.021
0.028
0.052
0.016
0.006
0.047
0.041
0.029
0.013
0.005
-0.000
0.018
0.026
0.031
0.015
0.026
0.010
0.027
-0.001
0.006
0.023
-0.023
-0.017
-0.049
-0.020
0.016
0.003
-0.050
-0.016
-0.021
-0.019
-0.002
-0.012
-0.043
-0.020
-0.020
-0.047
0.035
-0.060
-0.004
0.014
-0.027
-0.022
-0.036
-0.010
-0.019
-0.014
-0.015
-0.030
-0.008
0.012
-0.027
-0.037
-0.001
-0.064
-0.010
-0.050
-0.061
-0.006
-0.040
-0.017
-0.047
-0.065
-0.012
0.016
-0.025
-0.023
0.059
0.035
0.000
0.005
0.017
0.018
0.005
0.004
0.031
-0.006
-0.016
0.019
-0.006
-0.036
-0.025
-0.014
0.008
-0.041
-0.026
-0.011
-0.030
-0.036
-0.023
-0.003
0.033
-0.010
-0.008
-0.039
0.004
-0.045
0.001
-0.017
0.016
-0.019
-0.024
-0.023
-0.013
0.013
-0.004
-0.048
-0.014
0.041
-0.005
-0.019
-0.014
0.016
0.001
-0.012
-0.038
-0.011
0.020
-0.014
0.000
0.001
0.003
-0.030
-0.002
-0.011
-0.047
0.008
-0.018
-0.009
0.005
0.010
0.007
0.002
0.009
0.018
0.001
0.013
-0.036
-0.022
0.033
0.002
0.024
-0.023
0.005
-0.011
0.030
0.007
0.033
-0.008
-0.026
0.007
0.001
0.008
-0.017
0.003
0.034
-0.005
0.030
-0.011
0.009
0.055
0.013
0.037
0.022
0.036
0.010
0.017
0.020
-0.012
0.018
0.001
0.018
-0.032
0.005
-0.017
0.005
-0.008
-0.031
-0.014
-0.043
-0.048
-0.017
0.000
-0.022
-0.066
-0.044
-0.029
0.008
-0.025
-0.009
-0.019
0.000
0.003
-0.003
-0.026
-0.040
-0.032
0.004
-0.027
0.001
0.021
0.052
-0.035
0.015
-0.023
0.010
-0.015
-0.024
-0.046
-0.036
-0.021
-0.014
-0.008
-0.020
-0.024
-0.041
0.014
0.003
-0.047
0.003
-0.005
0.014
-0.006
0.009
-0.007
-0.019
-0.014
-0.035
-0.046
-0.007
-0.044
-0.044
-0.004
-0.061
-0.020
-0.016
-0.079
0.021
0.018
0.009
0.003
-0.011
0.028
-0.026
-0.001
-0.029
-0.034
0.027
0.007
-0.043
-0.002
0.027
0.009
-0.013
-0.014
-0.018
-0.038
-0.004
-0.027
-0.026
0.001
-0.010
-0.052
-0.047
-0.042
-0.036
-0.028
-0.048
0.014
-0.001
-0.009
0.014
-0.018
-0.003
-0.039
-0.018
0.019
0.015
0.025
0.035
0.012
0.012
0.000
0.007
0.025
0.008
-0.002
-0.024
-0.011
-0.004
-0.005
-0.016
-0.003
0.041
0.014
0.039
0.001
0.015
-0.028
0.014
0.004
0.006
-0.035
-0.023
0.026
-0.006
0.005
0.012
-0.024
-0.064
-0.037
-0.031
-0.005
-0.020
-0.034
-0.043
0.012
-0.023
-0.036
0.022
-0.024
0.013
-0.003
-0.011
-0.029
-0.051
0.011
-0.015
-0.039
-0.013
-0.030
-0.025
0.015
-0.023
-0.019
-0.004
0.019
0.030
-0.044
-0.002
0.008
0.001
-0.044
-0.023
-0.034
-0.023
-0.019
-0.020
-0.058
-0.027
-0.024
-0.056
-0.030
0.004
-0.025
-0.036
-0.072
0.004
0.017
-0.001
-0.036
-0.004
-0.029
-0.028
-0.037
-0.069
-0.038
0.012
-0.040
-0.037
0.012
-0.014
0.025
-0.009
-0.008
-0.003
-0.072
-0.040
-0.033
-0.011
-0.058
-0.022
-0.038
-0.019
0.024
0.010
-0.005
-0.001
-0.006
-0.017
0.004
-0.003
-0.011
-0.054
-0.030
-0.040
-0.049
0.010
0.019
0.005
-0.030
-0.005
-0.031
-0.038
-0.028
-0.011
-0.002
-0.003
0.047
0.001
0.019
-0.038
-0.036
0.019
-0.005
-0.002
0.018
-0.026
-0.034
0.021
0.026
0.022
-0.013
-0.006
0.017
0.037
-0.013
-0.029
-0.015
0.000
-0.042
0.014
-0.030
0.006
0.016
0.034
-0.014
0.027
0.011
0.001
-0.005
-0.037
-0.018
-0.011
-0.033
-0.005
0.030
0.042
0.002
-0.003
-0.003
0.058
-0.019
-0.004
-0.021
0.014
-0.013
-0.042
-0.009
0.014
0.018
-0.024
0.019
-0.000
0.018
-0.021
-0.040
0.000
-0.018
-0.011
-0.026
-0.009
0.017
-0.042
-0.040
-0.007
-0.024
-0.015
-0.039
-0.040
0.019
0.042
-0.035
-0.023
-0.073
-0.038
-0.022
-0.017
-0.030
-0.026
-0.002
-0.056
-0.017
-0.057
-0.067
-0.008
-0.030
-0.017
-0.017
-0.048
-0.036
-0.044
-0.006
-0.029
-0.040
-0.031
-0.033
-0.045
-0.030
-0.020
-0.010
-0.007
-0.004
-0.019
-0.030
-0.003
-0.026
-0.039
-0.036
-0.015
-0.024
0.011
-0.010
-0.015
-0.027
-0.009
-0.008
-0.064
-0.006
-0.031
0.001
-0.070
0.007
-0.046
-0.050
-0.038
-0.026
-0.061
-0.004
-0.052
-0.004
-0.047
-0.058
0.013
-0.028
-0.012
0.036
0.019
0.020
-0.020
0.010
-0.023
-0.049
-0.020
-0.029
-0.018
-0.055
-0.025
-0.044
0.002
-0.021
-0.015
0.015
-0.007
-0.034
0.005
-0.028
-0.016
0.002
-0.018
-0.007
-0.031
-0.026
0.024
-0.060
-0.044
-0.056
-0.023
0.005
0.012
-0.013
0.029
-0.021
-0.049
0.021
-0.007
-0.020
-0.024
-0.034
-0.029
0.008
0.007
-0.009
0.015
0.008
-0.048
0.006
-0.002
0.024
0.004
0.039
-0.010
-0.004
-0.014
0.013
-0.008
0.001
-0.024
-0.011
-0.033
-0.022
0.049
-0.000
-0.030
-0.025
-0.014
0.035
0.009
-0.016
-0.024
-0.007
-0.018
-0.026
-0.028
-0.015
-0.057
-0.037
-0.042
-0.035
-0.003
-0.050
-0.003
-0.042
-0.045
-0.024
-0.027
-0.041
-0.050
-0.026
-0.048
-0.063
-0.031
-0.032
-0.031
-0.029
-0.018
0.008
-0.030
-0.047
0.001
-0.005
-0.005
-0.034
-0.023
-0.052
-0.010
-0.039
0.001
-0.037
-0.009
-0.028
-0.062
0.014
-0.004
-0.046
0.007
0.023
-0.006
-0.020
-0.024
-0.034
-0.022
-0.043
-0.008
-0.048
-0.052
-0.047
-0.016
-0.002
-0.017
-0.035
-0.037
-0.040
0.000
-0.001
0.024
-0.023
-0.018
-0.054
-0.004
0.000
-0.016
0.027
-0.005
-0.059
-0.013
-0.005
-0.013
-0.007
-0.010
-0.043
-0.042
-0.003
-0.042
-0.005
0.005
0.012
-0.083
-0.063
-0.009
-0.046
-0.001
0.016
0.009
-0.018
-0.026
-0.071
-0.012
-0.031
-0.020
-0.036
-0.027
-0.038
-0.027
-0.023
0.031
-0.010
-0.053
-0.017
-0.020
-0.010
-0.023
-0.014
0.017
-0.014
-0.001
-0.021
0.024
0.008
0.016
-0.006
0.021
-0.013
-0.013
0.039
-0.000
0.021
-0.023
0.024
0.020
0.008
0.028
0.034
0.054
-0.017
-0.016
0.001
0.016
0.031
0.035
-0.016
-0.020
-0.004
-0.009
0.011
-0.005
-0.022
-0.032
0.019
-0.021
-0.039
-0.017
0.022
-0.004
-0.019
-0.038
-0.023
-0.042
-0.050
-0.059
-0.055
-0.008
-0.029
-0.039
-0.039
-0.072
-0.061
-0.037
-0.020
-0.010
-0.026
-0.014
0.007
-0.012
-0.003
-0.024
-0.018
0.005
0.008
-0.024
-0.031
-0.009
-0.027
-0.049
0.021
-0.058
0.015
0.012
0.028
-0.018
-0.014
-0.047
-0.015
-0.038
-0.018
-0.057
0.002
-0.038
-0.007
0.001
-0.019
-0.037
-0.016
-0.032
0.012
-0.057
-0.030
-0.055
-0.034
-0.028
-0.013
-0.049
-0.016
-0.017
-0.030
0.007
0.001
0.029
0.004
0.035
-0.041
0.014
-0.012
-0.046
0.023
-0.016
-0.007
-0.010
-0.001
-0.004
-0.064
-0.029
-0.032
-0.018
0.003
-0.024
-0.016
-0.031
-0.013
0.024
-0.011
-0.013
-0.003
0.002
0.040
0.019
0.014
-0.015
0.007
0.005
0.004
-0.028
-0.021
-0.013
0.000
-0.023
-0.039
0.010
-0.009
0.004
-0.001
0.016
0.029
0.015
0.005
0.012
0.028
-0.022
0.000
-0.010
0.036
0.005
-0.031
-0.016
-0.021
0.027
0.014
0.030
0.002
0.012
-0.009
0.012
-0.057
-0.021
-0.045
-0.053
-0.035
-0.041
-0.053
-0.055
-0.044
-0.003
0.004
-0.036
-0.034
-0.019
-0.018
-0.037
0.004
-0.003
0.006
0.016
0.002
-0.014
0.000
-0.029
0.022
-0.034
0.008
-0.037
0.007
0.013
-0.039
0.009
-0.002
-0.041
-0.039
-0.028
-0.028
-0.011
-0.032
-0.025
-0.044
-0.045
-0.052
-0.034
-0.030
-0.026
-0.005
0.016
-0.037
-0.004
-0.038
0.002
0.019
-0.001
-0.000
0.020
-0.028
-0.028
-0.016
-0.020
-0.011
-0.026
-0.002
-0.015
-0.021
-0.023
-0.037
-0.040
-0.034
-0.019
0.025
-0.010
-0.003
-0.002
-0.027
-0.015
-0.021
-0.014
-0.011
-0.016
0.000
-0.037
-0.006
-0.001
-0.010
0.008
-0.023
0.013
-0.025
-0.006
-0.039
0.007
-0.030
-0.047
-0.055
-0.057
-0.034
-0.031
-0.039
0.001
0.026
-0.022
-0.020
-0.018
-0.051
-0.046
0.012
-0.019
0.017
-0.024
0.027
-0.010
0.013
0.040
0.022
0.062
0.035
-0.001
0.037
0.021
0.037
0.015
-0.001
-0.013
-0.012
0.008
0.007
0.030
0.027
0.026
-0.001
0.026
0.008
0.023
0.011
0.028
0.001
-0.029
0.016
-0.068
-0.022
-0.020
-0.075
-0.007
-0.040
-0.033
-0.022
-0.011
-0.027
-0.008
-0.002
-0.025
0.019
-0.009
-0.019
0.003
-0.028
-0.004
0.005
-0.038
-0.014
-0.020
-0.042
-0.009
-0.016
0.022
0.001
-0.071
-0.040
-0.010
-0.020
-0.009
0.009
0.015
0.003
-0.030
-0.016
-0.022
-0.009
-0.021
-0.038
0.019
0.048
0.014
0.027
0.009
-0.006
-0.015
0.008
0.005
-0.068
-0.052
-0.036
-0.074
-0.015
-0.063
-0.047
0.015
0.001
0.024
-0.017
-0.021
-0.018
0.004
-0.047
-0.026
0.005
-0.053
-0.052
-0.028
-0.003
0.001
-0.032
-0.014
-0.002
-0.054
-0.033
-0.023
-0.032
-0.037
-0.030
-0.039
0.012
-0.019
-0.015
-0.013
-0.017
-0.034
0.011
-0.015
0.003
0.008
0.006
0.021
0.004
-0.018
-0.007
-0.012
-0.020
-0.004
-0.016
-0.053
-0.040
-0.039
-0.027
-0.025
-0.012
-0.011
-0.037
-0.015
-0.035
0.011
-0.046
0.002
0.008
0.005
-0.019
-0.015
0.015
0.047
0.002
0.040
0.057
-0.002
0.031
0.031
0.004
0.041
0.015
0.046
0.025
0.021
0.030
0.050
0.019
-0.012
0.019
0.026
0.009
-0.021
-0.029
0.019
-0.004
-0.023
0.008
-0.029
0.002
-0.002
-0.071
-0.019
-0.044
-0.001
-0.030
-0.040
-0.005
-0.004
-0.009
0.011
0.002
-0.021
0.002
0.026
0.027
0.021
0.007
-0.012
0.001
0.011
-0.000
-0.036
0.005
0.010
0.014
-0.018
-0.048
-0.026
-0.031
-0.000
-0.025
-0.003
0.009
-0.012
-0.010
-0.010
-0.028
0.007
-0.026
0.004
-0.030
-0.040
-0.007
0.011
-0.018
-0.007
-0.039
-0.016
-0.049
-0.054
-0.046
-0.036
-0.005
-0.045
-0.057
-0.025
-0.025
0.000
-0.009
-0.025
-0.037
-0.030
0.003
-0.003
0.007
-0.021
-0.039
0.007
-0.012
-0.042
-0.030
-0.038
-0.031
-0.042
-0.038
-0.019
0.009
-0.016
-0.051
-0.039
-0.010
-0.056
-0.030
-0.043
-0.038
-0.023
-0.035
-0.058
-0.071
-0.024
-0.021
0.028
-0.027
-0.014
-0.040
-0.005
-0.008
-0.038
-0.051
-0.048
-0.040
-0.032
-0.053
-0.014
-0.034
0.014
-0.016
-0.030
-0.014
0.014
0.025
0.035
-0.008
0.055
0.050
0.027
0.014
0.041
0.058
0.079
0.054
0.028
0.012
0.005
0.045
0.024
0.014
0.045
-0.024
0.037
0.018
-0.005
0.014
0.024
-0.031
-0.024
-0.001
-0.045
0.024
-0.033
-0.036
-0.030
-0.005
-0.054
-0.010
0.017
-0.029
-0.052
0.023
-0.005
-0.063
-0.022
-0.046
-0.003
-0.038
-0.047
-0.044
-0.002
-0.024
-0.003
-0.057
-0.007
-0.003
-0.010
0.004
-0.004
-0.032
-0.032
-0.031
-0.011
-0.036
-0.006
0.014
-0.001
-0.029
0.008
-0.042
-0.031
-0.001
-0.022
-0.039
0.004
-0.040
-0.010
-0.027
0.002
-0.010
-0.007
0.009
-0.036
-0.026
-0.066
-0.026
-0.022
-0.052
-0.006
-0.034
-0.047
-0.035
-0.034
-0.047
0.003
-0.021
-0.013
-0.014
-0.003
-0.003
-0.046
-0.016
-0.022
-0.051
-0.000
-0.004
-0.010
-0.056
-0.040
-0.017
0.001
-0.010
-0.012
-0.032
-0.050
-0.057
-0.053
-0.078
-0.048
-0.017
-0.048
-0.038
-0.033
-0.050
-0.024
-0.015
-0.035
-0.041
-0.018
-0.022
-0.021
-0.007
-0.009
-0.025
-0.031
-0.036
0.019
0.020
0.003
0.029
-0.018
0.002
0.032
-0.004
0.024
-0.007
0.024
0.040
0.037
0.033
0.065
0.031
0.056
0.022
0.034
0.013
0.023
-0.025
0.056
0.059
-0.005
-0.011
-0.026
-0.010
0.057
0.019
-0.049
-0.039
-0.037
-0.050
0.003
0.020
-0.036
0.007
-0.029
-0.008
-0.033
0.015
-0.050
-0.029
-0.041
-0.037
-0.042
-0.026
0.016
-0.030
0.025
-0.014
-0.021
-0.035
-0.027
-0.025
-0.031
-0.049
0.007
-0.037
0.014
-0.037
-0.057
-0.051
-0.010
-0.004
-0.017
0.008
-0.014
-0.004
-0.017
-0.023
-0.018
-0.046
-0.013
-0.045
-0.009
-0.019
-0.026
0.005
-0.021
-0.022
-0.010
-0.059
-0.002
-0.015
-0.012
-0.019
-0.037
-0.036
0.004
-0.037
0.007
-0.016
-0.004
-0.052
-0.046
-0.043
-0.033
-0.032
-0.018
-0.010
0.018
-0.020
0.012
-0.052
-0.036
-0.072
-0.043
-0.026
-0.015
-0.043
-0.032
0.021
-0.041
0.015
0.019
-0.005
-0.026
-0.004
-0.001
0.002
-0.020
-0.045
-0.005
0.009
0.015
-0.018
0.005
0.011
-0.002
-0.034
-0.012
-0.065
-0.028
-0.051
-0.055
-0.047
-0.010
-0.020
-0.050
-0.028
-0.024
-0.010
0.010
-0.032
0.013
0.014
0.024
0.007
0.005
-0.010
0.018
0.041
-0.002
-0.026
0.018
0.016
-0.017
0.031
-0.021
-0.012
-0.003
-0.021
0.023
0.027
-0.016
-0.034
-0.009
-0.019
0.021
-0.008
-0.018
0.001
-0.015
-0.030
-0.036
-0.007
-0.000
-0.000
0.001
-0.035
0.023
-0.020
-0.021
-0.006
-0.007
-0.050
0.010
-0.012
-0.038
0.048
0.003
-0.041
-0.044
-0.015
-0.022
0.025
-0.019
0.047
-0.011
-0.009
0.009
-0.017
-0.049
-0.017
-0.004
-0.006
-0.001
-0.012
-0.016
0.003
-0.058
-0.016
0.007
-0.037
-0.003
-0.042
0.010
-0.001
-0.013
-0.013
0.013
0.017
0.033
0.000
-0.069
-0.031
-0.049
-0.021
-0.025
-0.034
-0.011
-0.007
-0.038
-0.038
-0.019
-0.061
-0.010
-0.020
-0.005
-0.004
0.018
-0.001
-0.026
-0.006
0.015
-0.017
-0.021
-0.053
-0.014
-0.012
-0.037
-0.057
-0.038
-0.027
-0.009
-0.024
0.010
-0.034
-0.003
-0.051
-0.020
-0.013
-0.027
-0.038
-0.020
-0.019
-0.010
-0.012
0.005
0.003
-0.056
-0.041
-0.015
0.007
-0.018
0.006
-0.014
0.010
-0.042
0.016
-0.010
0.039
-0.021
0.029
-0.006
0.025
0.060
0.078
0.008
-0.003
-0.003
0.001
0.025
0.017
0.022
0.023
0.019
-0.020
-0.005
0.014
-0.000
-0.046
-0.026
-0.024
-0.036
-0.032
-0.016
-0.015
-0.034
-0.027
-0.022
-0.026
-0.037
-0.037
-0.082
-0.015
0.013
-0.013
-0.059
-0.016
-0.026
-0.008
-0.054
-0.003
-0.057
-0.029
-0.019
-0.031
-0.035
-0.010
0.006
-0.012
-0.023
-0.008
-0.032
-0.037
0.002
-0.018
0.017
-0.003
-0.004
-0.065
0.002
0.005
-0.007
-0.023
-0.020
-0.026
-0.013
-0.019
-0.033
-0.065
-0.014
-0.047
-0.028
-0.051
-0.007
-0.060
-0.041
0.000
-0.009
-0.029
-0.028
-0.057
-0.036
-0.043
-0.026
0.002
-0.033
-0.032
-0.004
-0.027
0.059
0.026
0.034
0.028
0.040
0.021
-0.028
-0.004
0.045
-0.006
-0.010
0.013
-0.011
-0.063
-0.001
-0.023
-0.011
-0.015
-0.027
-0.016
-0.006
-0.012
-0.033
-0.044
-0.061
-0.055
-0.027
-0.058
-0.061
-0.014
-0.034
-0.056
-0.022
-0.045
-0.053
-0.070
-0.040
-0.052
-0.019
-0.008
-0.010
0.020
0.034
-0.034
-0.030
-0.041
-0.039
-0.020
0.013
-0.007
0.021
-0.041
-0.000
-0.024
0.007
-0.005
0.002
-0.032
0.003
0.002
0.000
0.021
0.026
0.037
0.025
-0.011
0.025
-0.004
0.077
0.046
0.063
0.019
0.056
0.009
0.002
0.049
0.002
-0.045
-0.003
0.041
-0.026
-0.013
0.029
-0.019
0.024
0.001
-0.018
-0.013
0.002
0.000
0.014
-0.046
-0.057
-0.062
0.005
-0.031
-0.002
-0.004
-0.008
-0.037
-0.034
-0.043
-0.026
-0.081
0.013
-0.042
-0.026
-0.021
-0.075
-0.038
0.002
-0.038
-0.003
-0.039
-0.036
-0.020
-0.023
-0.042
-0.063
-0.034
-0.044
-0.023
-0.059
-0.043
-0.038
-0.045
-0.059
-0.012
-0.010
-0.019
-0.021
-0.021
0.006
-0.012
0.003
0.012
0.011
-0.017
0.001
-0.047
-0.013
0.005
-0.013
-0.019
-0.036
-0.009
0.001
-0.044
-0.045
-0.035
-0.032
0.001
-0.023
-0.010
-0.005
-0.019
-0.032
-0.040
-0.026
0.008
-0.043
-0.015
-0.025
-0.024
0.004
0.015
-0.006
-0.001
-0.028
-0.010
-0.022
-0.004
0.017
0.019
-0.005
-0.015
0.013
-0.014
0.021
0.016
-0.017
-0.027
-0.013
0.001
-0.001
-0.057
0.007
-0.007
0.004
-0.020
0.034
-0.004
0.007
0.024
0.013
-0.000
0.015
0.012
-0.015
0.025
-0.006
0.003
-0.001
0.007
-0.006
0.039
-0.025
-0.045
-0.025
-0.028
-0.009
0.019
-0.032
0.028
-0.030
-0.012
-0.006
0.004
0.023
-0.045
-0.028
-0.018
-0.028
-0.057
-0.032
-0.003
-0.026
0.003
-0.011
-0.019
-0.023
-0.030
-0.029
0.003
-0.010
-0.001
-0.015
-0.037
-0.021
0.006
0.035
0.043
-0.007
0.010
-0.010
-0.018
-0.017
0.038
0.012
-0.013
0.035
-0.030
-0.019
-0.008
-0.007
-0.036
-0.008
0.020
-0.021
0.015
-0.030
-0.029
-0.016
0.009
-0.018
-0.004
0.020
-0.003
0.011
-0.056
-0.036
-0.032
-0.032
-0.035
-0.007
-0.023
0.028
0.008
0.014
-0.027
-0.032
0.003
0.022
-0.077
0.002
-0.040
0.003
0.011
-0.001
-0.037
0.020
0.006
0.006
-0.025
-0.032
0.004
-0.013
0.021
-0.074
-0.030
0.001
-0.052
-0.021
-0.025
-0.023
-0.042
-0.039
-0.002
-0.010
0.011
-0.019
-0.020
-0.011
-0.022
-0.008
0.010
0.040
-0.009
-0.054
-0.034
0.025
0.017
0.046
-0.014
-0.006
0.060
0.016
-0.006
-0.011
0.013
-0.016
0.009
-0.016
-0.041
0.002
0.020
0.031
-0.002
0.027
0.022
-0.021
-0.053
-0.028
-0.018
0.003
0.007
-0.004
0.018
0.030
0.009
-0.036
-0.004
-0.029
-0.020
-0.015
0.004
0.012
-0.022
-0.024
-0.056
-0.056
-0.004
-0.023
-0.022
-0.005
-0.065
-0.002
-0.052
-0.022
-0.040
-0.009
-0.071
-0.004
-0.073
-0.004
-0.003
-0.014
-0.008
-0.045
-0.042
-0.013
-0.030
-0.036
-0.014
-0.041
-0.032
0.008
-0.033
-0.063
0.001
-0.002
-0.006
0.017
-0.031
-0.001
-0.018
-0.004
-0.041
0.023
-0.025
-0.002
-0.021
-0.026
-0.049
0.002
-0.063
-0.037
-0.033
-0.023
-0.010
0.009
-0.011
-0.042
-0.035
-0.007
-0.025
-0.013
-0.004
-0.001
-0.024
-0.012
-0.013
-0.032
-0.038
-0.009
0.002
0.021
-0.029
-0.013
0.018
-0.006
-0.024
0.002
-0.030
-0.001
-0.035
-0.039
-0.024
-0.050
-0.046
0.016
-0.031
-0.050
-0.007
-0.021
0.027
0.001
-0.040
0.003
-0.001
0.001
0.005
-0.038
-0.032
-0.001
-0.048
-0.000
-0.015
-0.046
-0.049
-0.012
0.020
-0.014
0.015
0.005
0.015
0.036
-0.014
-0.026
-0.003
0.006
-0.024
0.038
-0.020
0.007
0.048
0.011
0.033
0.036
0.040
0.060
0.023
0.001
-0.004
-0.002
0.005
0.045
0.024
0.029
0.041
-0.016
-0.003
-0.072
-0.027
-0.031
-0.021
-0.006
-0.033
-0.013
-0.019
0.025
0.019
0.043
-0.008
0.008
-0.013
-0.023
-0.013
0.004
0.005
-0.033
0.008
-0.004
-0.026
-0.019
0.017
-0.024
-0.011
-0.025
-0.026
0.012
-0.052
-0.060
0.001
-0.011
-0.025
-0.001
-0.029
-0.015
-0.066
-0.002
-0.052
0.007
-0.040
0.013
-0.003
0.036
-0.034
-0.026
-0.033
-0.017
-0.011
0.010
-0.024
-0.012
-0.026
-0.060
0.008
-0.032
-0.006
0.006
0.021
0.034
-0.005
0.020
0.015
-0.023
0.022
0.029
0.008
-0.017
0.042
-0.029
-0.028
0.001
-0.012
0.012
-0.006
-0.036
-0.013
-0.018
-0.002
0.005
-0.044
-0.023
-0.019
-0.031
-0.053
-0.036
-0.024
-0.017
-0.053
-0.083
-0.058
-0.053
-0.039
-0.060
-0.049
-0.034
-0.022
0.009
-0.057
-0.036
-0.007
-0.019
-0.015
-0.057
-0.044
-0.057
-0.005
-0.028
-0.007
0.017
0.009
0.002
0.011
-0.023
0.003
-0.021
0.046
-0.009
0.026
-0.013
-0.007
0.009
0.009
-0.012
0.037
0.022
0.017
0.024
-0.037
0.003
-0.037
-0.015
-0.015
-0.006
-0.006
0.034
-0.019
-0.023
-0.035
0.017
-0.012
-0.006
0.012
-0.013
-0.024
-0.050
-0.021
-0.039
-0.012
0.003
-0.020
0.019
-0.009
-0.001
-0.004
0.003
-0.012
-0.010
-0.047
0.015
-0.031
-0.038
-0.055
-0.036
-0.061
-0.029
-0.023
-0.007
-0.019
-0.033
-0.051
-0.012
-0.066
-0.039
-0.029
-0.049
-0.005
-0.001
-0.021
-0.024
0.005
0.013
-0.006
-0.014
-0.022
0.000
-0.030
-0.027
-0.016
-0.005
0.014
-0.016
-0.003
-0.021
-0.001
-0.014
0.016
-0.018
-0.057
-0.047
-0.007
-0.029
-0.038
0.022
-0.066
-0.064
0.029
-0.009
-0.025
0.010
-0.058
-0.053
-0.011
-0.025
0.003
0.000
-0.018
-0.007
-0.009
0.001
-0.018
0.010
-0.053
-0.006
-0.021
-0.024
0.005
0.001
-0.007
-0.014
-0.029
-0.056
-0.011
0.010
-0.018
-0.027
-0.041
-0.009
-0.032
-0.005
-0.008
0.002
-0.031
-0.023
-0.026
-0.007
-0.028
0.003
0.013
-0.024
-0.013
-0.017
0.020
0.055
0.022
0.039
0.040
0.032
0.026
0.018
0.033
0.046
0.009
-0.004
-0.017
-0.015
-0.044
-0.002
-0.006
0.019
-0.042
-0.022
-0.019
0.011
-0.001
0.040
-0.034
0.020
-0.012
-0.035
-0.042
0.008
0.019
0.051
-0.010
-0.007
0.012
-0.001
-0.020
0.009
-0.017
0.008
0.014
-0.011
-0.025
-0.010
-0.024
0.001
-0.062
-0.029
-0.008
-0.001
-0.007
-0.017
-0.017
-0.001
-0.019
-0.011
-0.018
-0.012
-0.019
-0.011
-0.013
-0.042
0.002
-0.027
-0.014
-0.033
0.010
-0.031
-0.016
-0.008
-0.028
-0.036
-0.003
-0.013
-0.032
0.020
-0.002
0.005
-0.029
-0.035
-0.027
-0.039
0.019
-0.003
-0.004
-0.028
-0.014
-0.030
-0.017
-0.017
0.004
-0.015
-0.007
-0.031
-0.010
0.003
-0.024
-0.004
0.028
-0.017
0.019
-0.033
-0.024
-0.016
-0.053
-0.029
0.008
-0.033
-0.003
0.040
-0.004
-0.008
-0.023
-0.017
-0.008
-0.000
-0.043
0.009
0.018
0.001
0.005
0.006
-0.005
-0.021
0.003
0.045
-0.019
0.002
-0.004
-0.059
-0.016
0.022
-0.050
0.007
0.003
-0.004
-0.012
-0.004
-0.003
0.004
-0.008
-0.017
-0.002
0.004
0.020
0.030
-0.008
-0.046
0.006
0.000
0.054
0.001
-0.008
0.003
0.012
0.003
0.031
0.039
-0.012
0.022
0.025
0.011
-0.008
-0.024
0.000
-0.004
0.009
-0.018
-0.042
-0.009
-0.052
-0.048
-0.043
-0.033
-0.084
-0.048
-0.022
-0.014
-0.051
-0.004
-0.005
-0.051
-0.041
-0.013
-0.021
-0.040
-0.009
0.015
-0.040
0.002
-0.036
-0.019
0.015
-0.019
0.025
-0.023
0.007
0.038
-0.020
-0.019
-0.007
-0.016
0.004
0.036
0.007
-0.014
-0.034
-0.003
-0.011
-0.007
-0.002
0.016
0.010
-0.029
-0.013
0.016
-0.006
0.021
0.005
-0.019
0.030
-0.020
-0.011
-0.043
-0.044
0.008
0.008
0.024
-0.043
-0.001
-0.008
-0.015
-0.009
0.001
-0.030
0.006
-0.048
0.002
-0.070
-0.026
0.015
-0.004
-0.006
0.018
-0.003
0.013
-0.019
0.035
-0.040
-0.012
-0.021
-0.025
-0.011
-0.053
-0.014
0.024
0.027
-0.003
-0.020
-0.014
-0.057
-0.060
-0.023
-0.016
-0.033
0.003
-0.012
-0.038
-0.002
-0.011
-0.032
-0.015
-0.029
-0.009
0.008
-0.003
0.040
0.051
0.009
0.012
0.009
0.022
0.037
0.050
0.080
0.016
-0.006
0.015
0.001
-0.017
-0.016
0.016
0.027
-0.004
-0.032
-0.022
-0.002
0.013
-0.028
-0.016
-0.009
-0.011
-0.028
-0.017
-0.021
-0.039
-0.035
-0.032
-0.013
-0.047
-0.053
-0.032
-0.033
-0.039
-0.012
-0.052
-0.022
0.007
-0.042
-0.035
-0.021
-0.029
-0.017
-0.001
-0.022
-0.027
0.030
-0.011
-0.026
-0.056
-0.021
-0.030
0.007
-0.034
-0.045
-0.026
-0.023
0.006
-0.013
-0.017
0.001
0.002
0.038
0.011
0.035
-0.006
0.020
0.020
0.024
0.007
0.038
-0.001
0.016
-0.001
0.044
-0.005
-0.061
-0.002
-0.021
-0.047
-0.014
-0.007
-0.048
0.005
-0.036
-0.069
-0.019
-0.075
-0.026
-0.024
-0.013
-0.012
-0.024
-0.034
-0.010
-0.028
-0.023
-0.010
-0.017
-0.039
-0.014
0.017
0.007
-0.037
0.014
-0.044
-0.030
-0.033
0.003
-0.018
-0.019
-0.016
0.017
-0.043
-0.010
0.005
0.024
0.028
-0.029
-0.068
-0.010
-0.016
-0.071
-0.015
0.009
-0.015
-0.006
-0.016
0.001
-0.037
-0.069
0.021
-0.022
-0.054
-0.045
-0.028
0.028
-0.015
0.014
-0.012
-0.055
0.041
-0.009
0.013
0.034
0.039
0.003
-0.020
-0.004
0.014
0.017
0.033
0.030
0.058
0.021
0.022
0.015
0.030
0.001
0.034
0.026
-0.018
-0.006
0.002
-0.012
0.000
-0.000
-0.016
-0.015
-0.004
-0.007
-0.022
0.017
-0.003
-0.005
-0.028
-0.046
-0.064
-0.029
-0.044
-0.039
-0.020
-0.041
-0.012
-0.066
-0.028
-0.050
-0.043
-0.029
-0.003
-0.019
-0.035
-0.049
-0.015
-0.023
-0.029
-0.047
-0.032
-0.008
-0.055
-0.014
0.012
-0.001
-0.008
-0.031
-0.006
0.010
-0.028
-0.040
-0.013
-0.024
-0.024
-0.004
-0.010
0.007
0.004
-0.065
0.001
0.005
-0.018
-0.017
-0.011
-0.057
-0.010
-0.009
-0.024
-0.035
-0.053
-0.043
-0.004
0.004
-0.034
-0.007
-0.034
-0.011
0.003
-0.012
-0.023
-0.041
0.005
-0.027
-0.022
-0.006
-0.034
-0.002
-0.027
-0.018
0.012
-0.000
-0.028
-0.028
-0.022
-0.009
-0.010
0.006
-0.002
-0.007
0.038
-0.012
-0.006
-0.069
-0.035
-0.052
0.001
-0.024
0.023
0.018
-0.001
-0.007
-0.024
0.008
-0.012
-0.025
0.002
0.023
0.021
0.008
-0.031
0.003
0.006
0.035
0.029
-0.005
0.058
0.021
0.004
0.015
0.001
-0.002
0.001
0.019
0.024
0.029
-0.032
-0.036
-0.018
0.016
-0.016
-0.052
-0.026
-0.012
-0.002
-0.042
-0.019
-0.005
-0.017
-0.045
-0.014
-0.000
-0.020
-0.017
-0.017
0.015
-0.013
-0.023
-0.042
-0.033
0.007
-0.044
-0.025
-0.002
-0.010
-0.008
0.005
-0.027
-0.001
0.013
-0.019
-0.052
-0.016
-0.034
-0.025
0.011
-0.043
0.022
0.031
-0.013
-0.038
-0.061
-0.000
-0.029
-0.019
-0.087
-0.057
-0.077
-0.039
-0.021
-0.017
0.015
-0.023
0.008
-0.000
0.016
-0.027
-0.055
-0.040
0.002
-0.022
-0.020
0.003
-0.031
-0.021
-0.001
-0.033
-0.004
-0.024
-0.045
0.016
-0.022
-0.004
-0.003
0.021
0.009
-0.034
-0.036
-0.026
-0.064
-0.005
-0.039
-0.016
0.003
0.003
0.017
0.028
-0.011
0.002
-0.015
-0.018
-0.044
0.018
-0.041
-0.049
-0.018
-0.023
-0.022
-0.014
-0.005
-0.041
-0.018
-0.010
-0.037
0.011
0.005
-0.027
0.007
-0.011
-0.011
0.000
-0.010
-0.004
-0.027
0.018
-0.007
-0.020
-0.038
0.002
0.028
-0.000
-0.016
0.012
0.008
0.011
0.013
0.009
0.026
0.019
-0.005
-0.019
0.004
0.010
-0.035
0.011
0.047
0.021
0.053
-0.003
0.005
0.000
0.011
0.002
0.005
0.014
-0.003
0.030
0.030
0.028
0.028
-0.001
0.015
-0.013
-0.021
0.040
0.002
0.016
0.004
-0.039
0.015
-0.010
-0.055
0.010
0.013
0.016
-0.001
-0.012
0.009
-0.001
0.014
0.018
-0.008
-0.015
0.001
0.002
-0.039
0.028
-0.052
0.014
-0.001
0.009
-0.035
-0.017
-0.020
-0.023
-0.029
-0.011
-0.068
-0.049
-0.023
-0.020
-0.030
-0.060
-0.006
-0.029
-0.050
-0.012
-0.007
-0.038
-0.041
-0.014
-0.019
-0.054
-0.040
-0.053
-0.024
-0.059
-0.029
-0.051
-0.021
-0.035
-0.020
-0.063
0.005
0.013
-0.037
-0.007
-0.033
-0.039
-0.036
-0.058
0.025
-0.029
-0.018
-0.051
-0.028
-0.040
-0.030
-0.022
-0.007
-0.060
-0.034
-0.043
-0.017
-0.031
-0.053
0.019
-0.022
-0.020
-0.050
-0.013
-0.014
-0.042
-0.017
-0.032
-0.013
-0.017
-0.007
-0.005
-0.008
0.005
-0.010
-0.031
-0.043
-0.029
-0.007
-0.044
-0.031
-0.052
0.007
-0.013
0.012
0.018
0.015
-0.028
-0.007
-0.051
-0.015
-0.017
0.027
-0.028
-0.018
0.006
-0.013
-0.003
-0.026
-0.016
0.004
-0.041
-0.014
-0.039
0.009
-0.043
0.004
-0.007
-0.011
-0.022
-0.041
-0.012
0.011
-0.032
0.011
-0.032
0.008
0.015
0.023
-0.024
0.009
0.009
-0.004
-0.006
0.008
-0.016
-0.013
0.003
0.012
-0.044
0.041
-0.017
-0.008
-0.053
-0.016
0.006
-0.018
0.010
-0.009
-0.001
-0.019
-0.017
-0.033
-0.013
-0.018
-0.045
0.012
-0.021
-0.040
-0.024
-0.020
-0.064
-0.056
-0.017
-0.038
-0.031
-0.012
-0.011
-0.013
-0.032
-0.027
-0.040
-0.023
-0.061
-0.075
-0.027
0.004
-0.010
0.014
-0.061
0.034
-0.006
-0.020
-0.017
-0.060
-0.034
-0.018
-0.037
-0.040
-0.022
-0.015
-0.051
-0.035
-0.015
-0.055
-0.060
0.034
-0.045
0.001
-0.040
-0.055
0.010
-0.000
-0.034
-0.049
-0.053
-0.043
-0.031
-0.053
-0.045
-0.031
-0.034
0.002
-0.051
-0.038
-0.002
-0.027
-0.039
-0.009
-0.004
0.023
-0.002
0.017
0.005
-0.000
0.018
0.036
0.002
-0.002
-0.061
-0.012
-0.030
-0.024
-0.017
-0.048
-0.019
-0.064
-0.006
0.011
-0.013
-0.036
-0.036
-0.063
0.003
0.005
-0.013
-0.018
-0.025
-0.051
-0.042
0.007
0.011
-0.010
-0.009
-0.043
0.020
-0.066
-0.030
-0.029
-0.000
-0.014
0.002
-0.021
-0.038
-0.047
-0.012
-0.014
-0.012
-0.040
-0.031
0.003
0.017
-0.030
0.001
-0.015
0.010
-0.016
-0.008
0.008
0.028
0.008
0.011
0.037
0.037
-0.003
0.029
0.025
0.005
0.042
0.010
0.037
0.009
-0.011
-0.014
-0.021
-0.038
-0.031
-0.027
-0.031
-0.014
-0.044
-0.017
0.027
-0.026
-0.017
-0.016
-0.031
-0.010
0.001
-0.033
-0.058
-0.058
-0.087
-0.039
-0.057
-0.033
-0.034
-0.017
-0.065
-0.057
-0.045
-0.018
-0.023
-0.007
0.001
-0.007
-0.001
-0.010
-0.017
-0.024
-0.030
0.002
0.020
-0.022
-0.036
-0.004
-0.029
0.007
-0.015
-0.036
-0.039
-0.055
-0.005
-0.049
-0.045
-0.033
0.000
-0.015
-0.034
-0.030
0.002
0.006
-0.034
-0.015
-0.011
-0.032
-0.025
-0.012
-0.006
-0.004
-0.033
-0.030
-0.038
-0.037
-0.029
-0.019
-0.022
-0.014
-0.004
-0.007
-0.046
-0.022
-0.007
-0.038
-0.021
-0.017
-0.033
-0.001
-0.006
-0.021
-0.008
-0.020
-0.029
-0.021
-0.054
-0.021
-0.024
-0.077
-0.005
-0.013
-0.021
-0.015
-0.012
-0.041
-0.011
-0.003
-0.006
0.051
0.027
-0.001
-0.017
0.013
-0.030
-0.029
0.006
0.021
-0.007
-0.023
0.002
0.033
-0.008
-0.008
0.009
0.016
-0.021
0.009
0.012
0.038
0.018
-0.022
-0.010
0.021
-0.001
-0.012
0.000
0.008
-0.003
0.005
-0.019
0.042
0.032
0.009
0.000
-0.016
-0.027
-0.009
-0.072
-0.020
-0.024
-0.044
-0.055
-0.023
0.000
-0.017
-0.008
-0.005
-0.006
-0.038
-0.009
-0.006
0.009
-0.004
-0.001
0.004
-0.042
0.017
-0.043
0.007
0.013
-0.003
0.003
-0.035
-0.030
-0.033
-0.012
0.003
-0.011
-0.048
-0.024
-0.045
-0.004
-0.056
-0.031
-0.032
0.009
-0.025
-0.023
-0.025
0.013
-0.043
-0.014
-0.003
-0.016
-0.004
0.002
-0.052
-0.031
-0.015
0.007
0.034
-0.002
-0.032
-0.017
-0.003
0.002
-0.009
-0.029
0.003
0.032
0.008
-0.004
-0.001
-0.031
-0.027
-0.010
-0.023
0.002
-0.001
-0.013
-0.018
-0.067
0.005
0.002
-0.031
-0.024
-0.010
-0.013
0.012
-0.032
-0.007
0.005
0.011
-0.019
-0.003
-0.015
-0.023
-0.011
-0.056
-0.057
-0.036
0.015
-0.039
-0.054
-0.006
0.005
-0.037
-0.033
-0.017
0.022
-0.027
0.014
-0.023
-0.026
-0.014
-0.013
0.007
0.008
0.009
0.028
-0.005
0.017
0.004
0.018
0.013
0.024
-0.007
0.037
0.036
0.039
0.003
-0.007
0.021
-0.001
0.046
0.016
-0.020
0.003
0.009
0.019
-0.020
-0.015
0.008
0.016
-0.011
-0.004
-0.056
-0.011
-0.030
-0.009
-0.035
-0.020
-0.051
-0.061
-0.015
-0.010
0.025
0.008
-0.017
-0.010
-0.013
-0.027
-0.045
-0.027
0.002
-0.019
-0.007
0.016
0.013
-0.010
-0.036
-0.032
-0.034
-0.043
-0.049
-0.034
-0.019
0.008
-0.037
0.002
-0.000
-0.032
0.029
-0.003
-0.032
0.012
-0.044
-0.009
-0.024
-0.005
0.010
-0.008
-0.015
-0.027
0.013
-0.007
-0.013
-0.050
-0.015
-0.046
-0.050
-0.045
0.002
-0.027
-0.002
0.013
-0.020
-0.029
-0.038
-0.042
-0.021
-0.015
-0.042
-0.012
-0.022
-0.032
-0.024
-0.005
-0.015
-0.016
-0.041
-0.043
-0.027
-0.002
-0.032
-0.059
-0.013
-0.028
-0.041
-0.005
0.016
-0.035
-0.027
-0.031
0.041
0.023
-0.015
-0.016
0.027
-0.028
-0.043
-0.044
-0.017
-0.031
-0.049
-0.036
-0.005
-0.028
-0.052
-0.046
-0.048
-0.000
-0.032
-0.018
-0.041
-0.032
-0.027
-0.009
-0.046
-0.013
-0.023
0.024
-0.014
0.003
-0.024
0.041
0.020
0.041
0.017
0.004
0.046
0.029
0.032
-0.030
-0.002
0.022
0.013
0.020
0.010
-0.005
-0.014
0.004
0.003
0.012
-0.047
-0.021
-0.031
-0.030
-0.022
-0.018
-0.031
-0.035
-0.028
-0.034
-0.029
-0.067
-0.015
-0.018
-0.066
-0.006
-0.011
-0.003
0.007
-0.020
-0.028
0.009
0.033
0.004
-0.003
0.019
-0.034
-0.006
-0.015
0.004
-0.029
-0.027
-0.022
-0.006
0.011
-0.027
-0.009
-0.026
-0.052
-0.010
-0.007
0.022
0.013
0.047
-0.025
-0.012
-0.047
-0.030
0.005
0.003
-0.018
-0.048
-0.041
-0.036
-0.006
-0.050
-0.023
-0.042
-0.040
-0.018
-0.034
-0.019
-0.017
-0.029
-0.020
-0.021
-0.023
-0.031
-0.003
-0.002
0.018
0.001
-0.016
0.016
0.011
-0.023
-0.005
0.002
-0.031
-0.006
-0.016
-0.036
-0.025
0.006
-0.035
-0.027
-0.021
-0.019
-0.002
-0.005
-0.012
-0.067
-0.028
-0.015
-0.002
0.008
-0.046
-0.000
-0.048
-0.074
-0.011
-0.012
-0.023
-0.010
-0.028
-0.051
-0.020
-0.040
-0.037
-0.006
-0.047
-0.001
-0.016
-0.022
-0.032
0.008
-0.020
0.004
-0.044
0.049
-0.001
0.056
0.038
0.055
0.036
0.024
0.058
0.039
0.043
0.067
0.027
0.024
0.037
0.028
0.001
0.044
0.039
0.044
-0.015
0.035
0.020
-0.012
0.006
-0.016
-0.024
0.002
-0.020
-0.032
-0.034
-0.003
-0.038
-0.018
-0.031
-0.069
-0.055
-0.036
-0.006
-0.011
0.012
-0.001
-0.016
-0.027
-0.028
-0.047
-0.022
-0.035
-0.041
-0.031
0.012
-0.020
-0.002
-0.061
-0.020
-0.004
-0.006
-0.018
0.001
-0.035
0.020
-0.008
-0.041
-0.042
-0.007
-0.004
-0.005
-0.000
-0.029
-0.021
-0.022
-0.044
-0.004
-0.046
-0.002
-0.004
-0.006
-0.001
-0.042
0.016
-0.009
-0.024
-0.021
-0.059
-0.057
-0.046
0.015
-0.011
-0.030
-0.036
-0.042
-0.028
-0.031
-0.017
0.004
-0.009
0.013
-0.052
-0.022
-0.014
-0.015
-0.039
-0.011
-0.018
-0.027
-0.021
-0.005
-0.039
-0.015
-0.020
-0.029
-0.034
-0.024
-0.031
-0.043
-0.014
-0.051
-0.057
-0.016
0.010
-0.009
-0.036
-0.054
-0.030
-0.013
-0.029
-0.009
-0.024
0.027
-0.036
-0.042
0.002
-0.013
-0.028
-0.035
0.019
-0.011
0.042
0.040
0.017
0.016
0.040
0.033
-0.008
0.036
0.026
0.065
0.064
0.014
0.039
0.075
0.058
0.012
0.024
-0.005
-0.008
0.012
0.008
0.007
-0.006
0.010
-0.007
-0.013
0.015
-0.012
-0.024
-0.048
-0.066
-0.023
-0.032
-0.015
-0.050
-0.015
0.026
-0.026
-0.041
-0.008
-0.038
-0.026
-0.015
-0.040
-0.004
0.011
-0.007
-0.031
-0.018
0.001
-0.062
-0.043
-0.035
-0.010
-0.014
-0.020
-0.040
-0.028
-0.029
-0.040
-0.061
-0.018
-0.031
-0.018
0.012
0.044
-0.001
0.021
-0.029
-0.015
-0.031
-0.041
-0.027
-0.007
0.005
-0.042
-0.028
-0.006
-0.011
-0.026
-0.037
-0.016
-0.021
0.008
-0.012
-0.025
-0.041
-0.021
-0.002
-0.012
0.006
0.021
-0.031
0.016
-0.058
-0.002
-0.045
-0.048
-0.010
-0.079
-0.002
-0.038
0.028
-0.038
-0.039
-0.062
-0.024
0.020
-0.044
-0.023
-0.019
0.010
0.006
-0.019
-0.032
0.010
0.030
0.025
-0.014
-0.014
0.012
0.006
0.006
-0.020
0.019
-0.014
-0.062
-0.016
-0.033
0.001
-0.038
-0.046
-0.042
-0.019
-0.041
-0.018
-0.003
0.016
-0.042
-0.006
-0.020
-0.019
0.010
0.021
-0.021
0.019
-0.015
0.026
0.017
0.014
0.010
0.048
-0.052
-0.004
0.007
-0.014
-0.011
-0.007
-0.008
-0.018
0.027
0.014
-0.014
-0.002
0.001
0.000
0.028
0.016
-0.039
-0.010
0.005
-0.016
-0.019
-0.032
-0.030
-0.045
-0.026
0.008
-0.031
-0.023
0.017
0.019
-0.007
-0.016
-0.019
0.019
0.021
-0.029
-0.021
-0.019
-0.001
0.012
0.039
-0.008
-0.014
0.000
0.019
0.020
0.032
-0.032
-0.012
-0.069
-0.047
-0.016
0.019
0.007
-0.027
-0.037
-0.006
-0.035
-0.022
0.015
-0.020
-0.019
-0.029
-0.028
0.002
-0.003
0.006
-0.002
0.021
-0.050
0.003
-0.026
-0.036
-0.019
-0.000
-0.024
-0.039
-0.018
-0.010
-0.005
0.006
-0.007
-0.004
-0.056
-0.027
-0.056
-0.023
-0.004
-0.006
-0.003
-0.039
-0.003
-0.002
0.038
0.004
-0.025
0.022
0.037
-0.004
-0.060
-0.038
-0.007
-0.012
-0.019
-0.037
-0.014
0.004
0.031
-0.021
-0.030
0.030
-0.041
-0.014
-0.023
0.007
-0.031
-0.051
-0.036
-0.018
0.004
-0.048
-0.004
-0.003
-0.017
-0.033
0.045
-0.015
0.009
0.018
0.016
0.048
0.027
0.068
0.053
0.020
0.034
0.020
0.016
0.022
0.001
0.042
0.035
0.034
-0.023
0.003
-0.007
-0.014
-0.007
-0.004
-0.009
-0.023
-0.005
-0.012
-0.040
-0.039
-0.038
0.014
0.013
-0.010
-0.014
-0.001
-0.016
-0.028
-0.018
0.007
0.003
-0.040
0.010
-0.025
-0.017
-0.020
-0.000
-0.007
0.006
0.031
-0.020
-0.011
-0.000
-0.035
-0.015
-0.008
-0.009
0.009
-0.020
-0.004
-0.035
-0.040
0.000
-0.020
-0.026
0.003
0.026
-0.031
-0.027
-0.017
0.006
-0.074
-0.014
-0.051
-0.059
-0.037
-0.020
-0.038
-0.075
-0.087
-0.027
-0.061
-0.031
-0.031
-0.042
-0.044
-0.042
-0.024
-0.004
0.029
0.011
0.003
-0.016
-0.008
0.001
0.011
0.023
0.022
0.048
0.020
0.009
0.031
-0.021
-0.010
-0.010
-0.000
-0.013
-0.025
-0.030
-0.020
-0.003
-0.008
-0.031
-0.029
-0.029
-0.020
-0.017
-0.063
-0.025
-0.021
-0.028
-0.028
-0.029
-0.030
-0.050
-0.023
-0.024
-0.010
-0.044
-0.057
-0.036
-0.028
-0.040
-0.050
-0.037
0.011
-0.067
0.006
0.025
0.003
-0.017
-0.040
0.009
0.002
-0.009
0.009
0.006
0.008
0.030
-0.005
0.040
-0.017
0.002
-0.007
0.011
-0.031
0.029
0.022
0.027
-0.006
0.033
-0.020
0.043
0.010
0.039
0.062
0.051
0.008
0.026
0.009
0.034
-0.015
0.006
0.004
-0.024
0.004
-0.007
0.014
0.028
-0.045
0.007
-0.032
-0.012
0.018
-0.042
-0.011
-0.067
-0.002
-0.050
-0.039
-0.046
-0.065
0.003
-0.021
-0.023
-0.036
-0.029
-0.038
0.014
-0.048
-0.020
0.016
-0.045
-0.049
-0.048
-0.049
-0.057
-0.038
-0.042
-0.020
-0.017
-0.054
-0.068
-0.021
-0.040
-0.050
-0.061
-0.018
-0.006
-0.026
-0.039
-0.018
0.002
0.009
-0.052
-0.011
-0.024
-0.037
-0.011
0.017
-0.030
0.000
-0.010
0.017
-0.017
-0.014
-0.049
-0.012
0.024
0.001
-0.042
-0.008
-0.023
-0.038
-0.001
-0.049
-0.063
0.004
-0.013
-0.017
0.034
-0.038
-0.048
-0.033
-0.012
-0.039
-0.020
0.020
-0.010
-0.042
-0.033
0.014
0.021
-0.026
-0.029
0.014
0.041
0.017
0.009
-0.016
0.005
-0.010
-0.003
-0.043
-0.010
-0.001
-0.002
0.005
0.001
0.012
-0.043
0.006
0.029
-0.029
-0.010
-0.001
-0.038
0.026
0.024
-0.011
0.008
-0.022
-0.016
0.017
0.001
0.035
0.056
-0.010
0.009
0.035
-0.005
0.052
-0.004
0.015
0.009
0.013
-0.019
-0.043
-0.008
0.031
0.002
-0.010
-0.025
-0.039
0.007
-0.038
0.018
-0.039
-0.019
-0.004
-0.037
-0.051
-0.015
-0.041
-0.009
-0.001
0.029
-0.023
0.003
0.022
-0.009
-0.033
0.024
-0.044
0.046
0.008
0.014
0.001
-0.022
0.013
0.015
-0.021
-0.018
0.001
-0.023
-0.031
0.027
-0.030
0.001
-0.031
-0.016
-0.011
0.015
0.022
-0.039
0.011
-0.024
-0.020
0.011
0.025
-0.000
-0.030
0.001
-0.006
-0.005
-0.026
-0.033
-0.014
-0.007
-0.016
-0.044
-0.023
-0.004
-0.008
-0.026
-0.008
-0.027
-0.046
-0.008
0.001
0.043
-0.023
-0.036
-0.037
-0.030
0.029
0.010
-0.059
-0.011
-0.016
-0.039
-0.020
-0.022
0.022
-0.013
-0.043
-0.035
0.019
-0.068
-0.034
-0.013
-0.044
-0.039
0.028
-0.025
0.029
-0.060
-0.007
-0.001
0.046
-0.012
-0.012
-0.016
-0.027
0.001
-0.047
0.015
0.042
-0.007
0.033
0.030
0.006
-0.016
0.013
-0.020
-0.002
-0.021
0.021
-0.006
-0.035
0.022
0.036
0.035
0.013
-0.001
-0.017
0.020
-0.011
-0.021
-0.019
-0.012
0.004
-0.026
-0.004
-0.014
-0.026
0.037
-0.015
-0.008
-0.006
0.010
-0.016
0.014
0.010
0.026
-0.047
0.038
-0.011
-0.024
-0.005
0.007
-0.013
-0.043
-0.034
-0.025
-0.044
-0.039
-0.016
-0.027
-0.003
-0.010
-0.033
0.006
-0.019
-0.023
-0.015
-0.011
-0.025
-0.051
0.009
0.009
0.006
-0.043
0.009
-0.038
-0.015
-0.029
0.006
0.028
0.027
-0.005
0.001
-0.019
0.024
0.012
-0.013
-0.032
0.006
-0.021
-0.029
-0.031
-0.037
-0.023
-0.018
-0.020
-0.077
-0.015
-0.031
-0.036
-0.026
-0.042
-0.021
-0.002
-0.010
-0.046
0.006
-0.028
0.002
0.009
0.015
-0.019
-0.027
-0.020
-0.003
-0.035
0.019
0.006
-0.045
0.016
-0.021
-0.031
-0.044
0.048
-0.026
0.014
-0.023
0.038
-0.046
-0.005
-0.016
0.025
-0.020
0.004
-0.008
-0.009
-0.015
-0.038
-0.044
-0.012
-0.026
0.026
-0.020
-0.000
-0.018
-0.013
0.007
0.001
0.016
0.044
0.005
0.008
-0.023
0.008
0.015
-0.014
0.002
0.028
0.003
0.058
-0.012
-0.002
0.078
0.008
0.021
0.010
0.006
0.056
-0.011
0.026
0.023
0.010
0.018
0.001
0.007
-0.010
-0.043
-0.027
-0.059
-0.036
-0.023
-0.067
-0.033
-0.013
-0.009
-0.014
-0.061
0.011
0.026
-0.002
0.009
-0.003
-0.032
0.015
-0.045
0.005
0.015
0.043
-0.023
-0.018
-0.031
-0.055
-0.017
-0.037
-0.026
-0.013
-0.049
0.002
-0.008
0.033
-0.020
0.013
0.014
0.023
-0.025
-0.056
-0.021
-0.010
-0.014
0.010
0.039
-0.008
-0.001
-0.033
-0.041
-0.003
-0.013
0.032
0.008
0.028
-0.028
-0.000
0.003
-0.029
-0.023
-0.016
0.006
0.009
-0.031
0.008
-0.022
-0.034
0.006
0.015
-0.001
0.004
0.026
-0.028
0.036
0.036
-0.034
-0.005
0.015
-0.047
-0.016
-0.029
-0.026
-0.045
-0.023
-0.035
-0.003
-0.035
-0.024
0.026
-0.027
-0.003
-0.092
-0.055
-0.012
-0.057
-0.040
-0.012
-0.029
-0.013
0.025
-0.029
0.002
-0.042
-0.011
0.008
-0.042
-0.016
-0.012
-0.021
-0.015
-0.000
-0.012
0.004
0.034
-0.005
-0.001
-0.028
-0.003
0.008
0.038
0.022
0.024
0.021
0.043
0.013
-0.030
-0.022
0.003
0.014
-0.019
-0.011
0.015
-0.019
0.002
-0.026
-0.001
0.021
-0.000
0.006
0.001
-0.025
-0.032
0.002
-0.001
-0.017
-0.003
-0.007
-0.028
0.002
-0.025
-0.007
-0.012
-0.028
-0.035
-0.050
-0.037
0.001
-0.026
0.015
0.041
-0.012
-0.006
-0.031
-0.001
-0.043
-0.001
-0.016
-0.037
-0.038
-0.043
-0.014
0.034
-0.005
0.017
-0.008
-0.010
-0.041
-0.013
-0.034
-0.033
-0.047
0.000
-0.060
-0.030
0.011
-0.004
0.004
0.016
-0.011
0.005
-0.017
0.002
-0.003
0.014
0.007
-0.007
0.004
0.041
0.006
-0.022
-0.021
-0.050
-0.044
-0.036
-0.019
-0.056
-0.017
-0.018
-0.032
0.015
0.008
0.009
-0.021
0.002
-0.019
-0.068
-0.039
-0.019
-0.002
-0.014
0.002
0.003
0.006
-0.005
0.008
-0.020
-0.006
0.010
-0.024
-0.029
-0.017
-0.009
-0.010
-0.010
0.002
-0.014
-0.050
0.013
-0.047
0.009
-0.049
-0.013
-0.047
-0.008
-0.014
0.011
-0.017
-0.022
-0.059
-0.042
-0.029
-0.027
0.002
0.002
0.002
-0.002
-0.018
0.025
0.005
0.057
0.025
0.021
0.023
0.034
0.056
0.030
0.036
0.043
0.036
0.002
0.004
0.035
-0.008
-0.023
0.054
0.003
-0.010
-0.019
-0.020
0.004
0.018
0.011
-0.001
-0.003
-0.009
0.000
0.008
0.010
0.014
-0.029
-0.036
-0.006
0.008
0.027
-0.018
0.001
-0.002
-0.005
0.023
-0.014
0.004
0.017
-0.040
-0.045
-0.035
-0.032
-0.037
-0.038
-0.043
-0.027
-0.018
-0.030
-0.009
-0.022
0.002
-0.056
-0.043
0.016
-0.015
-0.041
-0.004
-0.033
-0.005
-0.025
-0.030
0.008
-0.004
-0.015
-0.010
-0.017
-0.020
0.012
0.003
-0.024
-0.029
-0.024
0.028
-0.008
0.047
-0.018
-0.020
-0.029
-0.016
-0.006
-0.029
-0.015
-0.024
-0.002
-0.007
-0.011
-0.012
0.007
-0.007
-0.025
-0.026
-0.022
-0.050
-0.010
-0.059
-0.032
-0.032
-0.011
-0.017
0.023
-0.021
-0.008
-0.035
0.025
0.016
-0.016
-0.023
-0.006
0.019
-0.010
0.047
-0.032
-0.004
0.029
0.014
0.002
-0.006
-0.024
-0.032
0.027
-0.018
-0.025
-0.028
-0.022
0.028
-0.035
0.052
0.013
-0.009
-0.012
0.009
0.008
-0.023
0.002
-0.004
0.020
0.015
-0.032
-0.006
0.011
-0.006
0.016
0.007
0.043
-0.007
0.025
0.009
0.037
0.018
0.062
0.013
-0.015
0.034
0.035
-0.007
-0.007
-0.029
0.023
-0.007
-0.005
-0.018
-0.055
-0.001
-0.041
-0.065
-0.037
-0.057
-0.037
-0.024
-0.016
-0.046
-0.007
-0.008
0.017
-0.031
-0.038
-0.018
-0.031
0.009
-0.006
-0.008
-0.013
-0.007
-0.008
-0.028
-0.043
0.017
-0.007
-0.022
0.034
-0.016
-0.003
-0.002
-0.041
0.019
0.010
-0.045
-0.037
0.041
-0.014
-0.068
-0.019
-0.026
-0.012
-0.011
0.018
-0.016
-0.032
-0.011
-0.004
-0.017
0.014
0.025
-0.024
-0.048
-0.012
-0.023
-0.028
0.012
-0.019
-0.035
-0.020
-0.041
-0.037
-0.007
-0.021
-0.021
-0.024
-0.016
-0.027
-0.009
-0.014
-0.000
-0.006
0.022
0.047
0.013
0.007
-0.001
-0.011
-0.005
-0.035
-0.020
-0.028
-0.009
-0.019
-0.016
-0.041
-0.016
-0.004
0.012
0.015
-0.036
-0.029
-0.031
0.012
-0.049
-0.006
-0.010
-0.006
0.017
-0.013
-0.019
0.014
0.025
0.020
0.037
0.011
0.025
0.006
0.026
0.038
0.029
0.045
-0.003
0.039
0.045
0.018
0.029
0.008
0.042
-0.036
0.060
-0.008
0.016
-0.025
0.013
0.008
-0.016
-0.007
0.044
0.011
-0.029
0.002
-0.038
-0.037
-0.010
-0.041
0.032
-0.020
-0.010
-0.006
-0.022
-0.024
-0.039
-0.028
-0.028
-0.022
-0.019
-0.015
-0.007
0.004
-0.012
-0.019
-0.019
-0.033
-0.003
-0.036
0.019
-0.005
-0.027
-0.022
-0.032
-0.003
-0.081
0.003
-0.022
-0.001
-0.031
-0.021
-0.028
0.008
0.016
-0.003
0.032
0.031
0.064
0.007
0.066
-0.001
0.019
-0.002
-0.014
-0.008
-0.021
-0.008
0.028
-0.009
-0.028
-0.008
0.007
-0.043
-0.016
-0.027
-0.005
-0.041
-0.019
-0.038
-0.016
-0.009
-0.037
-0.030
-0.055
-0.019
-0.055
-0.040
-0.013
-0.042
-0.025
0.000
-0.021
-0.023
-0.032
0.018
-0.010
0.003
-0.070
-0.014
-0.041
-0.013
-0.029
-0.018
-0.014
-0.024
-0.015
0.026
-0.017
-0.000
0.006
-0.007
-0.002
-0.007
-0.030
-0.048
-0.043
0.009
-0.014
0.014
0.027
0.005
-0.001
-0.057
-0.015
-0.009
-0.049
-0.022
-0.041
-0.026
-0.012
0.002
-0.013
-0.016
0.015
0.005
0.019
0.016
0.003
-0.026
0.024
-0.010
0.007
0.036
-0.029
0.047
-0.012
0.022
0.020
0.049
-0.013
0.049
0.016
0.008
0.013
0.024
-0.017
-0.005
-0.015
0.014
0.017
-0.004
0.032
0.000
0.015
0.003
0.015
-0.035
0.003
-0.033
-0.022
-0.015
-0.021
-0.038
0.008
-0.035
-0.019
-0.003
0.011
-0.049
-0.004
0.005
0.041
0.001
-0.034
0.003
0.005
-0.025
-0.002
0.024
0.002
-0.022
0.007
-0.022
-0.030
-0.029
-0.018
0.002
0.020
-0.015
0.012
0.029
-0.033
0.010
-0.021
-0.024
-0.015
0.007
-0.024
-0.017
0.006
-0.004
-0.018
0.001
-0.023
-0.018
-0.009
-0.062
-0.002
-0.045
0.002
-0.024
-0.040
-0.033
-0.016
0.023
0.013
0.000
0.004
-0.002
0.008
-0.029
-0.019
-0.025
-0.024
-0.019
-0.019
-0.004
-0.002
0.006
0.002
-0.017
-0.004
0.013
-0.009
-0.027
0.045
0.030
0.006
-0.030
-0.021
0.014
-0.037
-0.028
-0.016
-0.038
-0.024
-0.010
0.005
-0.011
-0.001
-0.000
0.010
0.004
0.007
-0.025
0.011
-0.011
0.029
0.011
0.007
0.030
0.001
0.014
0.017
0.064
0.009
0.005
-0.011
0.027
0.009
0.021
-0.008
0.028
0.043
0.021
0.011
-0.021
-0.002
0.006
-0.026
-0.005
-0.015
-0.016
-0.010
-0.044
-0.008
-0.009
0.021
-0.042
-0.020
-0.046
0.013
0.001
-0.032
-0.010
0.027
0.011
0.002
0.014
-0.012
-0.003
-0.002
-0.005
-0.026
0.018
-0.026
-0.011
-0.009
-0.014
-0.027
-0.022
-0.033
0.024
-0.054
0.009
0.023
0.011
0.013
-0.016
0.013
-0.003
-0.003
-0.010
-0.024
-0.037
-0.032
-0.002
-0.006
-0.032
-0.040
0.008
0.001
-0.003
-0.015
-0.002
0.016
-0.030
-0.004
-0.026
-0.013
0.001
-0.016
0.020
0.002
-0.030
-0.017
-0.024
0.012
0.028
0.010
0.001
0.026
0.033
0.039
0.016
0.011
-0.031
-0.020
-0.021
-0.023
-0.079
-0.023
-0.019
-0.015
0.008
-0.030
-0.014
0.009
-0.014
-0.005
-0.027
-0.051
-0.034
-0.017
0.011
-0.027
0.002
-0.029
-0.011
0.002
0.010
-0.051
-0.013
-0.028
0.000
0.004
0.009
-0.006
-0.010
-0.020
-0.055
-0.001
0.017
-0.025
-0.021
0.019
-0.016
-0.045
0.007
-0.048
0.032
-0.027
-0.023
-0.006
-0.006
0.029
0.014
0.025
-0.008
-0.012
-0.007
0.003
0.019
-0.008
0.027
0.016
0.003
-0.024
0.004
-0.026
-0.002
0.000
-0.013
-0.005
0.011
0.002
0.017
-0.018
0.037
0.024
0.020
0.034
-0.019
0.012
0.011
0.005
-0.038
-0.017
-0.048
-0.015
-0.010
-0.005
0.017
-0.040
-0.018
-0.029
0.031
-0.004
-0.015
-0.059
-0.007
-0.028
0.002
-0.004
-0.032
-0.010
-0.071
-0.033
-0.011
-0.023
-0.027
-0.018
0.015
-0.029
-0.030
-0.043
-0.031
-0.028
-0.040
-0.038
-0.027
-0.031
-0.043
-0.058
-0.013
-0.031
-0.049
-0.033
-0.001
-0.051
-0.009
-0.042
-0.034
-0.042
-0.038
-0.034
0.007
-0.035
-0.019
-0.037
0.023
-0.038
-0.014
-0.022
-0.028
-0.047
-0.012
-0.002
-0.025
-0.040
0.005
-0.013
-0.029
0.013
-0.047
-0.012
-0.005
-0.006
-0.006
0.021
-0.004
-0.059
-0.029
-0.022
-0.091
-0.036
-0.054
0.026
-0.008
0.008
-0.038
0.004
0.006
-0.020
-0.014
-0.000
-0.004
0.018
-0.017
0.034
-0.009
-0.016
-0.067
-0.029
-0.005
-0.008
-0.011
-0.021
-0.005
-0.020
-0.029
0.031
0.007
-0.000
-0.031
-0.013
-0.009
-0.005
-0.027
-0.018
-0.056
0.018
-0.026
0.016
-0.042
-0.011
-0.007
0.007
-0.022
-0.034
-0.003
0.005
-0.019
-0.012
-0.026
-0.020
-0.019
-0.070
-0.015
-0.018
-0.010
0.017
0.034
0.001
0.010
-0.010
0.007
0.000
-0.002
-0.017
-0.021
-0.021
-0.018
-0.005
-0.036
0.003
-0.024
-0.037
-0.025
0.004
0.027
0.009
-0.019
-0.008
-0.051
0.007
0.025
-0.011
0.017
-0.026
-0.014
-0.016
-0.047
-0.023
-0.003
-0.026
0.000
-0.025
-0.046
-0.022
-0.043
-0.029
-0.016
-0.015
-0.021
-0.008
-0.065
-0.004
-0.048
-0.070
-0.058
0.000
-0.013
-0.022
-0.023
0.001
0.030
-0.015
-0.020
-0.037
-0.009
-0.007
-0.005
-0.019
0.009
0.020
-0.006
0.009
-0.045
-0.008
0.007
0.028
-0.042
-0.011
-0.039
-0.033
0.012
0.010
-0.041
-0.008
-0.034
-0.007
-0.042
-0.040
0.003
-0.050
-0.053
-0.000
0.001
-0.028
0.007
-0.010
-0.032
-0.017
-0.042
-0.053
-0.036
-0.027
-0.024
0.006
-0.013
-0.012
-0.014
-0.025
0.001
0.028
-0.022
-0.001
-0.030
-0.045
-0.038
-0.039
-0.029
-0.017
0.000
-0.007
-0.011
-0.036
-0.018
-0.004
0.021
-0.012
-0.054
-0.044
-0.011
0.004
-0.003
-0.040
-0.032
-0.004
-0.045
-0.057
-0.023
-0.047
-0.037
-0.059
-0.048
0.001
-0.043
-0.022
-0.013
-0.022
0.036
-0.009
0.001
-0.024
-0.053
-0.012
0.005
0.021
0.005
0.028
0.024
0.001
-0.006
-0.029
0.009
0.017
0.007
0.001
0.015
0.077
0.019
0.014
0.030
0.029
-0.017
-0.009
0.006
0.008
0.026
-0.029
-0.006
-0.032
-0.013
0.009
0.010
-0.033
-0.068
-0.019
-0.014
-0.025
-0.008
-0.038
-0.028
-0.017
-0.035
-0.048
-0.060
-0.022
-0.082
-0.014
-0.076
-0.045
-0.028
-0.028
-0.034
-0.012
-0.009
-0.012
-0.020
-0.003
-0.013
0.009
0.006
-0.004
-0.020
-0.030
-0.015
-0.002
-0.033
-0.028
-0.017
-0.043
-0.013
-0.034
0.014
0.005
-0.005
0.011
-0.053
-0.017
0.012
-0.030
-0.021
0.008
-0.001
-0.008
0.006
-0.051
-0.056
-0.010
-0.038
-0.035
-0.030
-0.025
-0.036
-0.030
-0.013
-0.014
-0.058
-0.035
-0.015
-0.008
-0.000
0.011
0.023
-0.009
0.004
-0.013
0.032
-0.017
-0.043
-0.032
-0.039
-0.059
-0.012
-0.054
-0.019
-0.034
-0.037
-0.040
-0.015
-0.047
-0.052
-0.037
-0.011
0.031
-0.020
-0.019
-0.014
-0.012
-0.019
-0.022
0.028
0.004
0.001
-0.067
-0.024
-0.021
-0.027
-0.043
-0.011
-0.016
-0.010
-0.019
0.001
-0.004
-0.015
-0.003
-0.013
-0.010
0.004
0.031
0.015
0.022
0.012
0.005
-0.001
0.009
0.025
0.013
-0.011
0.004
0.008
0.047
0.039
-0.002
-0.005
0.004
-0.025
-0.002
-0.022
-0.060
-0.032
0.007
-0.035
-0.055
0.014
-0.006
-0.007
0.015
-0.040
0.034
-0.010
0.013
0.029
-0.020
-0.031
-0.013
-0.018
-0.012
0.014
-0.004
-0.002
-0.031
-0.060
0.016
-0.018
-0.028
-0.002
-0.026
-0.001
-0.027
-0.027
-0.048
-0.075
-0.054
-0.035
-0.029
-0.038
-0.013
-0.010
-0.035
-0.057
-0.011
-0.000
-0.026
0.032
0.017
-0.011
0.031
-0.014
-0.001
0.027
-0.006
-0.048
-0.012
-0.029
-0.029
-0.010
-0.001
-0.012
-0.019
-0.037
-0.006
-0.029
0.003
-0.061
-0.015
-0.035
0.001
0.006
-0.035
-0.018
0.010
-0.027
0.008
-0.002
-0.032
-0.037
-0.044
-0.020
-0.002
-0.015
-0.016
-0.035
-0.021
0.016
-0.020
-0.003
0.009
-0.015
-0.050
-0.023
-0.020
-0.010
-0.028
-0.016
-0.033
0.002
-0.031
-0.040
-0.044
0.006
-0.040
-0.008
-0.006
-0.007
-0.024
-0.006
-0.047
0.032
-0.016
0.019
0.019
0.005
0.045
0.001
0.028
-0.023
0.013
-0.013
0.052
-0.008
0.011
0.056
0.024
-0.007
0.053
-0.033
0.012
0.069
0.042
-0.018
-0.042
-0.036
0.010
-0.040
-0.036
-0.024
-0.024
-0.030
-0.010
-0.045
-0.035
0.007
0.038
-0.018
0.004
-0.011
0.033
0.017
0.005
0.006
0.019
-0.008
-0.031
-0.034
-0.030
-0.018
-0.021
-0.013
-0.015
0.001
0.001
-0.024
-0.012
-0.021
-0.032
-0.048
-0.049
-0.065
-0.029
0.007
0.012
0.003
-0.004
-0.003
-0.008
0.006
0.046
-0.006
0.014
0.013
-0.001
-0.013
-0.032
-0.027
-0.013
-0.039
-0.003
-0.031
-0.014
-0.039
-0.033
-0.011
-0.030
-0.022
-0.044
-0.030
0.001
0.004
-0.037
-0.036
-0.015
-0.075
-0.027
-0.021
-0.045
-0.029
-0.054
-0.028
-0.045
-0.058
-0.073
-0.089
-0.039
-0.033
-0.048
-0.056
-0.005
-0.034
-0.031
-0.049
-0.036
-0.045
-0.050
0.001
-0.013
-0.025
-0.030
-0.048
-0.047
-0.005
0.004
-0.035
-0.032
-0.047
-0.031
0.004
-0.037
-0.001
-0.072
-0.042
-0.034
-0.003
-0.015
-0.003
-0.057
-0.005
-0.021
-0.069
-0.041
-0.016
-0.020
-0.029
-0.012
0.048
-0.008
0.036
0.022
0.031
0.007
0.044
0.018
0.038
-0.008
0.017
-0.020
0.037
0.008
0.003
0.005
0.047
0.032
-0.048
-0.011
-0.020
-0.053
-0.022
-0.018
-0.002
-0.029
-0.026
-0.016
-0.012
0.020
0.003
-0.057
-0.037
-0.052
-0.053
0.007
-0.012
0.026
-0.006
-0.033
0.008
-0.009
0.002
-0.005
0.012
-0.026
-0.028
-0.005
0.007
0.012
-0.063
-0.009
0.008
-0.030
0.025
-0.040
0.003
-0.012
0.032
0.017
-0.023
-0.006
-0.010
0.016
0.016
-0.001
-0.006
-0.019
-0.056
-0.010
-0.012
-0.038
-0.044
-0.011
0.007
-0.049
-0.028
-0.014
-0.038
-0.030
-0.051
-0.044
-0.059
-0.071
-0.036
-0.014
-0.032
-0.027
-0.041
-0.070
0.013
0.003
-0.012
-0.026
-0.004
-0.030
-0.007
-0.027
0.020
0.021
-0.003
-0.027
-0.017
-0.050
-0.012
0.002
-0.043
-0.027
-0.024
-0.034
0.004
-0.050
-0.026
-0.048
-0.031
-0.020
0.045
-0.020
-0.019
-0.025
-0.032
-0.014
-0.029
-0.068
-0.032
-0.075
-0.059
-0.047
-0.076
-0.070
-0.014
-0.043
-0.060
-0.043
-0.057
-0.018
-0.023
0.002
0.003
0.004
0.033
0.042
0.018
0.014
0.018
0.029
0.028
0.044
0.038
0.049
0.067
0.026
0.041
0.018
0.050
0.025
-0.022
0.057
0.002
0.027
0.027
-0.012
-0.025
0.005
0.014
-0.015
-0.052
-0.045
-0.013
0.007
-0.030
-0.053
-0.047
-0.026
-0.050
-0.042
-0.042
0.001
-0.010
-0.018
-0.014
-0.003
-0.014
-0.045
-0.032
-0.013
-0.061
-0.036
0.010
-0.006
0.033
-0.017
-0.067
-0.019
-0.054
-0.060
-0.024
-0.013
-0.019
-0.015
-0.001
-0.007
-0.007
-0.033
-0.032
0.008
0.034
0.016
0.009
-0.027
-0.027
-0.006
0.001
-0.044
0.021
0.027
-0.004
-0.023
-0.036
-0.044
-0.009
-0.028
-0.014
-0.015
-0.047
-0.005
-0.048
-0.007
-0.000
-0.032
-0.024
-0.035
-0.022
-0.015
0.009
-0.003
-0.053
-0.020
-0.043
-0.024
-0.041
-0.046
-0.034
-0.030
-0.012
-0.005
-0.029
-0.023
-0.008
-0.023
-0.018
-0.032
-0.020
-0.046
-0.060
-0.028
0.018
-0.026
0.031
-0.047
-0.042
-0.015
-0.002
-0.081
-0.035
-0.028
-0.007
0.001
-0.011
-0.044
-0.049
0.004
-0.023
-0.053
-0.023
-0.038
0.007
-0.004
0.039
0.016
0.053
-0.011
0.013
0.015
0.054
0.010
0.019
0.027
0.069
0.037
0.050
0.034
0.030
0.037
0.016
0.001
0.048
0.018
0.047
-0.030
-0.015
-0.033
-0.004
-0.031
-0.033
-0.025
-0.060
0.003
-0.023
-0.008
-0.013
-0.049
0.005
-0.011
-0.008
-0.022
-0.026
-0.093
-0.032
-0.028
-0.071
-0.032
-0.010
-0.041
0.022
0.005
-0.027
-0.038
-0.040
0.002
-0.067
-0.041
-0.016
-0.005
-0.040
-0.046
-0.020
-0.037
0.009
-0.035
0.012
0.016
0.046
0.008
0.002
-0.045
0.000
-0.037
-0.012
-0.018
-0.037
-0.061
-0.007
-0.060
-0.027
-0.017
-0.042
0.002
-0.032
0.002
-0.016
-0.025
-0.009
-0.028
0.024
-0.047
0.041
-0.037
-0.022
0.009
-0.011
-0.007
-0.012
-0.025
-0.044
-0.040
-0.028
0.008
-0.023
-0.020
-0.001
-0.057
-0.040
-0.040
-0.019
-0.047
0.000
0.051
-0.016
-0.008
-0.044
-0.013
0.020
0.013
0.010
-0.005
0.008
-0.000
0.009
-0.038
0.006
0.015
-0.039
0.002
-0.038
0.005
-0.016
-0.015
-0.035
0.018
-0.067
0.003
-0.042
-0.018
-0.030
-0.024
-0.063
-0.021
-0.016
0.006
0.021
0.010
0.003
0.006
0.029
0.022
0.010
0.008
-0.003
-0.002
-0.037
-0.039
-0.002
-0.001
0.054
0.025
-0.016
0.032
0.043
0.009
0.028
-0.002
-0.057
-0.029
-0.029
0.013
-0.010
0.026
-0.016
-0.047
-0.026
0.006
-0.044
-0.046
-0.041
0.002
-0.021
-0.029
0.008
-0.016
0.007
-0.003
0.026
-0.002
0.020
-0.018
-0.012
-0.026
0.002
0.020
0.067
-0.013
0.016
-0.026
0.006
0.009
-0.006
-0.022
-0.014
0.006
-0.030
-0.006
-0.027
-0.020
-0.023
-0.038
0.009
-0.012
-0.015
-0.011
-0.037
-0.025
-0.037
0.007
-0.019
-0.027
0.017
-0.025
-0.005
-0.017
0.011
-0.038
-0.004
-0.032
0.003
-0.035
-0.064
-0.036
-0.025
-0.042
0.003
-0.028
-0.025
-0.040
-0.001
-0.016
0.021
-0.004
-0.008
-0.031
-0.007
0.010
-0.011
0.022
0.019
-0.008
0.011
-0.038
0.033
-0.027
-0.007
-0.026
0.014
-0.021
0.005
-0.016
0.006
-0.013
-0.018
-0.023
0.020
-0.007
-0.053
-0.020
0.013
0.006
-0.033
-0.034
0.025
-0.056
-0.047
-0.039
-0.008
-0.057
0.035
-0.028
-0.004
0.025
0.027
0.026
0.045
0.054
0.032
0.033
0.030
-0.011
-0.017
0.013
0.013
0.013
0.073
0.001
0.030
0.010
0.003
-0.022
0.025
-0.025
-0.035
-0.015
0.032
-0.001
-0.068
-0.008
0.001
-0.006
0.028
0.003
0.014
-0.017
-0.025
-0.005
-0.016
-0.035
0.020
-0.006
0.024
-0.021
0.019
-0.008
0.005
-0.027
-0.027
0.054
0.021
-0.056
-0.075
-0.042
-0.012
-0.006
0.002
-0.043
-0.004
0.015
-0.026
-0.058
-0.017
0.011
-0.027
-0.012
-0.021
-0.005
-0.016
-0.028
-0.024
-0.016
-0.008
-0.027
-0.024
-0.029
-0.033
-0.052
-0.010
-0.030
-0.060
-0.042
-0.032
-0.014
-0.059
-0.017
-0.053
-0.054
-0.014
0.013
-0.008
-0.020
-0.026
0.012
0.010
-0.007
0.006
0.055
0.024
0.003
-0.001
0.034
-0.020
-0.012
-0.032
-0.032
-0.033
-0.022
-0.032
-0.018
-0.023
-0.005
-0.009
-0.023
-0.016
-0.044
-0.008
0.007
-0.037
-0.050
-0.019
-0.061
-0.029
-0.049
-0.024
-0.039
-0.042
-0.017
-0.035
-0.038
0.004
-0.020
-0.037
-0.029
-0.028
-0.023
-0.035
-0.019
0.038
-0.010
0.001
-0.027
-0.003
-0.010
0.007
-0.014
-0.001
0.013
0.033
0.020
-0.002
-0.029
0.011
-0.019
0.022
-0.017
0.019
0.013
0.037
0.030
0.036
0.035
0.021
0.063
0.014
-0.008
0.050
0.060
0.025
0.023
-0.023
-0.016
-0.017
-0.013
-0.019
0.004
0.007
-0.016
0.009
0.003
-0.044
-0.030
-0.043
-0.017
0.003
-0.028
-0.030
-0.023
-0.039
-0.016
-0.060
-0.039
-0.058
-0.044
-0.010
-0.060
-0.005
-0.043
-0.039
-0.014
-0.013
-0.031
-0.010
-0.081
-0.035
-0.058
-0.054
-0.055
-0.070
-0.010
-0.055
-0.034
-0.053
-0.045
-0.033
-0.023
-0.024
-0.029
0.028
-0.017
0.013
0.010
-0.021
-0.019
-0.010
-0.030
0.008
-0.053
-0.013
-0.021
-0.015
0.015
0.021
-0.011
-0.007
-0.043
-0.001
-0.023
0.030
-0.018
0.009
0.021
-0.023
0.007
-0.034
-0.010
-0.034
-0.022
-0.014
-0.014
-0.019
-0.004
-0.052
-0.046
0.025
-0.018
-0.027
-0.006
0.001
-0.032
0.020
0.002
-0.006
0.011
0.031
0.033
0.068
-0.019
-0.021
0.022
0.012
-0.001
-0.010
-0.092
-0.026
-0.048
-0.003
0.012
-0.044
-0.010
-0.022
-0.021
0.005
0.015
-0.043
0.001
0.025
0.006
0.023
0.020
0.042
-0.011
0.048
-0.011
0.022
0.009
0.014
-0.000
0.025
0.017
-0.010
0.001
0.028
0.009
0.009
0.024
-0.020
-0.019
0.003
-0.011
-0.038
-0.017
-0.015
-0.028
-0.048
-0.031
-0.034
-0.034
0.004
-0.009
-0.020
0.024
-0.008
-0.022
-0.026
-0.021
-0.020
-0.003
0.012
0.029
0.016
-0.013
0.017
0.010
0.026
0.058
0.039
0.015
0.008
0.007
0.024
-0.020
-0.022
-0.023
0.010
-0.000
0.018
0.010
-0.005
-0.007
-0.021
0.004
0.027
0.044
0.030
0.003
-0.015
-0.026
-0.020
-0.001
0.028
-0.042
-0.007
0.028
-0.046
-0.030
-0.024
-0.012
-0.021
0.006
-0.018
-0.025
-0.026
-0.038
-0.030
-0.039
0.018
-0.022
-0.023
-0.023
-0.004
-0.029
-0.023
-0.036
-0.006
-0.018
-0.035
-0.037
-0.056
0.007
-0.003
-0.005
-0.013
-0.015
-0.032
-0.040
-0.045
-0.070
-0.036
-0.043
-0.057
-0.028
-0.013
-0.024
0.000
0.020
-0.022
-0.018
-0.018
-0.005
-0.035
-0.038
-0.004
-0.044
0.003
0.017
-0.015
-0.009
0.017
0.029
-0.004
0.004
0.009
-0.015
-0.005
-0.013
-0.040
0.019
-0.030
0.020
0.016
0.016
0.010
-0.018
0.019
0.032
0.056
0.066
0.007
-0.030
0.008
0.052
-0.044
0.032
0.002
0.020
0.017
-0.004
-0.007
0.016
-0.034
-0.001
0.034
0.011
-0.013
-0.043
-0.014
-0.013
0.006
-0.041
-0.049
0.013
-0.017
-0.038
-0.036
-0.028
0.025
0.004
-0.039
-0.029
-0.002
-0.003
0.014
0.000
-0.034
-0.043
0.007
-0.029
-0.016
-0.022
-0.029
-0.030
-0.026
-0.013
-0.016
0.005
-0.011
-0.057
-0.008
0.012
-0.025
-0.003
0.005
-0.014
0.012
-0.044
-0.022
0.016
-0.013
-0.021
-0.064
-0.031
-0.024
-0.028
-0.015
-0.013
-0.030
0.020
-0.035
-0.009
-0.007
0.001
-0.007
-0.009
-0.005
-0.013
-0.014
0.008
-0.020
-0.006
-0.007
-0.001
-0.019
-0.040
-0.005
-0.028
0.003
-0.003
-0.040
-0.051
-0.044
0.002
-0.010
-0.028
-0.053
-0.008
0.024
-0.006
-0.018
-0.000
-0.028
0.013
-0.041
0.003
-0.031
-0.018
-0.035
0.006
0.021
-0.000
0.011
-0.039
-0.041
-0.012
-0.029
0.007
-0.003
-0.009
-0.005
0.008
0.031
-0.003
-0.002
0.026
0.029
0.035
0.029
0.019
0.012
-0.021
0.011
0.045
0.010
-0.001
0.050
0.056
0.053
0.021
-0.003
0.051
0.059
0.011
0.020
-0.004
-0.001
0.010
-0.013
-0.040
-0.021
-0.049
-0.007
-0.035
-0.017
-0.051
-0.022
-0.002
0.017
0.025
-0.017
-0.017
-0.046
-0.034
-0.001
-0.022
0.001
-0.025
-0.011
-0.020
-0.051
-0.002
-0.084
-0.070
-0.044
-0.042
-0.008
-0.011
-0.018
-0.035
-0.064
-0.019
-0.015
-0.026
-0.027
-0.008
-0.021
-0.024
-0.049
-0.001
-0.021
0.001
0.024
-0.043
-0.015
-0.053
-0.028
-0.018
-0.025
-0.030
0.009
0.001
-0.005
-0.017
0.016
0.005
-0.009
-0.010
-0.003
-0.001
0.001
0.007
-0.021
0.044
0.035
0.025
-0.005
-0.024
0.018
0.018
0.012
-0.021
0.003
0.000
-0.024
0.003
-0.020
-0.019
-0.030
-0.046
0.012
-0.038
-0.019
-0.023
-0.024
0.001
-0.034
-0.049
-0.034
-0.030
-0.041
-0.013
-0.004
-0.035
-0.046
0.001
-0.028
-0.006
-0.039
-0.013
-0.025
-0.004
-0.055
-0.059
-0.047
-0.014
0.041
0.018
0.031
0.012
0.012
0.009
0.018
-0.024
0.030
0.007
-0.021
0.054
0.005
-0.010
-0.020
-0.025
0.003
0.010
0.013
-0.022
0.029
-0.006
0.023
0.045
-0.004
-0.030
-0.015
-0.007
-0.019
-0.002
-0.059
-0.013
0.010
-0.015
-0.039
-0.027
0.017
-0.013
-0.025
0.001
-0.023
0.009
-0.021
-0.002
0.003
-0.042
0.000
-0.011
-0.001
-0.002
-0.008
-0.013
-0.036
-0.034
-0.004
-0.057
-0.048
-0.032
-0.027
-0.027
-0.025
-0.056
-0.027
-0.015
-0.012
-0.018
-0.038
-0.002
-0.007
-0.003
-0.022
0.020
-0.038
-0.027
-0.047
0.007
-0.008
0.011
-0.014
-0.014
0.004
0.029
-0.039
0.021
-0.002
0.022
-0.037
-0.032
-0.045
-0.021
-0.037
-0.041
-0.049
-0.032
-0.027
-0.067
-0.025
-0.006
-0.066
-0.041
-0.034
0.024
0.002
0.011
-0.024
-0.010
-0.031
-0.004
-0.062
-0.005
0.002
0.017
-0.004
-0.006
-0.018
-0.027
0.010
-0.027
0.004
-0.025
0.018
-0.026
-0.005
0.012
0.050
0.040
-0.039
0.001
-0.034
-0.011
-0.009
-0.035
0.018
-0.007
-0.024
-0.029
-0.066
-0.044
-0.055
-0.045
0.007
0.025
0.078
0.018
-0.018
0.012
0.027
-0.018
0.056
0.019
0.007
0.045
0.007
-0.001
0.037
0.028
-0.001
-0.001
0.012
0.036
-0.002
0.014
0.004
-0.001
0.016
-0.014
-0.051
0.005
-0.052
-0.030
-0.002
-0.023
0.005
-0.030
-0.026
0.015
0.021
-0.014
0.000
0.027
0.000
-0.003
0.025
-0.008
0.035
-0.011
0.003
0.038
0.019
-0.008
-0.027
0.021
-0.025
-0.011
-0.018
-0.013
-0.042
-0.029
0.035
-0.012
-0.012
-0.006
-0.038
0.002
-0.025
-0.032
-0.041
-0.023
0.014
-0.047
0.043
-0.010
-0.013
-0.017
-0.031
-0.049
-0.010
-0.014
-0.005
-0.056
0.003
-0.018
0.000
-0.013
-0.035
-0.015
0.000
-0.014
0.042
-0.013
-0.003
-0.015
-0.021
-0.030
0.031
-0.024
-0.023
-0.042
-0.023
-0.036
-0.002
-0.026
0.009
-0.026
-0.023
-0.037
-0.032
-0.025
-0.001
-0.040
-0.069
0.018
-0.017
0.001
-0.018
-0.013
0.002
-0.003
0.037
-0.004
-0.007
0.017
0.002
-0.004
0.040
-0.004
-0.035
-0.001
-0.042
-0.034
-0.033
-0.051
0.001
-0.067
-0.021
-0.042
0.006
-0.015
-0.003
-0.017
0.012
-0.039
0.016
0.017
0.021
-0.024
-0.013
0.031
0.022
0.023
-0.012
-0.026
-0.027
-0.015
0.027
0.013
0.042
-0.005
0.021
-0.024
0.008
-0.028
-0.022
0.019
0.015
0.032
-0.001
-0.009
0.005
-0.024
0.002
0.007
-0.005
-0.043
0.009
-0.001
-0.004
-0.059
-0.024
-0.050
-0.053
-0.041
-0.006
0.029
-0.027
0.001
-0.001
-0.024
-0.024
-0.053
-0.015
-0.018
-0.005
-0.010
-0.040
-0.010
-0.017
-0.021
-0.036
-0.026
-0.005
0.030
0.037
0.020
-0.000
0.005
0.003
-0.034
0.021
0.006
-0.048
0.007
0.008
-0.020
0.033
0.006
0.023
0.003
-0.004
-0.001
0.018
0.006
-0.010
-0.046
-0.015
-0.004
-0.013
-0.036
-0.008
-0.018
-0.030
-0.012
-0.024
-0.018
-0.008
-0.020
-0.030
-0.008
-0.014
-0.040
-0.022
-0.019
-0.022
-0.020
-0.042
0.022
-0.037
-0.020
-0.020
0.020
0.026
0.011
0.005
0.017
-0.062
-0.022
0.002
0.016
0.007
-0.013
-0.030
0.016
0.005
-0.018
-0.006
0.012
-0.013
-0.006
-0.022
-0.050
-0.005
-0.034
0.015
0.007
-0.004
-0.001
-0.027
-0.011
-0.009
-0.004
-0.005
-0.026
0.010
0.032
0.006
0.031
0.022
0.059
0.052
0.004
-0.022
0.052
0.017
-0.028
0.009
-0.005
0.013
0.022
-0.042
-0.007
-0.031
0.026
-0.014
0.023
-0.015
-0.013
-0.016
-0.013
-0.021
-0.038
-0.040
-0.013
-0.006
-0.012
-0.002
-0.042
-0.048
-0.036
-0.011
-0.017
-0.012
0.000
-0.018
-0.016
-0.012
-0.007
-0.008
-0.040
-0.051
-0.055
-0.008
0.018
0.026
-0.037
-0.057
-0.043
-0.032
-0.018
-0.053
-0.039
-0.009
-0.028
-0.025
-0.017
0.007
0.011
0.039
0.015
0.051
0.015
0.012
0.005
-0.001
0.028
0.011
-0.009
-0.022
0.003
-0.026
-0.016
-0.002
-0.029
-0.022
-0.015
-0.042
-0.013
-0.081
-0.034
0.012
0.008
-0.053
-0.001
-0.056
-0.011
-0.039
-0.020
0.011
-0.015
-0.057
-0.023
-0.051
-0.034
-0.073
-0.006
-0.072
-0.023
-0.016
0.003
-0.068
0.003
-0.038
-0.059
-0.041
-0.032
-0.037
0.008
-0.005
-0.013
-0.016
-0.016
0.024
-0.006
-0.005
0.005
0.002
-0.026
-0.058
-0.040
0.019
-0.019
0.003
-0.010
-0.007
0.016
-0.001
-0.056
-0.021
-0.029
-0.048
-0.042
-0.009
-0.009
-0.009
-0.013
0.023
0.037
0.002
-0.008
0.006
-0.047
-0.000
-0.001
0.028
-0.007
0.002
0.019
0.020
0.003
0.045
-0.001
0.067
0.053
0.017
0.026
0.053
-0.013
0.000
0.004
-0.007
0.020
-0.005
0.016
-0.011
0.005
-0.008
-0.029
-0.004
-0.000
0.007
-0.016
-0.011
-0.025
-0.019
-0.016
-0.041
-0.005
0.013
0.002
0.011
0.045
-0.039
-0.028
0.002
0.008
0.033
-0.009
-0.011
0.012
-0.023
0.061
-0.013
0.004
-0.007
-0.020
0.018
-0.013
-0.037
-0.012
-0.020
-0.038
0.044
-0.024
-0.007
-0.007
-0.013
0.002
-0.007
0.005
-0.025
0.001
0.038
-0.021
-0.019
-0.004
0.022
0.030
0.011
-0.012
0.002
0.003
-0.003
0.007
-0.031
0.003
-0.046
0.007
0.053
0.029
0.000
0.013
0.024
0.004
-0.022
-0.030
-0.008
-0.033
-0.043
-0.033
0.010
-0.034
-0.041
0.025
0.020
0.007
-0.044
-0.003
-0.018
-0.004
0.042
-0.030
-0.041
0.019
-0.005
0.014
-0.032
-0.075
-0.006
-0.001
-0.047
-0.011
-0.032
-0.020
0.008
0.023
0.012
0.008
-0.009
0.039
-0.007
0.017
0.013
0.005
-0.040
-0.013
0.036
0.026
0.032
0.002
0.025
0.049
0.007
-0.012
0.011
0.027
0.001
0.004
0.006
0.031
-0.023
-0.019
-0.006
-0.012
0.003
-0.000
0.010
0.026
-0.018
-0.015
0.001
0.004
-0.027
-0.009
-0.010
-0.026
-0.011
0.020
0.005
0.003
0.044
-0.011
0.016
-0.030
0.022
-0.033
-0.015
0.023
-0.000
-0.030
-0.010
0.014
-0.003
-0.007
-0.027
-0.009
0.023
-0.018
-0.027
0.004
0.014
-0.025
-0.016
0.012
-0.022
0.005
-0.008
0.007
0.004
-0.008
-0.028
-0.020
-0.036
-0.015
-0.047
-0.025
0.009
-0.014
0.020
0.003
-0.010
-0.004
-0.016
-0.036
-0.022
0.032
-0.033
-0.035
-0.006
-0.065
0.018
0.010
-0.024
-0.033
-0.046
0.013
-0.013
0.028
0.001
-0.021
-0.020
-0.059
-0.009
0.010
-0.039
-0.010
-0.021
-0.017
0.006
-0.009
-0.009
-0.029
-0.010
-0.003
0.007
-0.028
0.011
0.003
0.009
0.005
0.017
-0.005
-0.027
-0.012
0.009
-0.010
0.003
-0.006
0.004
-0.049
0.009
-0.004
-0.028
-0.026
-0.016
-0.020
0.007
-0.008
-0.011
-0.021
0.032
-0.002
0.004
0.026
0.002
0.020
-0.002
-0.044
0.011
-0.025
0.019
-0.045
0.024
-0.028
0.013
0.027
0.004
0.006
-0.012
0.017
0.018
0.014
-0.037
-0.008
0.008
-0.024
0.012
0.013
0.015
-0.022
0.000
-0.014
0.007
-0.030
0.006
0.022
0.001
0.028
-0.035
0.004
0.007
0.012
-0.013
-0.007
-0.020
-0.007
0.033
-0.028
-0.020
-0.004
-0.004
0.003
-0.040
-0.027
0.015
-0.033
-0.005
-0.032
-0.002
-0.014
-0.017
-0.037
-0.041
0.020
-0.027
0.005
-0.024
-0.027
-0.027
-0.068
-0.041
-0.021
-0.012
-0.023
-0.031
-0.023
-0.050
-0.036
-0.044
-0.046
-0.049
-0.046
-0.058
-0.033
-0.064
-0.065
-0.063
-0.016
-0.040
-0.047
-0.004
-0.024
-0.010
-0.035
0.004
-0.046
-0.038
-0.055
-0.039
-0.018
-0.053
-0.001
-0.021
-0.015
-0.047
-0.023
-0.009
-0.053
0.017
-0.024
-0.024
0.020
-0.053
0.008
-0.068
-0.056
-0.020
-0.046
-0.033
-0.039
-0.071
-0.036
-0.019
-0.029
-0.000
0.014
-0.022
-0.028
-0.011
-0.022
-0.013
0.000
-0.030
-0.035
0.021
-0.054
-0.017
-0.054
-0.032
-0.012
-0.030
-0.016
-0.046
-0.072
-0.030
0.042
-0.043
0.000
-0.010
0.035
-0.009
-0.018
-0.008
-0.039
-0.023
0.028
-0.046
-0.026
0.026
-0.033
-0.008
-0.022
-0.031
-0.005
0.007
-0.018
0.006
-0.045
-0.013
-0.017
-0.024
-0.046
-0.043
-0.045
-0.031
0.001
-0.044
0.001
-0.053
0.008
0.005
-0.020
0.016
-0.008
-0.037
-0.061
-0.015
0.007
-0.022
0.014
0.008
0.013
0.004
0.015
-0.008
-0.018
-0.001
-0.023
-0.007
0.009
-0.005
-0.028
0.017
-0.016
-0.000
-0.023
-0.014
-0.025
-0.045
-0.009
-0.022
-0.037
-0.051
-0.050
-0.024
-0.075
-0.013
-0.049
-0.021
-0.011
-0.005
-0.050
-0.037
-0.065
-0.041
-0.030
-0.049
-0.064
-0.031
-0.041
-0.012
0.005
-0.046
-0.016
-0.054
-0.036
-0.038
-0.017
-0.055
-0.019
-0.036
-0.022
-0.032
0.007
0.010
0.014
-0.025
-0.007
-0.039
-0.027
-0.040
-0.010
-0.021
-0.008
-0.011
-0.024
0.021
-0.027
-0.046
-0.070
-0.043
-0.018
-0.002
-0.038
-0.018
-0.021
-0.016
0.014
-0.028
0.009
-0.021
0.015
-0.010
-0.018
-0.013
-0.050
-0.036
-0.005
-0.018
0.023
-0.029
-0.013
0.000
0.001
-0.050
-0.037
0.000
-0.011
-0.006
-0.037
0.007
-0.006
-0.033
0.005
-0.008
-0.014
-0.054
-0.015
-0.041
-0.043
-0.045
-0.051
-0.038
-0.023
0.004
-0.011
-0.007
-0.026
-0.011
-0.063
-0.007
-0.050
-0.036
-0.047
-0.031
-0.058
-0.017
-0.028
0.000
-0.036
-0.043
-0.034
-0.022
-0.012
-0.003
0.023
0.007
0.009
-0.007
-0.013
-0.011
0.037
0.030
0.024
0.039
0.015
0.036
0.020
0.024
0.019
-0.013
-0.021
-0.022
0.019
0.010
-0.027
0.006
-0.004
-0.032
-0.001
-0.025
-0.020
-0.014
-0.038
-0.031
-0.020
-0.019
-0.029
-0.020
-0.045
0.002
-0.032
-0.038
-0.066
-0.064
-0.035
-0.023
-0.058
-0.058
-0.041
-0.043
-0.047
0.018
-0.017
0.012
-0.032
-0.009
-0.014
-0.044
-0.043
-0.007
-0.035
0.010
-0.013
-0.010
-0.015
-0.031
-0.024
0.008
-0.027
0.016
-0.005
-0.036
-0.086
-0.002
-0.042
-0.017
-0.012
-0.065
-0.004
0.022
-0.010
-0.043
-0.013
-0.068
-0.036
0.018
-0.061
-0.044
-0.027
-0.039
-0.050
-0.038
-0.019
-0.014
-0.045
0.008
0.002
0.017
0.002
0.013
0.002
0.002
-0.007
0.005
-0.013
-0.029
-0.035
-0.013
-0.067
-0.095
-0.017
-0.021
-0.029
-0.020
-0.015
-0.045
-0.014
-0.039
-0.050
0.002
-0.010
-0.009
-0.046
-0.019
0.025
-0.038
0.019
0.011
-0.027
-0.002
-0.060
-0.030
-0.042
-0.064
-0.025
-0.036
-0.043
-0.017
0.025
-0.005
-0.021
0.005
0.018
-0.016
-0.013
-0.016
0.058
-0.006
0.016
-0.009
-0.005
-0.048
-0.039
0.008
-0.018
-0.029
-0.003
0.002
0.008
-0.004
0.014
0.014
-0.007
-0.030
0.019
-0.047
-0.062
-0.020
-0.038
-0.015
-0.057
-0.064
-0.011
-0.005
-0.016
-0.030
-0.030
-0.011
-0.011
-0.013
-0.007
-0.038
-0.011
0.016
0.021
-0.034
0.006
-0.017
-0.058
-0.022
-0.034
-0.012
-0.009
-0.041
-0.010
-0.010
-0.051
-0.004
-0.038
-0.032
-0.045
-0.007
-0.053
-0.039
-0.026
-0.023
-0.020
-0.006
-0.070
0.005
-0.012
-0.021
0.003
0.013
0.007
-0.006
0.013
-0.003
-0.031
0.007
0.018
-0.064
-0.040
-0.000
-0.003
-0.016
0.006
0.006
0.041
0.018
-0.035
-0.036
-0.015
0.027
-0.008
0.022
-0.009
-0.040
0.010
0.001
-0.037
0.001
-0.007
-0.007
-0.031
-0.031
-0.032
-0.001
-0.047
-0.009
-0.039
-0.009
-0.009
-0.001
0.007
-0.014
-0.010
-0.065
-0.012
-0.023
-0.033
0.032
-0.051
0.004
-0.006
-0.031
-0.038
-0.043
-0.031
-0.019
-0.018
-0.001
0.005
0.031
0.032
-0.004
-0.026
-0.010
0.013
0.035
0.003
0.006
0.006
0.001
0.038
0.009
0.010
0.015
0.028
-0.009
0.013
0.046
0.020
-0.019
-0.013
-0.001
-0.002
0.019
0.021
0.021
0.017
-0.009
-0.072
-0.050
-0.026
-0.030
-0.021
0.005
-0.004
0.001
-0.028
0.010
0.010
-0.007
-0.018
-0.025
-0.017
-0.036
0.005
-0.009
-0.020
-0.020
-0.062
-0.025
-0.087
-0.022
-0.028
-0.011
-0.030
-0.033
-0.010
-0.008
-0.003
-0.014
-0.027
-0.055
-0.012
0.013
-0.022
-0.020
-0.021
0.034
-0.018
-0.008
-0.031
-0.016
-0.014
0.006
-0.015
-0.023
-0.004
-0.066
-0.031
-0.002
-0.020
-0.013
0.005
-0.031
-0.015
0.011
-0.047
-0.031
0.004
-0.019
-0.020
-0.005
-0.005
0.005
0.014
-0.011
-0.019
-0.054
-0.035
-0.013
-0.014
-0.028
-0.010
-0.005
-0.068
-0.039
-0.080
-0.024
-0.021
-0.020
-0.017
-0.011
-0.024
-0.015
-0.016
-0.045
-0.059
-0.043
-0.039
-0.004
-0.019
-0.010
0.007
-0.032
0.037
-0.027
-0.015
-0.036
-0.020
-0.047
0.011
-0.018
-0.036
-0.040
-0.025
-0.028
-0.037
-0.004
0.007
0.004
-0.029
0.001
-0.026
-0.034
-0.033
-0.020
-0.053
0.005
0.023
0.008
-0.020
0.002
0.028
0.032
0.050
0.004
0.046
0.025
0.003
0.005
0.036
0.038
0.012
0.023
-0.002
-0.003
-0.021
-0.027
-0.027
-0.060
0.006
-0.027
-0.033
-0.018
-0.053
0.008
-0.035
-0.002
-0.028
-0.035
-0.048
-0.008
-0.026
-0.038
-0.009
-0.016
0.015
-0.001
0.001
0.010
-0.028
-0.011
-0.009
0.021
0.005
-0.036
-0.046
-0.020
-0.039
-0.024
0.005
-0.051
0.031
0.010
-0.034
-0.017
0.038
0.008
0.002
0.007
-0.021
0.020
0.007
-0.039
-0.042
-0.002
-0.037
-0.027
0.030
-0.047
-0.019
-0.040
-0.000
-0.001
-0.019
-0.057
-0.037
-0.041
-0.034
-0.067
-0.059
-0.014
-0.031
-0.046
-0.034
-0.032
-0.047
-0.021
0.002
-0.008
-0.052
-0.031
-0.013
-0.022
0.015
-0.062
-0.008
-0.020
0.008
0.016
-0.032
-0.029
-0.026
-0.032
0.017
-0.000
-0.000
-0.015
-0.003
-0.049
-0.046
-0.029
-0.045
-0.038
-0.005
-0.031
-0.031
-0.017
0.000
-0.018
-0.044
-0.036
-0.014
-0.026
-0.032
-0.022
-0.065
-0.003
-0.007
-0.015
0.005
-0.070
-0.012
-0.043
0.012
-0.033
0.034
-0.023
0.030
0.070
0.039
0.019
0.024
0.010
0.022
0.034
0.054
0.069
0.049
-0.010
0.043
0.078
0.054
0.033
0.027
0.060
0.072
0.035
0.014
0.016
0.006
-0.054
0.011
-0.014
-0.067
-0.025
-0.034
-0.052
-0.028
-0.039
-0.048
-0.081
-0.065
-0.013
-0.010
-0.024
-0.005
-0.008
0.007
-0.033
-0.041
-0.031
-0.065
-0.057
0.007
-0.016
0.005
-0.005
-0.033
-0.045
-0.021
-0.036
-0.060
-0.041
-0.027
-0.029
-0.010
-0.018
-0.069
-0.045
-0.048
-0.016
-0.019
-0.025
-0.001
-0.013
0.006
0.014
-0.030
-0.012
0.007
0.003
-0.013
-0.002
-0.044
-0.062
-0.043
-0.054
-0.037
-0.059
-0.046
-0.012
-0.018
-0.047
-0.016
-0.061
-0.047
-0.015
-0.040
-0.043
-0.015
0.008
-0.048
-0.025
-0.031
-0.030
-0.050
-0.008
-0.048
-0.039
-0.055
-0.049
-0.054
0.010
-0.004
0.010
-0.007
-0.041
-0.040
0.015
-0.062
-0.036
-0.065
-0.034
-0.031
-0.062
-0.023
-0.005
-0.036
-0.011
-0.045
0.016
-0.006
-0.000
-0.012
-0.059
0.011
0.008
-0.025
-0.032
0.001
-0.013
0.006
-0.000
0.006
0.008
-0.003
0.021
0.020
0.048
0.016
0.031
0.005
0.039
0.061
0.061
0.051
0.062
0.082
0.014
0.031
0.036
0.038
-0.010
0.012
0.035
0.001
-0.010
-0.045
-0.024
-0.034
-0.008
-0.048
-0.027
0.006
-0.008
-0.024
-0.041
-0.028
-0.009
-0.006
-0.022
0.004
-0.037
-0.046
-0.035
-0.026
-0.014
-0.042
-0.069
-0.040
-0.038
-0.037
-0.004
-0.034
-0.041
-0.026
-0.028
-0.083
-0.049
-0.031
-0.051
-0.027
-0.028
-0.026
-0.042
-0.023
-0.027
-0.024
-0.015
0.018
-0.020
-0.023
-0.020
-0.043
-0.027
-0.030
-0.009
-0.041
-0.025
-0.001
-0.044
-0.017
-0.065
-0.039
-0.011
-0.016
-0.014
-0.058
-0.041
0.004
-0.022
-0.031
0.009
-0.041
-0.039
-0.003
-0.019
0.022
-0.001
0.004
-0.054
-0.001
-0.048
-0.045
0.015
-0.048
-0.051
-0.039
-0.045
-0.005
-0.052
-0.009
-0.039
0.008
0.007
-0.025
-0.027
-0.040
-0.003
-0.016
-0.049
-0.038
-0.037
0.018
-0.023
0.008
-0.022
-0.019
0.009
-0.025
-0.032
-0.013
-0.036
-0.043
-0.014
-0.013
-0.033
-0.028
0.001
-0.038
-0.027
-0.036
-0.033
-0.031
0.006
0.002
0.013
-0.001
0.012
0.013
0.004
0.047
0.033
0.012
0.039
-0.008
0.025
-0.022
0.014
0.002
0.027
-0.002
0.037
0.018
0.014
0.025
-0.018
-0.001
0.005
-0.006
-0.024
-0.036
0.032
-0.028
-0.006
0.005
0.031
-0.038
-0.003
-0.093
-0.010
-0.035
-0.042
0.020
-0.023
-0.001
0.045
-0.017
-0.017
-0.023
-0.001
-0.013
-0.057
-0.046
-0.004
-0.033
-0.016
0.017
0.029
-0.006
0.005
-0.002
-0.001
0.039
-0.031
0.007
-0.044
0.006
-0.004
-0.001
-0.013
0.025
0.004
0.031
-0.010
0.010
0.004
-0.017
-0.011
-0.016
0.016
-0.026
-0.038
-0.037
-0.022
-0.002
0.009
-0.038
-0.035
-0.048
-0.048
-0.025
-0.057
-0.061
-0.009
-0.044
-0.007
-0.040
-0.071
-0.017
-0.026
0.003
0.020
-0.018
-0.041
-0.018
-0.006
0.004
-0.010
0.028
0.003
0.046
-0.056
-0.010
-0.041
-0.047
-0.077
0.024
-0.011
-0.031
-0.009
-0.005
-0.018
0.031
-0.011
0.001
-0.017
0.015
0.021
-0.011
-0.023
-0.032
-0.016
0.031
-0.055
-0.022
-0.088
-0.058
-0.011
-0.027
-0.033
0.011
-0.038
-0.003
-0.009
0.017
0.029
0.012
0.077
0.045
0.012
0.054
0.029
-0.013
-0.001
0.010
-0.007
0.009
0.027
0.003
-0.029
-0.046
-0.005
0.002
-0.004
-0.053
0.008
0.013
-0.014
-0.023
0.007
-0.019
-0.026
-0.003
0.032
-0.055
-0.036
-0.001
-0.022
-0.007
-0.018
-0.030
-0.001
0.003
-0.000
0.024
-0.007
-0.010
0.005
-0.022
-0.027
-0.015
-0.037
-0.042
-0.065
-0.007
-0.037
0.034
-0.018
0.019
-0.037
-0.002
-0.036
0.041
0.001
-0.012
-0.033
0.000
0.001
-0.041
0.017
-0.033
-0.045
-0.033
-0.071
-0.051
-0.043
-0.028
-0.023
-0.049
-0.069
-0.038
-0.053
-0.049
-0.047
-0.015
-0.017
0.008
-0.027
-0.027
-0.040
-0.008
0.015
-0.015
0.000
0.014
0.028
0.036
0.013
-0.015
0.003
-0.027
-0.025
-0.039
0.006
-0.025
-0.024
0.015
-0.022
-0.005
-0.033
-0.049
-0.004
-0.061
-0.012
0.004
-0.025
-0.038
-0.040
-0.049
-0.058
-0.042
-0.013
-0.078
-0.054
-0.033
-0.045
-0.038
-0.027
-0.051
-0.025
-0.015
-0.045
-0.033
-0.027
-0.012
-0.042
-0.052
-0.032
-0.027
0.014
-0.034
-0.006
0.009
0.003
0.014
-0.037
-0.014
-0.017
0.013
-0.017
0.028
-0.017
-0.006
-0.036
0.003
0.030
0.018
0.024
-0.041
0.011
0.039
0.092
0.003
-0.002
0.006
-0.006
-0.002
0.014
-0.011
-0.025
0.006
-0.038
-0.053
-0.021
-0.018
0.011
-0.031
0.026
-0.010
-0.027
0.007
-0.050
-0.010
-0.011
-0.009
-0.037
-0.053
-0.035
-0.044
-0.038
-0.063
-0.044
-0.020
-0.044
-0.036
-0.062
-0.046
-0.049
-0.036
0.003
0.026
-0.003
-0.043
-0.037
-0.072
-0.056
-0.046
-0.026
-0.034
-0.013
-0.080
-0.065
-0.002
-0.019
-0.045
-0.022
-0.041
-0.019
0.010
-0.009
-0.048
-0.014
-0.025
-0.043
-0.021
0.003
-0.053
-0.004
0.008
-0.012
-0.013
-0.008
-0.026
-0.013
0.007
-0.036
-0.005
-0.014
-0.035
0.007
0.019
-0.002
-0.014
-0.002
-0.020
-0.062
-0.026
-0.032
-0.019
-0.014
-0.055
-0.008
-0.018
-0.043
-0.014
-0.042
-0.009
0.013
-0.025
0.001
0.022
0.018
0.018
0.023
0.009
0.030
0.009
-0.033
-0.013
-0.002
0.046
-0.029
-0.036
-0.001
0.014
-0.048
0.011
-0.004
-0.012
-0.018
0.014
-0.007
-0.011
-0.008
0.030
0.009
0.003
-0.022
0.005
-0.022
0.019
-0.009
0.046
-0.026
0.013
0.008
-0.016
-0.014
0.018
-0.005
0.017
-0.006
0.016
-0.003
-0.047
-0.012
0.010
-0.017
0.007
-0.026
-0.027
0.021
-0.029
-0.054
-0.045
-0.028
-0.017
-0.011
-0.005
0.006
-0.025
0.009
-0.002
-0.018
-0.025
-0.034
-0.006
-0.012
-0.008
0.005
-0.001
-0.001
0.015
-0.019
-0.005
-0.048
0.030
0.009
-0.009
-0.017
-0.027
-0.056
-0.008
-0.025
-0.017
0.014
0.021
-0.028
-0.019
-0.032
-0.009
-0.013
-0.013
-0.002
0.029
-0.017
0.036
0.023
0.009
0.009
0.027
-0.014
-0.030
-0.009
-0.028
-0.019
-0.060
-0.030
0.010
-0.002
-0.012
-0.073
-0.041
-0.033
-0.039
-0.048
-0.004
-0.058
-0.001
0.019
-0.028
-0.030
-0.026
0.015
-0.004
-0.064
-0.008
-0.007
0.012
-0.015
-0.020
0.017
-0.021
0.026
-0.061
-0.014
-0.011
-0.074
-0.010
-0.033
-0.053
-0.033
0.011
-0.045
0.015
-0.007
0.006
0.017
-0.034
0.008
0.010
-0.036
-0.012
-0.008
0.023
-0.004
-0.033
-0.034
-0.006
0.038
-0.011
0.031
0.019
-0.000
0.010
-0.003
-0.016
0.008
0.017
0.009
0.040
0.011
0.017
0.001
0.004
0.010
-0.042
0.043
0.012
0.011
0.002
0.028
0.016
-0.028
-0.036
0.045
-0.048
-0.028
0.010
-0.019
-0.024
0.002
-0.044
-0.045
-0.024
-0.064
-0.013
-0.019
-0.005
-0.030
-0.065
-0.060
-0.070
-0.012
-0.056
-0.055
-0.034
-0.009
0.009
-0.006
0.001
-0.009
-0.034
-0.029
-0.044
-0.053
-0.041
-0.040
-0.027
-0.096
-0.005
-0.044
-0.039
-0.035
0.004
-0.012
0.004
-0.012
-0.020
-0.010
-0.013
-0.010
0.015
-0.002
-0.013
0.003
-0.048
-0.035
-0.036
-0.075
-0.031
-0.042
-0.057
-0.043
-0.040
-0.028
0.020
-0.014
0.002
0.014
-0.002
-0.024
-0.000
-0.021
0.001
-0.028
-0.038
-0.032
-0.028
-0.018
-0.027
-0.034
-0.041
-0.013
-0.010
-0.053
0.001
-0.039
0.011
-0.032
-0.025
-0.022
-0.045
-0.001
-0.043
-0.010
-0.012
-0.015
-0.003
-0.007
-0.010
-0.036
-0.018
0.007
-0.024
-0.023
-0.009
-0.054
-0.033
-0.034
-0.044
0.004
-0.021
-0.033
-0.004
-0.009
-0.015
0.039
-0.030
0.014
0.007
-0.001
0.012
0.003
0.042
-0.003
0.013
0.002
0.009
0.045
0.004
0.051
0.012
-0.005
0.017
0.025
-0.021
0.011
0.017
0.013
0.045
0.025
0.018
0.009
0.010
-0.043
-0.034
0.003
-0.054
-0.020
-0.022
-0.013
-0.062
-0.033
-0.048
-0.008
0.008
0.026
-0.016
0.010
-0.028
0.018
-0.026
-0.025
-0.016
0.009
0.003
0.008
-0.033
-0.025
-0.058
-0.045
-0.048
-0.032
-0.033
-0.014
-0.021
-0.016
-0.034
-0.052
-0.032
-0.008
-0.008
-0.007
-0.074
-0.058
-0.013
-0.010
0.006
0.028
-0.029
-0.033
-0.012
-0.030
-0.049
-0.003
-0.057
0.003
0.007
0.018
-0.040
-0.008
-0.020
-0.012
-0.003
0.012
-0.031
0.015
-0.022
0.006
0.043
0.001
0.021
0.009
-0.009
0.010
-0.028
-0.006
0.011
0.001
-0.058
-0.012
0.011
-0.046
-0.048
-0.031
-0.054
-0.037
-0.033
-0.015
-0.030
-0.021
0.019
0.013
-0.035
-0.014
-0.015
-0.039
-0.044
-0.039
0.009
0.002
-0.048
0.004
-0.031
-0.011
-0.037
-0.001
-0.012
-0.040
-0.024
-0.037
-0.041
-0.039
-0.038
-0.025
-0.045
-0.003
-0.015
0.008
-0.010
-0.019
0.030
0.017
-0.024
-0.010
-0.014
0.019
-0.006
0.016
-0.038
0.017
0.045
0.032
0.005
0.006
0.001
0.003
-0.026
-0.006
0.011
0.006
-0.001
0.021
-0.024
-0.023
-0.025
-0.042
0.010
-0.007
-0.031
0.014
-0.016
-0.012
-0.036
-0.023
-0.040
-0.029
-0.011
-0.009
-0.061
-0.002
0.016
-0.021
0.003
0.009
-0.002
-0.015
-0.041
0.005
0.002
0.023
-0.027
-0.013
-0.011
-0.004
-0.000
-0.021
-0.056
-0.019
-0.050
0.030
0.035
0.002
-0.025
-0.015
-0.051
-0.043
0.000
-0.018
0.011
0.010
-0.006
-0.002
-0.020
-0.024
0.004
0.008
-0.007
-0.001
-0.020
-0.011
-0.007
-0.024
-0.025
-0.019
-0.015
-0.044
-0.026
-0.050
-0.028
0.001
0.020
0.001
0.013
-0.004
0.007
-0.022
-0.038
-0.006
-0.016
-0.011
-0.033
-0.018
0.029
-0.038
0.002
0.004
-0.013
-0.033
0.030
-0.029
-0.037
0.016
-0.019
-0.034
0.009
-0.048
-0.007
0.014
-0.023
-0.024
0.021
-0.019
-0.033
-0.010
-0.022
-0.028
-0.018
-0.035
-0.027
-0.027
-0.028
-0.049
-0.022
-0.030
-0.018
-0.007
0.016
0.003
0.014
-0.012
0.018
-0.008
0.065
-0.001
0.007
-0.013
-0.012
0.008
0.014
0.011
-0.002
0.019
-0.002
-0.006
0.002
0.032
0.023
0.019
-0.011
-0.030
-0.009
-0.028
-0.033
-0.014
-0.029
-0.009
-0.033
-0.002
-0.002
-0.025
-0.009
0.019
-0.008
-0.003
0.020
0.005
0.005
-0.029
-0.004
-0.049
0.004
-0.023
-0.039
-0.039
-0.024
-0.047
-0.041
-0.040
-0.010
-0.022
-0.035
-0.027
-0.051
-0.011
-0.043
0.004
-0.050
0.004
-0.055
-0.045
-0.057
-0.008
-0.015
-0.020
-0.015
0.025
-0.035
-0.015
-0.011
-0.011
-0.014
0.032
-0.002
0.021
0.012
0.018
-0.029
-0.020
0.024
-0.008
0.033
0.012
-0.009
-0.009
-0.043
0.001
-0.057
-0.031
-0.048
-0.033
-0.065
-0.026
0.000
0.023
-0.032
0.006
-0.061
0.026
0.009
-0.015
-0.039
-0.019
-0.033
-0.017
-0.020
-0.008
0.053
0.006
-0.004
0.023
0.016
-0.018
-0.011
0.031
0.008
-0.007
-0.001
-0.031
-0.020
-0.022
-0.012
-0.015
-0.028
-0.035
0.003
-0.023
-0.035
-0.029
-0.003
-0.001
-0.017
0.014
0.002
0.031
-0.000
-0.024
-0.028
-0.017
-0.014
-0.041
0.005
-0.023
0.013
-0.046
0.012
-0.007
-0.000
-0.023
0.029
0.011
0.030
0.017
0.011
0.008
0.011
0.026
0.022
0.010
-0.014
-0.030
-0.006
-0.025
-0.050
-0.057
-0.014
-0.025
-0.004
-0.033
-0.007
-0.016
-0.017
0.009
-0.014
-0.008
-0.007
-0.047
-0.014
-0.017
-0.029
-0.046
-0.045
-0.038
0.022
-0.012
-0.017
-0.002
0.006
0.003
-0.018
-0.011
0.030
-0.027
0.040
0.009
0.018
0.004
0.006
-0.007
-0.034
-0.005
-0.018
-0.006
-0.023
-0.023
-0.015
0.013
-0.025
-0.013
-0.037
0.006
0.004
-0.005
-0.019
-0.038
0.007
-0.044
-0.001
-0.045
-0.053
0.007
-0.026
-0.030
-0.031
-0.024
-0.026
-0.005
-0.030
-0.020
0.014
-0.031
-0.017
0.015
0.010
-0.020
0.006
-0.030
-0.013
-0.039
-0.015
-0.068
0.010
-0.001
0.025
-0.031
-0.019
0.003
0.004
0.004
0.011
-0.023
0.020
0.001
-0.000
0.011
-0.018
-0.066
-0.024
0.017
-0.063
-0.019
-0.029
-0.011
-0.027
-0.042
0.011
-0.039
0.003
-0.012
-0.010
-0.017
-0.009
-0.007
-0.024
0.038
0.040
0.004
0.047
0.002
0.059
0.040
0.051
0.001
0.042
-0.001
0.033
0.020
0.009
-0.014
0.007
-0.012
0.030
-0.024
-0.022
-0.001
-0.002
0.000
-0.036
-0.029
-0.038
-0.040
-0.025
-0.045
-0.000
-0.006
-0.030
-0.017
-0.018
-0.020
-0.025
-0.009
-0.031
0.007
0.001
-0.008
-0.013
-0.022
0.021
0.028
-0.007
-0.065
-0.002
-0.029
0.041
-0.012
-0.028
-0.056
-0.034
0.008
-0.016
-0.052
-0.017
0.002
0.015
0.002
-0.003
0.007
0.006
0.043
0.044
0.028
0.051
0.037
-0.013
0.034
0.037
0.008
-0.006
-0.014
-0.016
0.041
-0.013
-0.019
-0.000
-0.032
0.020
0.020
-0.045
-0.030
-0.010
-0.013
-0.028
-0.001
-0.017
-0.012
-0.030
-0.025
0.017
0.020
-0.052
-0.024
-0.050
-0.023
-0.023
-0.006
-0.045
-0.026
-0.049
-0.008
-0.068
-0.009
-0.057
0.011
-0.058
-0.076
0.011
0.021
-0.009
-0.019
-0.010
0.020
-0.018
0.003
0.020
-0.031
-0.008
-0.041
-0.036
-0.032
0.014
-0.003
-0.036
-0.023
-0.004
0.002
-0.048
0.013
-0.010
-0.081
-0.016
-0.025
-0.015
-0.040
0.045
-0.020
-0.032
-0.012
-0.020
0.002
0.011
0.008
0.023
0.005
-0.018
0.003
0.028
0.013
0.027
-0.004
0.022
-0.025
0.017
0.010
0.075
0.013
0.016
0.018
0.000
0.017
-0.003
0.028
-0.015
-0.015
-0.009
-0.002
0.003
-0.013
0.005
0.013
-0.006
-0.005
0.014
-0.006
-0.008
-0.042
0.007
-0.039
-0.021
-0.065
0.018
0.018
-0.027
-0.030
0.008
-0.005
-0.006
0.002
-0.009
0.038
-0.012
0.008
-0.020
-0.021
-0.028
-0.012
-0.050
-0.013
-0.022
-0.007
-0.007
-0.008
-0.004
-0.028
0.006
0.026
-0.058
0.013
-0.028
-0.008
0.018
-0.035
0.004
-0.011
0.015
-0.007
0.015
-0.007
-0.048
-0.045
0.007
-0.011
-0.011
0.033
0.004
-0.022
-0.016
-0.040
-0.010
-0.026
-0.029
0.023
-0.003
-0.004
0.001
0.004
-0.019
-0.004
0.010
0.016
0.000
-0.028
-0.016
-0.021
-0.046
0.080
0.002
-0.007
0.018
-0.039
0.011
0.009
-0.022
-0.013
0.032
-0.017
-0.010
0.019
-0.017
-0.030
-0.096
-0.013
-0.023
-0.008
-0.001
0.023
-0.029
-0.018
0.004
-0.029
-0.023
-0.046
0.005
-0.024
-0.030
-0.068
0.005
0.010
0.069
0.023
0.038
0.023
0.021
0.018
-0.006
0.017
0.002
-0.017
-0.019
0.019
0.020
-0.004
-0.021
0.025
0.024
-0.019
-0.020
-0.016
-0.020
0.002
-0.009
-0.042
0.004
0.022
0.033
-0.005
-0.009
-0.025
-0.039
-0.019
-0.032
-0.020
0.010
-0.004
-0.050
-0.015
-0.029
0.032
-0.016
0.029
-0.007
0.001
-0.035
-0.030
-0.052
-0.008
-0.010
-0.046
0.003
-0.056
0.026
0.014
0.008
0.025
-0.032
-0.018
-0.019
-0.054
-0.008
-0.017
0.002
0.005
0.025
-0.044
-0.029
-0.045
-0.009
-0.016
-0.024
-0.005
-0.010
-0.013
0.024
-0.003
0.014
-0.016
-0.024
-0.017
0.011
-0.037
0.015
-0.067
-0.004
-0.040
-0.029
-0.029
0.015
-0.023
0.008
-0.012
-0.004
-0.045
-0.020
0.034
-0.001
-0.014
-0.007
0.011
-0.006
0.007
-0.016
-0.004
-0.045
-0.008
-0.038
-0.018
-0.035
-0.055
0.022
0.025
0.024
-0.014
-0.038
-0.027
0.022
0.010
-0.006
-0.026
-0.030
-0.024
-0.026
0.021
0.023
-0.019
-0.058
-0.021
0.006
-0.006
-0.029
0.007
0.040
-0.032
0.004
-0.009
0.027
0.048
0.002
-0.026
0.012
0.011
-0.008
-0.005
-0.016
-0.016
0.037
0.016
0.017
0.002
-0.003
0.009
0.027
0.002
-0.027
-0.022
-0.023
-0.041
-0.030
-0.012
-0.004
-0.031
0.016
-0.004
-0.039
-0.000
-0.041
0.012
0.009
0.011
0.019
0.020
0.034
-0.020
-0.020
0.001
-0.032
-0.034
-0.034
-0.029
-0.025
0.013
-0.006
0.006
0.009
-0.006
-0.019
-0.005
-0.010
0.006
-0.026
0.022
-0.011
0.046
-0.043
-0.073
-0.038
-0.035
-0.015
-0.044
-0.032
-0.034
-0.050
-0.009
-0.077
-0.024
-0.040
-0.066
-0.023
-0.039
-0.049
-0.029
-0.014
-0.027
-0.025
-0.014
-0.093
-0.038
-0.022
-0.056
-0.038
-0.022
-0.047
-0.022
-0.019
-0.005
-0.017
-0.005
-0.030
-0.008
-0.038
-0.019
-0.003
-0.021
-0.041
0.005
0.033
-0.026
-0.004
-0.031
0.012
-0.034
-0.038
-0.062
-0.003
-0.008
0.005
-0.001
-0.021
0.017
-0.034
-0.033
-0.076
-0.052
-0.067
-0.051
-0.019
-0.062
-0.026
0.036
-0.047
-0.041
0.005
-0.017
-0.050
-0.032
-0.019
-0.029
-0.053
-0.037
-0.007
-0.039
-0.044
-0.023
0.010
0.004
-0.018
-0.006
-0.015
0.002
0.002
-0.007
-0.028
-0.018
-0.023
-0.028
-0.017
-0.007
0.000
0.005
-0.008
-0.008
-0.014
0.030
-0.046
-0.005
0.006
0.015
-0.007
0.001
-0.032
-0.053
-0.030
-0.039
-0.036
-0.026
-0.045
-0.037
-0.047
-0.040
-0.011
-0.016
-0.012
0.001
-0.017
0.027
0.001
-0.033
-0.003
0.007
-0.018
-0.008
-0.005
-0.052
-0.020
0.011
0.007
-0.033
-0.021
-0.017
-0.003
0.022
-0.008
0.033
0.001
-0.002
-0.002
0.004
-0.034
0.007
-0.026
-0.000
-0.043
-0.020
0.013
-0.038
-0.034
-0.026
-0.030
-0.060
-0.061
-0.041
-0.028
-0.055
-0.049
-0.039
-0.063
-0.026
-0.043
-0.013
0.010
-0.061
-0.000
-0.029
0.010
-0.015
-0.004
-0.048
-0.048
-0.044
-0.050
-0.052
-0.004
0.020
-0.031
-0.019
-0.031
-0.004
-0.067
0.017
-0.039
-0.009
-0.042
-0.023
-0.012
-0.052
-0.005
-0.011
0.021
-0.033
-0.010
-0.026
-0.027
-0.023
-0.038
-0.026
-0.057
-0.036
-0.031
-0.006
-0.005
-0.034
-0.045
0.003
-0.015
0.007
0.038
-0.004
0.010
-0.001
0.001
0.007
-0.014
-0.006
-0.018
-0.030
-0.018
-0.032
-0.002
-0.015
-0.014
-0.034
-0.012
-0.042
-0.019
-0.037
0.001
0.021
-0.023
-0.023
-0.053
-0.011
-0.012
-0.010
-0.047
-0.013
-0.012
-0.018
-0.012
-0.004
-0.059
-0.027
0.007
-0.024
0.010
-0.028
-0.021
-0.012
-0.036
-0.048
0.001
-0.001
-0.033
0.010
-0.055
-0.014
0.004
0.029
0.004
0.008
-0.000
0.000
-0.004
0.004
0.004
0.029
0.030
0.026
0.009
0.008
0.003
0.017
0.003
0.020
0.013
-0.055
0.016
0.001
-0.016
-0.011
-0.001
0.013
0.060
0.024
-0.019
-0.005
-0.090
-0.030
-0.024
-0.033
-0.043
-0.024
-0.004
-0.005
-0.032
-0.040
-0.055
-0.101
-0.039
-0.019
-0.033
-0.036
-0.033
-0.043
-0.045
0.001
-0.039
-0.003
0.001
0.008
-0.009
-0.004
-0.058
-0.002
0.040
-0.007
0.012
-0.008
-0.008
-0.007
-0.079
-0.030
-0.020
0.015
-0.033
-0.025
-0.044
-0.040
-0.025
-0.032
0.013
-0.032
-0.014
-0.036
-0.010
-0.052
0.000
-0.018
-0.018
-0.018
-0.063
-0.033
-0.006
-0.020
-0.042
-0.018
-0.038
-0.038
-0.058
-0.006
-0.006
-0.004
-0.004
-0.018
0.010
-0.003
0.018
0.005
-0.006
0.013
-0.027
-0.023
-0.036
-0.041
-0.060
-0.052
-0.043
-0.004
-0.010
0.009
0.010
-0.010
-0.053
-0.031
-0.029
-0.019
-0.032
-0.014
-0.023
-0.004
-0.006
0.011
0.029
0.006
-0.031
-0.026
-0.029
-0.004
-0.034
-0.035
0.000
-0.019
-0.040
-0.002
-0.051
-0.018
-0.036
0.010
-0.017
0.014
0.019
0.023
0.002
-0.016
-0.034
-0.039
-0.006
-0.027
-0.020
0.008
-0.016
-0.007
-0.017
-0.010
-0.005
0.018
0.014
0.025
0.007
-0.026
-0.029
-0.047
0.008
-0.041
-0.034
-0.019
-0.000
-0.027
-0.009
0.012
-0.056
-0.054
-0.043
-0.020
-0.032
0.011
-0.006
-0.016
0.003
-0.001
0.006
-0.020
-0.022
-0.035
-0.012
-0.029
-0.028
-0.011
-0.064
-0.065
-0.050
-0.037
-0.050
-0.038
-0.015
-0.022
-0.029
-0.029
-0.053
-0.049
-0.008
-0.040
0.010
-0.015
-0.052
-0.009
-0.012
0.009
0.016
0.004
0.002
0.009
-0.006
-0.016
-0.036
0.005
0.001
-0.010
0.006
0.013
0.026
0.017
0.005
-0.024
0.028
-0.015
-0.027
-0.047
0.013
-0.036
-0.006
-0.013
-0.050
-0.003
-0.034
-0.005
-0.025
0.007
0.015
-0.029
-0.027
0.005
0.012
-0.036
-0.055
-0.038
-0.031
-0.061
0.010
-0.009
-0.003
-0.024
-0.020
-0.014
-0.019
-0.026
-0.008
-0.010
0.003
-0.014
0.001
-0.040
-0.008
-0.021
-0.043
0.005
0.001
0.006
0.015
0.017
0.009
-0.016
-0.021
-0.017
0.020
-0.015
-0.008
-0.002
0.020
-0.011
-0.002
0.021
0.045
0.036
0.028
0.064
0.040
0.024
0.010
0.019
-0.000
-0.028
0.033
-0.050
-0.018
-0.025
-0.037
0.010
-0.007
-0.010
-0.015
0.009
-0.015
0.019
0.018
-0.011
0.031
-0.044
-0.016
0.005
-0.035
-0.017
0.007
-0.000
0.031
-0.010
0.015
-0.012
-0.001
-0.011
-0.006
-0.017
-0.024
-0.008
-0.010
-0.025
0.009
-0.015
-0.039
-0.028
-0.005
-0.029
0.005
0.002
0.024
-0.026
-0.006
-0.007
-0.001
-0.012
-0.046
-0.008
0.008
-0.026
-0.057
-0.006
-0.019
-0.003
-0.036
-0.059
-0.012
-0.062
-0.034
-0.020
-0.033
-0.032
-0.013
-0.022
-0.037
0.017
-0.009
0.003
-0.073
-0.043
-0.062
-0.006
-0.106
-0.039
-0.035
-0.049
-0.040
-0.029
-0.084
-0.045
-0.049
-0.023
-0.051
-0.042
-0.032
0.009
-0.022
0.001
0.008
-0.057
-0.045
-0.017
-0.048
0.015
-0.029
-0.033
-0.043
0.026
-0.004
0.010
-0.023
-0.030
-0.039
-0.023
-0.025
-0.031
-0.026
-0.058
-0.049
-0.011
-0.055
-0.070
-0.070
-0.032
-0.024
-0.041
-0.004
-0.033
-0.073
-0.047
-0.026
0.006
0.021
0.029
0.038
-0.009
0.043
0.068
0.018
0.058
0.027
0.014
0.029
0.042
0.025
0.012
0.031
0.002
-0.011
-0.043
-0.010
-0.011
-0.024
-0.036
-0.040
-0.032
0.026
-0.065
-0.040
-0.013
-0.028
-0.058
-0.033
-0.007
-0.051
0.003
-0.026
-0.007
-0.062
-0.002
-0.023
0.016
0.006
0.023
-0.023
-0.030
0.003
0.014
-0.004
0.000
-0.035
-0.032
0.010
-0.014
-0.007
0.031
-0.034
-0.027
-0.049
0.022
0.006
0.021
0.024
0.026
-0.007
0.012
0.002
0.003
-0.039
-0.013
0.004
0.014
-0.018
-0.013
-0.011
-0.015
-0.044
-0.048
-0.000
-0.016
-0.036
-0.050
-0.050
-0.059
-0.048
-0.052
-0.012
-0.030
-0.058
-0.011
-0.049
-0.037
-0.015
-0.019
-0.020
-0.003
0.013
-0.007
0.017
0.042
-0.013
-0.027
-0.015
-0.018
0.000
0.007
-0.035
-0.005
-0.009
0.002
0.020
-0.007
-0.005
-0.024
-0.042
-0.005
-0.044
0.001
-0.013
-0.006
-0.022
0.014
0.012
-0.028
-0.055
-0.045
-0.052
-0.062
-0.034
-0.065
-0.080
-0.041
-0.022
-0.049
-0.019
-0.019
-0.033
-0.015
0.004
-0.022
-0.038
0.009
-0.008
-0.006
0.009
0.039
-0.026
0.017
-0.037
-0.016
0.011
0.050
0.019
0.042
0.013
0.066
0.034
0.056
0.012
0.009
0.053
0.049
0.002
0.052
-0.022
-0.004
-0.016
-0.028
-0.008
0.019
-0.047
-0.008
-0.052
-0.012
-0.091
-0.032
-0.050
-0.030
-0.038
-0.041
0.016
-0.020
-0.047
0.009
-0.006
-0.027
-0.018
-0.050
-0.045
-0.014
-0.011
0.011
-0.021
-0.008
-0.009
-0.014
-0.020
-0.018
-0.039
-0.030
-0.011
0.003
-0.021
-0.013
-0.068
-0.026
-0.057
-0.012
-0.016
-0.004
0.034
0.005
0.042
-0.015
0.024
-0.033
0.004
0.007
-0.023
0.009
-0.030
-0.036
-0.005
-0.040
-0.044
-0.010
-0.028
-0.011
-0.022
-0.011
-0.048
-0.048
-0.044
-0.014
-0.011
-0.026
-0.008
-0.026
-0.042
-0.037
-0.021
-0.008
-0.037
-0.022
-0.017
0.019
-0.037
-0.039
-0.024
-0.019
-0.068
-0.044
0.000
-0.024
-0.051
-0.057
-0.056
-0.033
-0.018
-0.020
-0.032
-0.028
-0.006
-0.039
-0.029
-0.015
-0.022
-0.037
0.020
-0.027
-0.049
-0.045
-0.018
0.001
0.009
-0.086
0.008
0.006
0.003
0.000
-0.031
-0.031
0.016
0.010
-0.024
0.051
0.014
0.039
0.073
0.040
0.024
0.016
-0.001
0.066
0.038
0.024
0.042
0.019
0.005
0.022
0.014
0.003
-0.039
-0.003
0.015
-0.024
-0.053
-0.014
-0.019
-0.025
-0.038
-0.042
-0.044
-0.013
-0.005
-0.020
-0.035
0.010
-0.018
-0.007
-0.032
-0.083
-0.040
-0.041
-0.021
-0.048
-0.004
-0.022
-0.011
-0.004
-0.040
-0.012
-0.041
-0.051
-0.049
-0.040
-0.020
0.003
-0.045
-0.020
-0.007
-0.025
-0.043
0.014
-0.020
0.012
-0.061
-0.010
0.012
-0.020
-0.008
-0.020
-0.008
-0.025
-0.017
-0.020
-0.029
-0.023
-0.015
-0.039
-0.011
-0.042
-0.087
-0.041
-0.002
-0.037
-0.020
-0.065
-0.034
-0.034
-0.003
-0.017
-0.050
0.031
-0.004
-0.021
-0.015
-0.032
-0.000
-0.047
-0.029
0.018
-0.034
-0.028
-0.026
-0.024
-0.001
-0.006
-0.004
-0.052
-0.006
-0.026
-0.005
-0.053
-0.007
-0.017
-0.028
-0.002
-0.013
0.046
-0.019
0.017
-0.016
-0.017
-0.012
-0.027
0.003
-0.055
-0.020
0.013
-0.018
-0.002
-0.027
-0.021
-0.009
-0.029
-0.031
-0.047
-0.043
-0.050
-0.025
-0.003
-0.013
0.012
0.015
-0.014
-0.006
0.000
0.006
-0.006
0.044
-0.014
0.023
-0.001
0.032
0.002
0.019
-0.043
0.023
0.019
-0.033
0.009
0.025
0.035
0.034
-0.013
0.013
0.006
-0.012
-0.051
-0.031
-0.055
-0.041
-0.030
-0.042
-0.038
-0.012
-0.040
-0.032
0.008
-0.024
-0.007
0.035
0.009
0.041
0.023
-0.034
0.022
-0.003
-0.036
-0.013
0.007
0.014
0.028
-0.005
-0.009
0.007
-0.029
0.000
0.019
-0.006
-0.043
0.017
-0.038
-0.014
-0.009
0.005
-0.019
0.005
-0.001
0.023
0.003
0.001
-0.016
-0.039
-0.011
-0.004
-0.007
-0.006
0.009
-0.033
-0.018
-0.041
-0.030
-0.061
-0.018
-0.037
-0.024
-0.018
-0.049
-0.039
0.007
-0.021
-0.034
-0.045
0.001
0.004
-0.037
-0.029
0.020
-0.003
0.007
0.029
0.006
0.008
0.004
0.029
-0.024
-0.014
-0.028
-0.080
0.003
-0.025
-0.004
-0.039
-0.003
-0.010
-0.019
-0.048
-0.058
-0.031
-0.022
0.037
-0.009
-0.015
-0.003
-0.071
-0.041
-0.033
-0.027
0.004
-0.015
-0.006
-0.029
-0.022
-0.009
-0.010
-0.001
-0.008
0.003
0.029
0.041
0.080
0.063
0.050
0.054
0.010
0.010
-0.010
0.016
-0.011
0.012
-0.033
0.018
-0.001
-0.024
-0.007
-0.014
0.021
0.008
-0.031
0.000
-0.022
-0.019
-0.018
0.008
-0.037
-0.004
-0.035
-0.027
-0.026
-0.027
0.014
0.006
0.002
-0.002
-0.034
-0.016
-0.002
-0.023
-0.012
-0.002
-0.015
0.011
-0.016
-0.001
0.004
-0.001
-0.062
-0.059
-0.059
-0.053
-0.044
-0.005
-0.016
-0.001
-0.031
-0.008
-0.024
0.001
-0.008
-0.017
-0.028
-0.012
-0.032
-0.035
-0.071
-0.047
-0.023
-0.040
-0.040
-0.043
-0.079
-0.067
-0.065
-0.027
-0.001
-0.057
-0.009
-0.057
-0.057
-0.046
-0.062
0.007
-0.029
-0.002
-0.021
-0.003
-0.015
-0.015
0.008
-0.004
0.046
0.009
-0.004
0.011
-0.030
-0.031
-0.040
0.002
-0.022
-0.018
0.005
-0.020
0.021
-0.035
-0.004
-0.026
-0.058
-0.036
-0.071
-0.034
-0.001
-0.055
0.004
-0.069
-0.026
-0.056
-0.006
-0.072
-0.029
-0.028
-0.061
-0.070
-0.053
-0.024
-0.035
-0.016
-0.016
-0.022
-0.018
-0.013
0.012
-0.017
-0.025
-0.006
-0.027
0.003
0.008
0.021
0.027
-0.028
-0.035
-0.007
0.010
0.008
0.032
0.055
-0.021
0.024
0.036
0.042
0.037
0.011
0.053
0.042
0.052
0.018
0.024
0.010
0.017
0.030
0.029
0.011
-0.014
0.016
-0.010
0.000
0.014
0.013
0.011
-0.013
-0.013
-0.020
-0.007
0.005
-0.045
-0.003
-0.015
-0.020
-0.024
-0.027
-0.062
-0.044
-0.040
-0.014
-0.006
-0.077
-0.022
-0.057
-0.032
-0.027
0.005
-0.030
-0.009
-0.009
-0.028
0.016
-0.006
-0.040
-0.029
-0.058
-0.055
-0.007
-0.058
-0.049
-0.005
-0.046
-0.049
-0.032
-0.044
-0.030
0.032
-0.044
0.011
0.003
-0.029
-0.028
-0.009
-0.019
-0.002
0.020
-0.038
-0.011
-0.047
0.020
0.010
0.015
0.010
-0.009
0.034
-0.040
0.012
-0.011
0.014
-0.032
0.021
0.027
-0.042
-0.026
-0.004
-0.020
-0.040
-0.039
-0.009
-0.056
-0.061
-0.046
-0.065
-0.014
-0.027
-0.041
0.009
-0.032
-0.015
-0.031
-0.005
0.039
-0.001
0.003
-0.049
-0.003
-0.025
-0.014
-0.038
0.001
-0.002
0.039
0.011
-0.023
-0.002
-0.009
0.020
0.029
0.012
0.039
-0.039
-0.004
-0.020
0.022
0.015
0.005
-0.031
-0.020
-0.013
-0.006
-0.030
0.012
0.010
0.019
-0.004
0.009
-0.006
0.057
0.019
0.027
0.030
0.019
-0.028
-0.003
-0.027
0.025
0.008
-0.008
-0.058
0.004
0.000
-0.065
-0.038
-0.021
-0.034
-0.062
-0.085
0.023
-0.036
-0.017
-0.013
-0.012
0.007
-0.005
-0.019
-0.000
0.014
-0.009
-0.019
0.012
-0.010
0.031
-0.000
-0.035
-0.007
-0.010
0.006
0.023
0.019
0.036
-0.019
0.003
-0.027
-0.016
0.033
-0.014
-0.009
0.023
0.049
-0.027
-0.014
0.004
-0.022
-0.003
0.014
-0.004
0.017
0.016
-0.007
0.024
-0.028
-0.007
-0.057
-0.020
-0.013
-0.035
-0.024
-0.008
-0.028
-0.044
-0.022
-0.001
-0.021
0.004
-0.028
-0.021
-0.055
0.005
-0.029
-0.038
0.009
-0.004
-0.001
-0.002
0.003
-0.010
-0.055
-0.018
-0.039
-0.020
-0.069
-0.031
-0.003
-0.034
-0.021
-0.011
-0.064
-0.031
-0.004
-0.017
-0.003
-0.013
-0.018
0.005
-0.028
0.004
0.042
0.005
-0.008
-0.037
-0.037
-0.005
-0.032
0.052
0.016
-0.032
-0.006
0.033
0.003
0.049
0.034
-0.037
0.031
0.030
-0.003
-0.002
0.023
-0.016
0.031
0.013
-0.011
-0.002
0.034
-0.007
-0.006
-0.035
0.014
-0.024
0.006
0.036
0.045
0.037
0.039
0.012
0.019
0.016
0.070
0.010
-0.002
0.001
0.004
-0.002
-0.035
0.008
-0.043
-0.015
-0.046
-0.035
-0.036
0.006
-0.052
-0.044
-0.023
-0.053
-0.002
-0.021
-0.036
-0.040
-0.050
-0.040
0.007
-0.022
-0.016
-0.006
-0.026
-0.042
-0.031
-0.021
0.017
-0.020
-0.009
-0.004
-0.039
-0.014
-0.013
-0.029
0.012
-0.056
-0.052
-0.028
0.006
-0.032
0.012
0.002
-0.012
-0.040
-0.020
-0.025
-0.042
-0.036
-0.016
0.020
-0.031
-0.056
-0.031
-0.024
-0.008
0.048
0.002
0.026
0.030
-0.011
0.010
0.009
-0.026
0.035
-0.040
-0.031
0.032
-0.013
-0.043
-0.020
0.011
-0.016
-0.019
-0.023
-0.014
0.013
-0.045
0.022
-0.004
-0.011
0.002
-0.001
-0.038
0.006
0.005
-0.009
-0.024
-0.023
-0.017
0.014
-0.047
0.010
-0.011
-0.000
-0.017
-0.067
-0.017
-0.001
-0.010
-0.026
0.006
-0.008
-0.016
-0.023
0.013
-0.010
-0.001
0.001
0.037
0.008
-0.003
-0.004
-0.029
-0.002
0.011
-0.032
0.026
0.006
0.018
-0.004
0.013
0.057
0.017
0.003
-0.008
0.018
0.021
0.016
0.015
-0.007
0.016
-0.024
0.028
-0.029
-0.025
-0.017
0.024
-0.004
0.001
-0.003
0.027
-0.012
0.013
0.015
0.004
0.003
0.035
-0.022
-0.026
-0.018
-0.020
-0.026
-0.039
-0.006
-0.012
-0.031
-0.003
-0.036
-0.078
-0.069
-0.018
-0.041
-0.004
0.006
-0.028
-0.033
-0.019
0.006
-0.002
-0.001
-0.030
-0.014
-0.035
-0.021
-0.044
-0.018
0.000
-0.018
0.002
0.002
-0.022
-0.041
-0.078
-0.028
-0.015
0.013
-0.001
-0.041
-0.010
-0.023
-0.023
-0.010
-0.027
-0.007
0.032
0.002
-0.027
0.023
0.012
0.010
0.027
0.020
0.000
0.017
-0.016
-0.035
-0.007
-0.033
-0.042
0.022
-0.023
-0.005
-0.009
-0.053
-0.047
-0.029
-0.034
-0.054
-0.043
0.013
0.015
-0.016
-0.015
-0.019
-0.023
-0.037
-0.005
-0.053
-0.025
0.014
-0.016
-0.042
0.001
-0.005
0.015
0.002
-0.014
-0.061
-0.007
0.014
-0.048
-0.041
-0.032
-0.006
-0.026
-0.033
-0.024
0.012
0.012
-0.042
0.028
0.023
-0.027
-0.013
0.004
-0.010
0.012
0.022
0.006
-0.008
0.012
0.021
0.051
-0.024
0.009
-0.018
-0.028
-0.016
-0.016
-0.026
-0.028
-0.026
-0.048
-0.045
0.003
0.002
0.021
-0.035
0.030
-0.003
0.005
-0.010
-0.013
0.007
0.010
0.003
-0.021
0.006
-0.005
-0.034
-0.002
0.046
0.005
0.011
0.018
-0.002
-0.010
-0.019
0.003
-0.037
0.014
-0.018
0.012
-0.024
-0.009
-0.016
-0.014
0.001
-0.019
0.008
-0.044
0.003
-0.013
-0.014
-0.009
0.006
-0.024
0.001
-0.003
0.004
0.026
-0.002
0.009
0.008
-0.002
0.021
0.023
0.026
-0.017
-0.011
0.017
-0.026
-0.081
-0.010
-0.014
-0.014
0.021
-0.045
-0.049
0.020
0.012
0.011
0.030
0.009
-0.011
0.014
-0.014
-0.013
-0.043
-0.011
-0.010
-0.020
-0.003
-0.012
0.021
-0.020
-0.002
-0.005
0.008
0.051
-0.001
0.022
-0.003
-0.027
0.006
-0.010
-0.041
0.021
-0.046
-0.034
0.033
-0.001
0.031
0.005
-0.018
-0.026
-0.033
-0.055
-0.003
-0.062
-0.021
-0.011
-0.018
-0.045
-0.031
-0.013
0.007
-0.024
0.011
0.014
0.015
0.019
0.016
0.039
0.006
0.055
0.044
0.030
0.058
0.001
-0.003
-0.010
0.002
0.030
-0.006
-0.017
0.029
0.005
0.004
0.011
-0.017
-0.014
-0.016
0.002
-0.011
-0.022
0.015
-0.042
-0.015
-0.001
-0.008
0.008
-0.019
-0.010
0.033
0.021
0.005
-0.028
-0.004
-0.025
-0.013
-0.018
-0.012
0.013
-0.058
-0.056
-0.014
-0.029
-0.032
-0.035
0.024
0.018
-0.026
-0.023
-0.038
-0.010
0.009
-0.022
-0.033
-0.036
-0.005
-0.058
-0.019
-0.035
-0.036
0.005
-0.010
-0.047
-0.005
-0.015
-0.020
-0.028
-0.013
0.011
-0.020
-0.001
-0.015
-0.022
0.023
-0.002
-0.020
-0.046
0.015
0.018
-0.042
-0.033
-0.022
-0.045
-0.040
-0.020
-0.025
-0.024
-0.020
0.001
0.008
-0.045
0.008
-0.036
-0.010
-0.021
-0.036
-0.016
-0.055
0.013
-0.030
0.021
-0.001
0.006
-0.003
0.011
0.023
0.023
0.029
0.007
0.031
-0.002
-0.016
-0.009
-0.033
-0.011
-0.011
-0.012
-0.030
0.011
-0.019
-0.047
-0.044
-0.029
-0.029
-0.006
-0.020
0.019
-0.011
-0.028
-0.010
0.015
0.001
0.004
-0.034
0.004
0.031
0.007
-0.049
0.013
-0.030
-0.010
0.014
0.038
0.017
0.041
0.019
0.052
0.007
-0.021
-0.012
-0.002
0.002
-0.012
-0.002
0.001
-0.036
-0.027
-0.059
-0.039
-0.035
-0.032
-0.007
-0.016
-0.018
0.002
-0.044
0.011
-0.024
-0.047
0.029
-0.029
-0.001
-0.040
-0.032
-0.001
-0.034
-0.059
-0.049
-0.014
0.007
-0.031
-0.006
-0.030
0.007
-0.029
-0.002
0.004
0.008
0.009
0.022
0.017
-0.029
-0.023
0.019
0.029
-0.036
-0.041
0.011
-0.047
0.004
-0.038
-0.010
-0.048
-0.015
-0.008
-0.004
-0.005
0.020
-0.053
-0.037
-0.037
-0.014
-0.054
-0.032
-0.015
-0.018
-0.050
-0.019
-0.039
0.003
-0.015
0.017
-0.031
0.011
-0.032
0.015
-0.010
-0.019
-0.056
-0.061
0.002
-0.003
-0.006
-0.003
0.012
0.046
0.028
0.015
-0.003
-0.005
0.007
-0.043
-0.049
-0.034
-0.023
-0.032
-0.025
0.017
0.007
-0.015
0.010
-0.015
-0.012
-0.028
-0.008
-0.024
-0.013
-0.010
-0.033
-0.015
-0.029
-0.040
-0.025
-0.026
0.020
-0.037
-0.009
-0.018
0.018
-0.001
0.026
0.038
0.005
0.012
-0.021
0.020
0.032
0.010
0.037
0.018
0.002
-0.002
-0.034
0.041
0.017
-0.024
-0.027
-0.028
0.026
0.009
-0.003
-0.045
-0.007
-0.030
0.010
-0.042
-0.006
-0.021
0.001
-0.046
-0.047
0.014
0.016
-0.021
-0.047
-0.035
0.033
-0.003
0.015
-0.014
-0.014
-0.015
-0.029
-0.011
-0.007
-0.022
-0.018
-0.031
0.018
-0.032
-0.084
-0.009
-0.020
0.010
-0.004
-0.035
-0.006
0.012
0.019
0.001
-0.013
0.001
-0.008
-0.008
0.043
0.049
0.010
0.036
0.038
-0.005
0.051
-0.006
-0.035
0.012
-0.018
-0.021
-0.000
-0.019
-0.034
-0.040
-0.019
-0.052
-0.023
-0.068
-0.010
-0.021
-0.027
-0.016
-0.035
-0.026
-0.019
-0.051
0.024
-0.022
-0.002
-0.024
-0.012
-0.025
-0.018
0.017
-0.028
-0.036
-0.007
-0.023
-0.017
-0.014
-0.007
-0.034
-0.022
-0.030
-0.003
-0.011
-0.014
-0.048
-0.050
-0.027
-0.034
-0.015
0.016
-0.050
-0.022
-0.030
-0.016
0.002
-0.025
-0.001
-0.009
-0.013
-0.019
-0.055
0.001
-0.024
0.018
0.000
-0.028
-0.008
0.019
-0.040
0.001
-0.057
0.010
-0.021
0.006
-0.005
-0.015
-0.043
-0.009
0.008
0.002
-0.002
-0.007
-0.010
0.028
0.020
0.007
-0.010
0.021
0.018
0.037
0.002
0.047
0.008
0.035
-0.017
0.024
-0.010
0.012
-0.014
-0.035
-0.013
-0.028
-0.044
-0.028
-0.000
-0.048
0.004
0.026
-0.014
-0.007
-0.037
-0.011
-0.012
-0.032
-0.039
0.018
0.015
-0.014
-0.042
-0.007
0.002
-0.009
0.051
-0.025
-0.026
0.008
-0.027
-0.017
-0.050
-0.019
-0.029
-0.044
-0.027
-0.034
-0.050
0.012
-0.030
-0.019
-0.019
-0.029
-0.025
-0.033
-0.029
-0.032
-0.037
-0.010
-0.030
-0.021
-0.022
0.015
-0.031
-0.006
-0.036
-0.044
-0.029
-0.034
-0.006
0.002
0.006
-0.003
-0.031
-0.028
-0.001
-0.003
-0.014
-0.004
-0.023
-0.012
0.003
0.006
-0.001
0.017
-0.022
-0.004
0.013
-0.019
-0.040
-0.032
-0.013
-0.008
-0.025
-0.018
0.038
0.004
-0.039
-0.007
-0.028
0.017
0.009
-0.016
-0.030
-0.024
-0.036
-0.030
-0.029
-0.035
-0.018
-0.015
-0.023
-0.028
0.015
-0.035
0.028
0.009
-0.044
-0.057
-0.017
-0.014
0.015
-0.006
0.009
0.041
0.055
-0.005
0.038
0.036
0.051
0.012
0.028
0.036
0.023
-0.015
0.022
0.024
0.004
-0.029
-0.005
-0.027
-0.002
0.018
-0.024
0.005
0.021
-0.032
-0.034
-0.014
0.014
0.029
0.020
0.028
-0.040
-0.016
-0.025
-0.058
-0.005
-0.019
-0.020
-0.025
0.001
-0.019
-0.012
0.012
0.036
-0.010
0.001
0.009
-0.002
-0.008
-0.017
-0.052
-0.065
-0.030
-0.037
0.003
0.002
-0.006
-0.016
-0.003
-0.006
-0.031
-0.045
-0.032
-0.022
-0.040
0.029
0.001
-0.021
0.005
-0.032
-0.030
0.001
-0.050
-0.047
-0.012
-0.023
-0.024
-0.013
-0.025
-0.031
-0.039
0.049
-0.004
-0.001
-0.057
-0.026
-0.051
-0.015
-0.005
-0.014
0.012
-0.001
0.025
0.035
0.034
-0.052
-0.029
-0.011
-0.020
0.023
-0.023
-0.041
0.012
-0.011
0.001
-0.013
-0.020
0.004
0.002
-0.034
-0.019
-0.088
-0.026
-0.047
-0.003
-0.015
-0.003
0.020
-0.014
-0.004
0.023
0.010
-0.005
-0.026
-0.004
-0.008
0.013
-0.004
-0.060
-0.023
-0.018
-0.040
-0.044
0.016
-0.001
0.007
-0.002
-0.030
-0.018
-0.027
-0.025
0.024
-0.002
0.023
0.020
-0.012
-0.008
0.011
0.055
0.026
-0.014
0.036
0.010
0.002
0.010
0.029
0.015
0.025
-0.045
-0.013
-0.014
0.007
-0.022
-0.010
-0.001
-0.025
-0.002
0.015
-0.014
-0.009
0.012
-0.010
0.007
0.017
0.003
0.008
-0.021
0.012
0.014
-0.041
-0.024
-0.033
-0.024
-0.061
0.005
-0.003
-0.004
-0.032
-0.003
-0.010
-0.011
-0.014
0.026
0.019
-0.003
-0.030
-0.049
-0.019
-0.024
-0.041
-0.072
-0.041
-0.004
-0.007
-0.026
0.012
-0.037
-0.040
-0.007
-0.020
-0.071
-0.023
-0.022
-0.019
-0.009
-0.024
0.007
-0.056
-0.034
-0.041
0.004
-0.034
-0.077
-0.064
-0.047
-0.012
-0.015
-0.038
-0.005
-0.000
-0.023
-0.025
-0.013
-0.017
-0.024
-0.054
-0.029
-0.012
0.019
0.021
-0.052
-0.015
-0.019
-0.038
0.004
-0.011
-0.017
0.012
0.036
-0.007
0.009
-0.034
-0.004
-0.030
-0.082
-0.052
-0.030
-0.028
-0.030
-0.008
-0.051
-0.033
-0.016
-0.054
-0.013
-0.019
0.000
0.008
-0.036
0.002
-0.014
-0.049
-0.019
-0.023
0.021
-0.025
-0.020
-0.008
-0.032
-0.027
0.014
-0.026
0.014
-0.063
0.021
0.018
-0.016
-0.018
-0.035
-0.025
-0.005
-0.009
-0.001
-0.002
0.007
-0.015
0.006
0.026
-0.021
-0.018
0.005
0.007
0.066
-0.018
-0.008
-0.036
-0.026
0.004
-0.035
-0.004
-0.015
0.016
-0.020
-0.028
-0.042
-0.010
-0.022
0.004
0.022
0.030
-0.018
0.003
0.010
-0.019
0.024
0.026
-0.004
-0.006
0.009
-0.039
0.004
-0.015
0.003
-0.002
0.006
0.011
0.011
-0.023
-0.016
-0.005
-0.003
0.017
-0.028
-0.021
0.001
-0.035
0.046
-0.043
-0.000
0.017
-0.029
-0.019
-0.045
-0.045
-0.029
-0.031
0.014
-0.046
-0.028
-0.027
-0.071
0.003
-0.041
-0.075
-0.021
-0.057
-0.045
-0.011
-0.051
-0.037
-0.015
-0.036
-0.015
-0.038
-0.030
-0.014
-0.024
0.003
-0.044
-0.006
0.025
-0.003
-0.002
0.043
0.017
-0.035
-0.063
-0.041
-0.002
-0.001
-0.039
-0.075
-0.025
-0.045
-0.022
-0.026
-0.034
0.028
-0.031
-0.025
-0.023
-0.025
-0.011
0.039
0.032
-0.027
-0.021
-0.029
-0.023
-0.030
0.002
0.028
0.010
-0.013
0.010
0.004
-0.019
-0.036
-0.056
-0.032
-0.019
-0.063
-0.013
-0.016
-0.017
-0.013
-0.032
-0.014
-0.034
-0.023
0.008
-0.003
-0.034
-0.003
-0.019
-0.018
-0.023
-0.023
0.006
-0.039
-0.028
0.007
-0.061
-0.036
-0.027
-0.029
-0.017
-0.021
-0.025
-0.011
-0.009
0.003
-0.047
-0.010
0.007
-0.004
-0.015
-0.031
0.003
0.024
-0.010
0.025
0.015
0.026
-0.031
0.005
-0.028
0.025
0.016
0.049
0.030
-0.006
0.014
-0.011
0.029
0.020
0.054
0.033
0.045
0.010
-0.018
0.011
-0.005
0.014
0.017
0.024
-0.013
-0.011
0.004
-0.045
-0.040
-0.054
-0.066
-0.032
-0.036
-0.053
-0.008
-0.029
-0.008
-0.046
-0.072
-0.104
-0.031
0.007
-0.042
-0.004
-0.013
-0.036
-0.025
-0.016
0.001
-0.004
-0.016
-0.029
-0.015
-0.027
0.010
-0.005
0.001
-0.013
0.014
-0.002
-0.046
-0.015
-0.005
0.016
-0.050
0.005
-0.038
-0.048
-0.061
-0.048
0.001
-0.045
-0.030
-0.035
-0.024
-0.012
-0.007
-0.003
-0.041
-0.002
-0.040
-0.025
-0.068
-0.007
-0.006
-0.021
-0.031
-0.009
-0.066
-0.014
-0.005
-0.010
0.010
-0.005
0.016
0.021
0.005
0.027
-0.001
0.033
-0.017
0.017
0.021
-0.016
0.001
-0.051
-0.021
-0.020
-0.016
-0.040
0.040
0.015
-0.036
-0.002
-0.033
0.003
-0.004
-0.057
-0.033
-0.011
-0.013
-0.020
0.009
0.016
-0.020
-0.009
-0.002
0.002
-0.026
-0.031
-0.072
-0.006
-0.068
0.013
-0.069
-0.031
-0.023
-0.038
-0.014
-0.033
0.001
0.015
0.009
-0.005
0.010
-0.011
-0.011
-0.021
-0.012
-0.008
-0.001
0.020
-0.021
-0.021
-0.020
-0.008
-0.036
-0.005
0.044
0.022
0.009
-0.054
-0.030
-0.013
0.003
0.003
-0.040
-0.018
-0.041
-0.003
-0.026
0.003
-0.004
-0.003
0.021
-0.023
-0.031
-0.051
0.022
-0.010
-0.027
-0.019
-0.018
-0.028
-0.039
0.001
-0.064
-0.024
-0.016
-0.019
-0.044
-0.030
-0.033
-0.015
-0.004
-0.015
-0.053
-0.015
-0.024
0.001
-0.064
-0.018
-0.050
0.008
0.044
-0.013
-0.054
-0.004
-0.006
-0.015
-0.017
-0.021
-0.008
0.008
-0.058
-0.010
-0.007
-0.001
0.003
0.005
-0.015
0.003
0.043
0.007
0.003
-0.033
-0.044
-0.024
0.009
0.020
-0.039
-0.025
-0.005
-0.012
-0.024
-0.040
-0.026
-0.033
-0.008
-0.013
-0.030
0.014
-0.016
-0.017
-0.008
-0.010
0.003
-0.044
-0.049
-0.011
-0.042
-0.042
0.009
-0.027
-0.027
0.020
-0.013
-0.036
0.000
0.003
-0.019
0.020
-0.016
-0.018
-0.027
-0.009
-0.009
0.018
-0.002
-0.021
0.006
-0.035
-0.007
-0.036
-0.012
0.009
-0.037
0.017
0.026
-0.009
0.006
0.008
0.014
0.029
0.070
0.029
-0.009
0.014
0.024
0.018
0.025
0.013
-0.017
-0.012
-0.020
0.007
-0.032
0.001
-0.023
-0.001
-0.018
0.010
-0.013
-0.014
-0.027
0.018
-0.005
-0.011
-0.035
-0.024
0.013
-0.004
-0.009
0.012
0.011
0.021
-0.040
-0.030
-0.053
-0.017
-0.054
-0.024
-0.038
-0.008
-0.007
-0.031
-0.037
0.010
-0.014
-0.007
-0.026
-0.047
0.003
-0.000
-0.017
0.015
0.020
0.014
-0.010
-0.019
-0.032
-0.025
-0.009
0.002
0.008
0.039
-0.019
-0.032
-0.029
-0.010
-0.048
-0.034
-0.042
-0.047
-0.008
-0.035
-0.012
-0.040
-0.004
0.021
-0.016
0.014
-0.002
0.025
-0.018
-0.041
-0.007
-0.025
-0.027
-0.004
-0.049
-0.055
-0.020
-0.054
-0.027
-0.028
-0.068
-0.010
-0.022
-0.056
-0.022
0.004
0.017
-0.031
-0.022
-0.038
-0.004
-0.019
-0.054
0.007
-0.005
0.009
0.001
0.004
-0.018
-0.028
-0.032
-0.025
-0.054
-0.019
-0.052
-0.016
-0.006
0.014
-0.036
-0.025
-0.036
-0.054
-0.051
-0.036
-0.000
0.008
-0.020
-0.057
-0.032
-0.014
0.011
0.014
0.006
0.013
0.064
0.019
0.049
0.034
0.010
0.021
0.040
-0.000
0.007
0.022
0.012
0.023
0.006
0.011
0.011
-0.012
0.001
-0.015
0.017
-0.012
-0.010
0.011
-0.025
-0.051
-0.028
-0.046
-0.011
-0.047
-0.001
-0.014
0.009
0.001
-0.013
-0.024
-0.044
-0.012
0.008
-0.047
-0.000
0.009
0.023
-0.011
0.023
0.012
-0.020
-0.002
0.002
-0.011
-0.007
-0.014
-0.023
-0.043
0.039
0.004
-0.002
-0.022
-0.008
0.012
0.014
0.012
-0.016
0.025
0.009
0.021
-0.008
-0.030
0.012
-0.017
0.006
-0.002
-0.006
-0.039
-0.044
-0.035
-0.029
-0.042
-0.068
-0.036
-0.064
-0.022
-0.043
-0.013
-0.018
-0.035
-0.033
-0.034
-0.037
-0.030
-0.028
-0.036
0.007
-0.029
-0.035
-0.020
-0.045
-0.038
-0.003
-0.022
0.025
-0.022
-0.002
0.024
0.005
-0.024
-0.018
-0.009
-0.020
0.009
-0.000
-0.019
-0.022
0.007
-0.001
-0.013
-0.071
-0.030
-0.018
-0.020
-0.004
-0.051
-0.019
-0.052
-0.070
-0.032
-0.070
-0.059
-0.055
-0.069
-0.012
-0.049
-0.042
-0.025
-0.054
-0.035
-0.013
-0.021
-0.038
-0.001
-0.021
-0.005
0.034
0.035
0.036
-0.002
0.038
-0.004
0.034
0.010
0.028
0.023
0.033
0.082
0.041
-0.006
0.062
0.007
0.009
0.000
0.035
0.042
-0.011
-0.048
-0.002
-0.008
-0.012
-0.043
-0.027
-0.032
-0.018
-0.030
-0.039
-0.026
-0.044
-0.023
-0.032
-0.029
-0.037
-0.027
0.010
0.010
-0.014
-0.077
-0.019
-0.034
-0.027
-0.050
0.016
0.025
-0.008
-0.044
-0.019
0.005
0.015
-0.012
-0.005
-0.002
0.011
-0.052
-0.024
-0.023
-0.046
-0.040
0.011
0.002
-0.020
-0.018
0.037
0.018
0.006
0.003
-0.034
-0.016
0.008
0.013
-0.039
0.007
-0.040
-0.001
-0.051
0.000
-0.021
-0.008
-0.003
-0.034
0.018
-0.047
-0.040
-0.035
-0.041
-0.025
-0.022
-0.011
-0.015
-0.029
-0.044
-0.000
0.005
-0.023
-0.013
-0.027
0.005
-0.024
0.003
-0.011
0.012
-0.022
0.006
0.035
-0.019
0.004
-0.038
-0.025
-0.027
-0.034
-0.008
-0.020
-0.021
-0.011
-0.001
-0.009
0.004
0.012
0.025
-0.001
-0.005
0.017
-0.061
-0.039
-0.017
-0.024
-0.017
-0.061
0.004
-0.016
-0.000
-0.000
-0.009
0.025
0.065
0.018
0.049
0.018
0.052
0.063
0.057
0.073
0.022
0.008
0.052
0.018
0.076
0.037
0.049
0.037
0.025
0.000
0.032
-0.009
0.025
-0.005
-0.012
-0.035
-0.045
-0.028
0.006
-0.010
-0.033
-0.027
-0.014
-0.027
-0.003
0.011
-0.065
0.013
-0.047
-0.040
-0.015
-0.032
-0.025
-0.038
-0.023
-0.025
-0.059
-0.035
-0.023
0.024
0.014
-0.015
-0.027
-0.062
-0.024
-0.054
-0.065
-0.015
-0.013
-0.004
-0.044
-0.029
-0.030
0.013
-0.007
-0.021
-0.016
0.009
0.045
-0.021
-0.008
0.006
-0.014
-0.072
-0.039
-0.057
-0.014
-0.011
-0.008
0.010
-0.014
-0.003
-0.003
-0.033
-0.008
-0.016
-0.008
-0.033
-0.030
-0.036
-0.023
0.003
-0.006
-0.029
-0.032
-0.047
-0.041
-0.039
-0.017
-0.009
-0.031
-0.035
-0.027
-0.028
-0.012
-0.003
-0.001
0.004
-0.010
-0.050
-0.019
-0.017
-0.033
-0.010
-0.022
-0.008
-0.019
-0.011
0.011
0.010
0.000
0.018
0.016
0.027
-0.008
-0.020
0.019
0.007
-0.013
0.008
0.003
-0.026
-0.044
-0.021
-0.031
0.021
-0.014
-0.054
-0.039
-0.034
-0.032
0.027
0.008
-0.007
0.015
-0.014
-0.011
0.058
0.035
0.012
0.059
0.011
0.039
0.001
-0.007
0.035
0.011
-0.019
-0.044
-0.052
0.013
0.019
-0.024
-0.011
-0.003
-0.018
-0.000
-0.009
-0.020
0.010
-0.041
-0.005
-0.019
-0.009
-0.037
0.032
-0.018
-0.021
0.008
0.006
0.007
0.003
0.018
-0.001
0.007
0.005
-0.020
-0.025
0.001
-0.023
-0.019
0.015
0.018
0.024
-0.005
-0.011
-0.022
-0.026
0.013
0.012
-0.055
-0.032
-0.030
-0.007
-0.016
0.019
-0.022
-0.018
-0.012
-0.018
-0.032
-0.010
-0.038
-0.016
0.003
0.004
-0.016
0.005
-0.013
0.005
-0.032
-0.053
-0.018
-0.047
-0.053
-0.015
-0.005
-0.030
-0.004
-0.016
-0.026
-0.026
0.010
-0.019
-0.018
-0.035
-0.012
-0.036
-0.011
-0.013
-0.002
0.014
0.047
0.019
-0.021
0.033
0.019
0.014
-0.020
0.013
-0.066
0.001
-0.056
-0.016
0.011
0.002
-0.011
-0.029
-0.014
-0.045
-0.012
0.014
0.019
-0.023
-0.019
-0.050
0.011
-0.035
-0.022
-0.032
-0.012
-0.005
-0.072
-0.007
-0.017
-0.008
0.025
-0.035
0.004
0.030
0.037
0.019
0.050
0.058
0.020
0.026
0.043
0.014
0.012
0.014
-0.005
-0.012
-0.027
0.002
-0.033
-0.021
0.020
0.001
-0.037
0.018
-0.004
-0.013
0.008
-0.004
-0.007
-0.010
-0.036
0.028
0.001
0.004
0.004
-0.050
-0.039
0.026
-0.032
-0.044
-0.020
-0.018
-0.013
-0.004
0.001
0.011
0.029
0.011
-0.082
0.010
-0.016
-0.016
-0.025
-0.019
-0.028
-0.031
-0.024
-0.014
-0.024
-0.015
0.009
0.000
-0.057
0.015
-0.012
-0.032
-0.012
-0.037
-0.019
-0.052
-0.041
-0.026
-0.049
-0.053
-0.051
-0.047
0.016
-0.087
-0.004
-0.050
-0.038
-0.052
-0.041
-0.025
-0.006
-0.042
-0.039
-0.016
-0.011
0.016
0.052
-0.041
0.015
-0.023
-0.012
-0.016
0.001
0.038
0.027
0.000
0.015
-0.033
-0.021
-0.040
0.020
0.004
-0.016
-0.016
0.025
-0.007
-0.013
-0.001
-0.016
-0.002
-0.036
-0.047
-0.025
-0.008
-0.014
-0.041
-0.046
-0.062
-0.078
-0.074
-0.017
-0.035
-0.043
-0.033
-0.028
-0.038
0.002
-0.059
-0.034
0.009
0.008
-0.039
-0.016
-0.020
-0.005
-0.037
-0.007
0.005
-0.008
0.005
0.038
0.027
-0.014
-0.013
-0.005
-0.013
0.013
-0.014
0.010
0.011
0.033
0.010
0.036
0.018
0.035
0.050
0.071
0.036
0.044
0.021
0.024
0.022
0.039
0.025
0.004
0.017
0.015
-0.000
-0.014
-0.010
-0.003
0.011
-0.006
0.019
-0.022
-0.031
0.004
-0.014
-0.016
-0.007
0.018
-0.046
-0.019
-0.036
-0.036
-0.032
-0.029
-0.031
-0.013
-0.032
-0.045
-0.053
-0.011
-0.014
-0.025
-0.024
-0.017
-0.026
-0.039
-0.037
-0.035
-0.026
0.000
-0.042
-0.017
-0.016
-0.017
-0.011
-0.062
-0.035
-0.055
-0.027
-0.057
-0.010
0.021
-0.030
-0.001
-0.006
-0.004
-0.017
0.019
0.005
-0.002
0.003
-0.045
-0.020
-0.019
0.037
-0.006
0.006
-0.053
-0.018
0.031
0.001
0.009
0.019
-0.001
-0.016
-0.004
-0.027
0.003
-0.047
-0.010
-0.043
-0.060
-0.050
-0.036
-0.038
-0.051
-0.021
0.006
-0.034
-0.015
-0.025
-0.010
-0.020
0.021
0.027
-0.058
-0.027
-0.008
-0.010
-0.011
-0.021
-0.031
-0.001
0.005
-0.021
-0.005
-0.027
0.015
-0.031
-0.028
-0.011
-0.011
0.011
-0.027
-0.026
-0.027
0.033
0.009
0.021
-0.004
0.016
0.009
-0.012
0.015
0.048
0.029
0.031
0.011
0.007
0.000
0.025
-0.023
0.010
0.006
-0.005
-0.035
-0.036
-0.033
-0.013
-0.027
-0.005
-0.001
-0.051
-0.012
-0.018
-0.021
0.017
0.001
-0.026
-0.019
-0.015
-0.022
0.000
0.009
0.027
0.001
0.009
-0.007
0.020
0.022
0.027
-0.015
-0.008
0.005
0.018
0.001
0.037
0.002
0.033
0.014
0.020
0.022
-0.008
-0.016
-0.020
-0.032
0.008
0.034
-0.048
-0.063
-0.006
-0.014
0.001
0.027
-0.041
0.012
-0.006
-0.022
0.012
-0.054
0.014
0.000
-0.018
-0.012
-0.033
-0.016
-0.032
-0.014
-0.057
0.006
-0.019
-0.046
-0.038
-0.043
-0.063
-0.007
-0.061
-0.011
-0.006
-0.004
-0.028
-0.036
-0.001
0.015
-0.021
-0.008
-0.018
0.028
-0.055
-0.018
0.002
0.016
-0.022
0.003
-0.021
-0.006
-0.025
-0.069
-0.051
-0.016
-0.026
-0.036
0.005
-0.010
-0.009
-0.038
-0.010
-0.004
-0.000
-0.026
0.058
-0.046
-0.025
0.025
-0.042
-0.003
-0.013
-0.012
-0.001
-0.015
0.029
0.002
0.023
0.015
0.003
0.008
0.028
0.005
0.030
0.022
0.003
0.015
0.052
0.032
-0.020
0.018
0.027
-0.013
0.022
0.019
0.026
0.032
0.027
-0.005
0.004
0.002
0.014
-0.009
0.034
0.015
-0.022
0.001
-0.046
0.002
-0.024
-0.005
-0.013
-0.029
-0.022
-0.039
-0.007
-0.025
-0.005
-0.049
0.011
-0.029
-0.049
-0.016
-0.036
-0.033
-0.028
-0.031
-0.052
-0.012
-0.004
0.006
-0.026
0.000
-0.022
0.016
-0.039
0.016
-0.010
-0.025
-0.007
0.007
-0.018
-0.011
-0.030
-0.016
0.005
-0.002
-0.025
-0.040
-0.006
-0.016
-0.047
-0.045
-0.043
-0.013
-0.027
-0.037
-0.029
0.016
-0.014
-0.009
-0.025
-0.001
-0.032
0.006
-0.000
-0.007
0.002
-0.016
-0.017
-0.003
-0.059
-0.002
0.008
0.008
-0.027
-0.000
-0.016
0.010
-0.025
0.023
-0.021
0.010
-0.001
-0.021
-0.017
-0.012
0.009
0.008
-0.025
0.005
-0.009
-0.000
-0.038
-0.006
-0.028
-0.002
-0.050
0.016
-0.058
-0.005
0.005
-0.032
-0.006
-0.004
-0.000
-0.037
-0.026
-0.044
-0.026
-0.018
-0.002
0.018
0.004
-0.015
0.004
-0.028
0.030
-0.055
-0.012
0.017
0.012
-0.038
-0.007
0.028
0.012
0.011
0.045
-0.002
0.033
0.034
-0.014
0.019
0.073
-0.005
0.060
0.020
0.010
0.029
0.024
0.002
0.026
-0.009
0.015
-0.030
-0.046
0.028
-0.003
-0.005
0.033
0.012
-0.023
0.008
-0.015
-0.001
0.005
0.005
-0.016
0.001
-0.028
-0.042
-0.051
-0.039
0.008
-0.023
-0.023
-0.007
-0.039
-0.065
-0.046
-0.009
-0.028
0.031
0.019
-0.010
-0.021
-0.023
0.001
0.015
0.002
-0.008
-0.024
0.009
-0.040
-0.043
-0.015
-0.004
0.012
0.001
-0.027
-0.012
-0.030
0.012
-0.000
-0.016
-0.020
0.002
-0.022
0.025
-0.014
-0.031
0.006
-0.001
-0.010
0.002
0.020
-0.017
-0.011
-0.018
0.014
0.045
0.013
0.017
-0.012
-0.020
-0.015
-0.029
0.006
-0.016
0.020
0.007
-0.008
0.015
-0.023
-0.021
-0.021
-0.010
0.004
-0.012
-0.013
-0.014
-0.006
0.011
-0.018
-0.039
-0.024
-0.046
-0.041
-0.057
0.007
-0.028
-0.011
-0.013
-0.022
0.034
-0.051
-0.018
-0.012
-0.000
-0.034
-0.047
0.018
-0.034
-0.004
-0.033
-0.001
-0.020
-0.026
-0.018
-0.022
-0.031
-0.018
0.038
0.017
-0.016
0.046
0.009
0.011
0.037
-0.003
-0.011
0.037
0.026
-0.015
-0.007
0.016
-0.067
-0.041
0.003
-0.052
-0.029
-0.014
-0.033
-0.039
-0.009
-0.004
-0.034
-0.013
-0.001
-0.020
-0.016
-0.015
0.022
-0.023
-0.045
-0.055
-0.069
-0.017
-0.031
0.017
-0.003
0.040
0.013
0.023
0.005
-0.019
-0.027
0.009
-0.022
-0.017
-0.034
-0.012
0.007
-0.012
0.011
-0.002
-0.043
-0.003
-0.042
0.003
-0.072
0.016
-0.033
-0.059
-0.028
-0.025
-0.026
-0.037
0.001
-0.021
-0.023
-0.045
-0.034
-0.025
-0.026
-0.023
-0.049
-0.012
-0.011
-0.004
-0.001
-0.039
-0.020
-0.030
-0.044
-0.019
-0.026
-0.040
0.009
-0.045
0.002
0.031
-0.012
-0.006
-0.068
-0.019
0.007
0.006
-0.008
-0.016
-0.019
-0.046
0.031
0.017
0.027
0.044
-0.006
0.012
-0.016
-0.012
0.014
-0.009
-0.003
-0.016
-0.044
-0.028
0.009
-0.002
-0.016
0.033
-0.020
0.019
0.006
-0.027
-0.014
-0.015
0.008
-0.024
-0.030
-0.001
-0.018
-0.008
-0.003
0.006
0.004
-0.011
0.029
-0.000
0.024
0.041
0.063
0.006
0.048
0.050
0.022
-0.017
0.031
-0.004
0.010
-0.008
0.000
-0.008
0.017
-0.014
0.010
0.035
-0.008
0.004
0.021
-0.032
-0.010
-0.032
-0.006
-0.026
0.030
-0.023
-0.023
-0.010
0.007
-0.018
0.035
-0.002
-0.008
-0.008
0.009
0.014
-0.021
0.038
0.011
0.010
0.008
-0.018
-0.017
-0.010
0.008
-0.020
0.006
-0.009
-0.015
0.009
0.018
-0.012
-0.011
-0.016
-0.026
-0.028
-0.026
-0.053
-0.041
-0.045
-0.099
-0.024
0.010
-0.017
0.004
-0.031
0.001
-0.021
0.007
-0.005
0.008
-0.007
-0.008
0.002
0.023
0.007
0.019
0.002
-0.023
-0.036
-0.054
-0.012
0.016
0.004
-0.031
-0.034
-0.019
-0.048
-0.060
-0.041
-0.009
-0.038
-0.034
-0.009
0.006
-0.004
-0.045
0.023
0.024
-0.014
-0.019
-0.004
0.015
-0.005
0.015
0.010
0.033
0.024
0.004
-0.010
0.026
0.064
0.015
-0.013
-0.004
-0.022
0.017
-0.012
-0.010
-0.037
-0.025
-0.040
-0.001
-0.026
0.001
-0.005
-0.051
-0.028
-0.026
-0.006
-0.043
0.000
-0.002
0.012
-0.021
-0.019
-0.020
0.012
-0.037
-0.025
-0.023
-0.014
-0.015
0.010
-0.008
0.015
0.002
0.008
0.031
0.013
0.031
0.032
0.026
0.010
-0.006
0.013
-0.017
0.028
-0.022
0.012
0.023
-0.023
0.018
-0.027
-0.019
-0.013
0.013
-0.021
-0.048
0.010
-0.018
-0.010
-0.013
-0.033
-0.037
0.005
-0.019
-0.058
-0.034
-0.020
0.012
-0.029
-0.030
-0.056
-0.026
-0.016
-0.012
0.003
-0.007
0.033
0.039
-0.012
-0.018
0.007
-0.019
0.008
-0.035
-0.028
-0.021
-0.016
0.020
0.005
-0.018
-0.029
-0.005
-0.060
-0.002
0.003
0.005
0.017
0.005
-0.020
-0.009
0.001
-0.058
-0.003
-0.023
-0.028
-0.035
-0.004
-0.014
-0.041
0.003
-0.011
0.022
0.010
0.027
-0.006
0.004
-0.022
-0.022
-0.007
-0.026
-0.021
-0.029
-0.037
-0.024
-0.019
-0.006
0.017
0.019
0.005
0.029
0.012
-0.005
-0.021
-0.010
-0.031
-0.014
-0.031
-0.058
-0.052
-0.027
0.017
0.001
-0.034
-0.011
0.010
0.026
-0.001
-0.017
-0.008
0.061
-0.039
-0.056
-0.028
-0.017
0.005
-0.008
0.025
0.013
-0.014
-0.038
0.010
0.004
0.021
0.037
0.054
0.012
-0.010
0.004
-0.044
0.037
-0.015
0.034
-0.014
-0.005
0.004
0.037
0.016
-0.014
-0.007
0.004
0.022
0.026
-0.013
-0.025
-0.016
-0.018
-0.056
-0.053
-0.024
-0.019
-0.024
-0.010
-0.006
-0.040
-0.033
-0.023
-0.019
-0.027
-0.029
-0.014
0.012
0.009
0.027
-0.009
0.006
-0.024
0.014
-0.063
-0.030
-0.012
-0.019
-0.036
-0.040
-0.010
-0.021
-0.022
-0.024
0.005
-0.014
0.005
0.047
-0.006
0.040
0.035
0.038
0.006
0.002
0.045
0.002
0.010
0.012
-0.017
-0.001
0.000
-0.027
-0.032
0.012
-0.032
-0.012
-0.028
-0.019
-0.036
-0.030
-0.044
-0.029
-0.033
-0.018
0.000
-0.016
-0.007
0.008
-0.010
-0.003
-0.033
-0.039
-0.000
-0.006
-0.074
0.027
-0.007
-0.001
-0.008
0.001
-0.047
-0.023
-0.001
-0.053
-0.017
-0.016
-0.020
-0.002
0.001
-0.030
-0.007
0.008
-0.036
-0.004
-0.032
-0.014
-0.028
0.017
-0.032
0.001
-0.031
-0.022
0.002
-0.022
0.010
0.006
-0.038
-0.061
-0.029
-0.021
-0.003
-0.018
0.009
-0.006
-0.047
-0.019
-0.043
0.002
-0.039
0.010
-0.017
0.002
0.001
-0.060
0.001
-0.044
0.002
-0.027
0.029
0.000
0.013
0.029
-0.008
-0.009
-0.013
-0.014
0.062
0.014
0.017
0.019
0.003
0.031
0.033
0.009
0.048
-0.010
0.001
0.012
0.052
0.028
-0.023
-0.028
-0.018
0.025
-0.013
-0.009
0.013
-0.016
-0.034
-0.025
-0.045
0.002
-0.032
-0.053
0.003
0.004
0.023
0.038
-0.008
0.016
0.013
-0.004
-0.011
0.003
-0.011
0.006
-0.016
0.032
-0.030
-0.017
-0.028
-0.065
-0.036
0.021
-0.037
-0.017
-0.025
-0.010
-0.017
-0.015
-0.040
-0.043
-0.010
-0.014
0.004
-0.032
-0.033
0.026
-0.022
-0.008
-0.017
-0.042
-0.032
-0.028
-0.008
-0.006
0.007
-0.020
-0.007
-0.022
-0.026
-0.009
-0.029
0.003
-0.024
-0.024
-0.029
-0.044
0.037
0.000
0.036
0.005
-0.020
0.011
0.014
-0.036
-0.015
-0.040
0.000
-0.022
-0.010
-0.023
0.003
-0.028
-0.001
-0.018
-0.026
-0.032
-0.059
-0.031
-0.047
-0.034
-0.048
-0.052
0.008
-0.003
0.011
0.004
0.004
0.000
-0.023
-0.005
-0.008
-0.018
0.047
0.033
0.052
0.020
0.017
0.032
0.029
0.054
0.014
-0.021
0.016
-0.022
0.009
0.056
0.012
-0.016
0.016
-0.005
0.019
0.011
0.017
0.001
0.021
0.009
0.017
0.027
0.043
-0.016
0.015
-0.027
0.022
-0.025
-0.051
-0.013
-0.017
0.016
0.001
-0.074
-0.003
0.024
0.029
-0.002
-0.006
-0.038
0.032
-0.004
-0.021
0.039
0.006
-0.015
-0.015
-0.014
-0.044
-0.049
-0.009
-0.044
-0.019
-0.017
-0.016
0.016
0.010
-0.018
0.051
-0.041
-0.053
-0.040
-0.019
-0.021
-0.027
0.004
-0.020
-0.021
-0.023
-0.015
-0.011
-0.019
-0.001
-0.008
-0.029
-0.020
0.035
-0.028
-0.034
0.003
0.011
-0.029
0.009
-0.045
-0.014
-0.002
-0.031
-0.036
-0.020
-0.006
-0.005
-0.002
-0.024
0.007
0.014
0.020
0.025
-0.034
-0.011
0.029
0.000
-0.020
0.021
-0.015
-0.016
-0.014
0.011
0.024
0.035
-0.025
0.004
0.004
-0.034
-0.018
0.015
-0.017
0.008
-0.002
-0.011
-0.005
-0.026
-0.039
-0.046
-0.012
-0.010
-0.023
-0.008
-0.002
0.028
-0.011
0.017
-0.030
0.039
0.021
0.033
-0.009
0.015
0.011
-0.014
0.008
-0.010
0.014
-0.008
-0.004
0.001
0.025
-0.011
0.019
0.057
0.016
0.010
0.019
0.002
-0.017
0.045
-0.003
0.001
-0.012
0.022
-0.003
-0.002
-0.018
-0.011
0.034
0.008
-0.008
0.017
0.014
0.002
0.011
0.037
0.021
0.005
0.002
0.043
0.043
-0.012
-0.004
-0.006
-0.046
-0.019
-0.090
-0.001
-0.010
-0.007
-0.008
-0.056
-0.025
-0.023
0.007
0.003
-0.009
0.021
-0.015
-0.023
-0.014
-0.062
-0.055
-0.016
-0.045
-0.016
-0.023
-0.029
-0.011
-0.050
-0.061
-0.029
-0.009
-0.035
-0.039
-0.017
-0.047
-0.048
-0.027
-0.047
-0.035
-0.016
-0.033
-0.051
-0.011
-0.036
-0.040
-0.054
-0.032
-0.079
-0.022
-0.015
-0.051
0.003
-0.011
-0.020
-0.013
-0.023
-0.007
-0.023
-0.053
0.010
-0.034
-0.018
-0.035
-0.005
-0.005
-0.044
-0.008
-0.012
0.005
-0.022
-0.032
-0.053
-0.002
-0.056
-0.043
-0.053
-0.049
-0.034
-0.028
-0.021
-0.027
-0.062
0.003
-0.038
-0.063
-0.032
-0.008
-0.019
-0.045
-0.017
0.012
-0.043
-0.011
-0.063
-0.009
0.013
-0.039
-0.033
-0.016
-0.045
-0.023
0.029
0.003
-0.009
-0.012
0.020
-0.030
-0.028
-0.012
-0.021
-0.011
-0.044
-0.020
-0.043
-0.009
-0.009
-0.011
0.012
-0.017
-0.039
-0.003
-0.038
-0.021
0.003
-0.007
-0.047
0.002
-0.035
-0.000
-0.042
0.017
-0.037
-0.017
-0.041
-0.023
-0.005
-0.040
-0.031
-0.030
-0.031
-0.028
-0.043
0.021
-0.010
0.000
-0.017
-0.026
-0.028
0.005
0.034
0.003
-0.018
-0.012
-0.037
-0.036
-0.012
-0.009
-0.016
0.005
-0.024
0.000
-0.018
0.020
0.000
0.024
-0.023
-0.007
-0.040
-0.024
-0.024
-0.029
0.010
-0.015
-0.016
-0.018
-0.050
-0.049
-0.017
-0.052
-0.045
-0.034
-0.043
-0.038
-0.026
-0.056
-0.032
-0.022
-0.028
-0.042
-0.056
-0.011
-0.040
-0.040
-0.026
-0.039
-0.036
-0.038
-0.006
-0.011
-0.014
-0.004
-0.026
-0.017
0.002
-0.029
-0.014
0.028
0.009
-0.050
-0.005
-0.010
-0.020
-0.010
-0.017
-0.046
-0.023
-0.046
-0.049
-0.009
0.003
-0.041
-0.045
-0.010
-0.025
-0.025
-0.020
0.063
0.006
-0.047
-0.064
-0.054
-0.048
-0.017
-0.014
-0.035
0.009
0.022
0.001
-0.020
-0.014
-0.043
0.001
-0.049
-0.037
-0.018
-0.042
-0.008
0.030
-0.001
-0.043
-0.001
-0.013
-0.014
-0.027
-0.034
-0.032
-0.047
-0.012
-0.042
-0.041
-0.029
-0.052
-0.014
-0.047
-0.026
-0.030
-0.003
-0.024
0.016
-0.056
-0.031
-0.045
-0.020
-0.006
-0.011
0.015
0.010
-0.040
-0.020
-0.055
-0.030
-0.004
-0.001
-0.003
-0.032
-0.004
0.013
0.002
-0.030
-0.020
0.044
0.008
0.026
-0.025
0.066
0.005
0.001
0.061
0.037
0.047
0.063
-0.004
0.020
0.025
0.011
-0.017
-0.010
0.005
0.008
-0.026
0.012
-0.033
-0.023
-0.033
-0.014
-0.025
-0.018
-0.040
-0.024
-0.040
-0.013
-0.041
-0.004
-0.066
-0.051
-0.050
-0.015
-0.066
-0.036
-0.024
0.020
-0.010
-0.008
-0.029
0.003
-0.003
-0.003
-0.044
-0.026
-0.013
-0.015
-0.008
0.014
-0.001
-0.027
0.014
-0.024
0.014
-0.027
-0.040
-0.024
-0.015
-0.035
-0.054
-0.010
-0.008
-0.016
-0.038
-0.044
-0.035
-0.041
-0.042
-0.018
-0.003
-0.042
-0.037
-0.059
-0.005
0.019
-0.019
-0.021
-0.030
-0.033
0.009
-0.013
-0.061
-0.018
0.018
-0.009
0.020
-0.001
-0.003
0.010
-0.005
-0.027
-0.004
-0.021
-0.028
-0.010
0.019
-0.026
-0.036
-0.037
0.026
-0.048
-0.005
0.007
0.005
-0.053
-0.039
-0.042
-0.041
-0.017
-0.090
0.025
-0.018
-0.023
-0.002
0.016
-0.045
-0.028
-0.018
-0.048
-0.014
-0.009
-0.023
0.008
-0.016
-0.030
-0.046
-0.001
-0.023
-0.019
0.006
0.003
-0.019
0.001
0.016
-0.006
-0.032
-0.021
-0.038
-0.031
-0.003
-0.013
-0.040
0.007
0.004
-0.003
-0.020
-0.005
0.014
-0.027
0.006
-0.001
-0.037
-0.022
-0.016
-0.001
-0.013
-0.041
-0.059
-0.012
-0.025
-0.031
-0.012
0.061
-0.031
-0.007
-0.005
-0.013
-0.034
0.002
-0.026
-0.018
0.002
-0.013
-0.012
-0.019
-0.025
-0.014
-0.009
-0.012
-0.047
-0.024
-0.043
-0.046
-0.048
-0.032
-0.046
-0.020
-0.024
0.005
-0.030
-0.011
-0.053
-0.015
-0.036
0.015
-0.010
0.018
-0.028
-0.041
0.020
-0.046
0.004
-0.026
-0.032
0.010
0.014
-0.012
-0.039
-0.001
0.008
-0.009
0.012
-0.017
0.014
0.002
-0.043
-0.014
-0.015
-0.048
0.002
-0.007
-0.046
-0.020
-0.002
-0.045
-0.012
-0.025
0.005
-0.076
-0.001
-0.038
0.007
0.017
-0.017
-0.042
0.007
-0.015
-0.015
-0.014
-0.033
-0.024
-0.018
-0.004
-0.033
-0.044
-0.024
-0.025
-0.004
-0.055
-0.037
-0.003
-0.023
-0.008
-0.026
-0.028
-0.015
0.004
0.006
-0.020
-0.025
-0.012
-0.011
-0.010
-0.012
-0.019
0.046
0.008
-0.003
0.019
-0.007
-0.005
0.017
0.051
0.009
0.019
-0.042
0.028
-0.032
0.029
0.011
0.007
0.027
0.000
-0.024
-0.004
-0.004
0.000
-0.013
-0.008
-0.003
0.028
-0.031
-0.031
0.023
-0.016
-0.007
-0.013
-0.018
0.000
-0.022
0.004
0.006
-0.028
0.036
0.011
0.012
-0.027
0.023
-0.059
-0.025
-0.061
-0.012
-0.013
-0.022
-0.065
0.005
-0.012
-0.009
-0.027
-0.016
-0.059
0.016
-0.047
-0.004
0.016
-0.005
0.001
-0.013
0.003
-0.011
-0.039
-0.008
0.001
0.012
0.021
0.005
0.018
0.003
-0.009
-0.062
-0.028
-0.038
-0.013
-0.019
-0.019
-0.022
-0.029
-0.031
-0.004
-0.009
-0.025
0.029
0.019
-0.008
-0.015
-0.041
-0.045
-0.021
-0.030
-0.055
-0.029
-0.023
-0.048
-0.013
-0.012
-0.051
-0.047
-0.073
-0.034
-0.034
-0.010
-0.043
0.009
-0.050
-0.039
0.002
-0.030
-0.006
0.017
0.018
-0.017
-0.032
0.007
-0.036
0.001
-0.030
-0.003
-0.042
-0.011
-0.013
-0.077
-0.016
-0.015
-0.030
-0.043
-0.035
-0.034
-0.064
-0.056
-0.023
-0.046
-0.025
-0.004
-0.063
0.004
-0.042
-0.023
-0.004
0.019
0.038
0.016
0.024
0.013
0.033
0.005
0.013
-0.005
0.015
0.011
-0.003
0.020
0.044
0.022
-0.008
0.012
0.024
-0.024
0.007
-0.018
-0.031
-0.009
-0.031
-0.020
-0.022
-0.018
-0.029
-0.033
-0.049
-0.046
0.014
-0.028
0.001
-0.015
-0.043
0.004
-0.032
-0.016
-0.022
-0.014
-0.010
0.002
0.005
0.011
-0.038
-0.053
-0.007
-0.046
-0.042
-0.008
-0.001
0.008
-0.031
-0.019
-0.011
-0.033
-0.019
0.013
0.004
-0.026
0.016
-0.007
-0.038
0.023
-0.031
-0.031
-0.015
-0.055
-0.047
-0.046
-0.012
0.002
-0.025
-0.060
-0.016
-0.013
-0.034
-0.080
-0.049
-0.027
-0.065
-0.011
-0.046
-0.018
-0.034
-0.038
0.025
-0.023
-0.026
-0.024
-0.034
0.002
-0.008
-0.006
0.030
0.002
-0.028
0.015
-0.006
-0.002
-0.026
0.012
-0.060
-0.026
-0.055
-0.009
0.007
-0.012
-0.053
-0.024
-0.008
0.022
-0.022
-0.051
-0.027
-0.026
-0.050
-0.011
-0.051
-0.045
-0.032
-0.025
-0.067
-0.042
-0.037
-0.033
-0.041
-0.017
-0.055
-0.002
-0.054
-0.021
-0.064
-0.038
-0.015
-0.032
-0.018
-0.014
0.041
0.020
0.032
0.007
0.032
0.040
0.024
0.045
0.036
0.012
0.025
0.045
0.017
0.061
0.076
0.018
0.018
0.049
0.021
0.029
0.039
-0.016
-0.015
-0.005
-0.018
-0.015
-0.030
-0.009
-0.030
-0.026
0.009
-0.055
-0.068
-0.050
-0.018
-0.045
-0.020
0.007
-0.035
-0.031
0.005
0.012
-0.041
0.003
-0.035
-0.035
-0.027
-0.009
-0.024
-0.020
-0.023
-0.000
-0.000
-0.020
-0.012
-0.017
-0.018
0.002
0.009
-0.002
-0.033
-0.047
-0.026
-0.059
-0.045
-0.015
-0.010
-0.020
0.007
-0.030
0.006
-0.018
-0.024
0.012
-0.033
0.012
0.010
-0.009
-0.046
-0.026
-0.011
-0.046
-0.014
-0.054
-0.046
-0.019
0.002
-0.006
0.026
-0.044
-0.032
-0.021
-0.070
-0.022
-0.043
-0.040
-0.043
-0.050
0.000
-0.010
0.006
-0.022
-0.017
-0.011
-0.016
-0.027
0.004
-0.027
0.019
-0.001
0.002
-0.040
-0.016
-0.050
-0.022
0.018
-0.016
-0.018
-0.012
-0.047
0.011
-0.028
0.012
-0.029
-0.008
0.001
-0.032
-0.026
-0.049
-0.056
-0.003
-0.019
-0.070
-0.045
0.005
0.009
0.031
-0.010
0.004
0.030
0.042
0.035
0.044
0.042
0.052
0.009
0.073
0.072
0.051
0.044
0.043
0.018
0.054
0.053
0.037
-0.028
0.016
0.019
0.023
0.014
0.015
-0.012
0.000
-0.004
0.008
-0.028
0.021
0.016
-0.045
-0.010
-0.037
-0.006
-0.017
-0.043
-0.031
-0.025
-0.015
-0.010
-0.038
-0.061
-0.036
-0.020
-0.043
-0.030
-0.049
0.002
-0.062
0.006
0.001
0.013
-0.002
0.002
-0.038
-0.043
-0.044
-0.029
-0.020
-0.006
-0.009
-0.063
-0.012
-0.044
0.014
-0.026
0.019
0.003
-0.003
0.024
-0.023
-0.007
-0.031
-0.012
-0.042
-0.015
-0.016
-0.009
-0.033
0.001
0.007
-0.024
-0.037
-0.037
-0.009
0.017
-0.028
-0.036
-0.002
-0.053
-0.021
-0.000
0.005
-0.018
-0.025
0.003
-0.038
-0.051
-0.022
-0.020
-0.003
-0.010
-0.011
-0.059
-0.064
-0.031
0.002
-0.005
-0.008
0.007
-0.013
-0.043
-0.011
-0.001
-0.024
0.021
-0.053
0.006
-0.008
-0.014
0.031
0.018
0.034
-0.040
-0.004
-0.025
-0.031
-0.017
-0.045
-0.030
-0.072
0.005
0.003
-0.034
0.010
-0.029
-0.009
-0.035
-0.030
-0.024
-0.035
-0.030
-0.010
-0.015
0.002
0.002
0.026
0.018
0.022
0.030
0.001
0.042
0.025
0.017
0.033
0.035
0.013
0.005
-0.001
0.019
0.005
-0.005
-0.003
-0.006
-0.043
-0.012
0.000
-0.048
0.012
-0.012
-0.004
-0.041
-0.038
-0.051
-0.009
-0.065
-0.034
0.008
-0.049
-0.006
0.012
-0.000
0.020
-0.001
-0.044
-0.032
-0.014
0.018
-0.007
-0.039
-0.033
-0.005
-0.004
0.015
0.029
0.032
-0.001
0.019
0.031
-0.010
0.009
-0.017
0.002
-0.009
-0.032
0.009
-0.018
0.009
-0.049
-0.020
-0.036
-0.011
-0.002
-0.003
-0.052
0.001
0.005
-0.042
-0.021
-0.027
-0.016
-0.054
0.014
-0.009
-0.025
-0.041
-0.016
-0.027
-0.014
-0.038
-0.022
0.006
0.020
0.005
0.003
-0.017
-0.045
0.005
-0.017
-0.043
-0.014
-0.006
-0.007
0.029
-0.045
-0.037
0.019
0.007
-0.034
-0.014
0.058
-0.051
0.031
-0.032
0.008
0.019
0.046
0.020
-0.029
-0.023
0.000
0.015
-0.012
0.018
-0.046
-0.011
0.007
-0.075
-0.054
-0.053
0.000
-0.021
-0.022
-0.034
0.026
0.021
0.006
0.006
0.023
-0.028
0.033
0.014
0.007
0.036
0.051
0.043
0.001
0.009
-0.020
0.020
0.008
0.019
-0.005
-0.032
0.028
0.002
-0.028
-0.001
-0.006
0.007
0.028
0.014
-0.009
0.008
-0.001
-0.053
0.015
-0.014
0.003
-0.016
-0.017
0.007
-0.026
-0.006
0.010
0.023
0.017
0.019
-0.012
0.032
-0.012
-0.005
-0.007
0.001
-0.030
0.007
-0.032
0.021
-0.016
-0.006
-0.002
0.010
-0.008
0.000
-0.037
-0.010
-0.008
0.022
-0.021
-0.017
-0.014
-0.010
-0.033
-0.023
-0.026
-0.037
-0.050
-0.024
-0.052
-0.073
-0.033
-0.030
-0.035
-0.066
-0.014
-0.029
-0.032
-0.048
-0.027
0.002
-0.044
-0.025
-0.027
-0.029
0.050
0.005
-0.007
0.001
0.019
-0.006
0.048
-0.000
-0.022
0.006
0.007
-0.008
0.010
-0.029
-0.024
-0.022
-0.015
-0.018
-0.016
-0.010
-0.033
-0.034
-0.042
0.015
-0.001
-0.001
-0.002
-0.032
-0.012
-0.023
-0.025
-0.074
-0.037
-0.026
-0.052
-0.011
-0.031
-0.042
-0.036
-0.021
0.008
-0.017
0.023
-0.008
-0.008
-0.012
-0.011
-0.015
-0.031
-0.026
0.010
-0.048
-0.032
-0.020
-0.026
-0.010
-0.009
-0.002
0.017
-0.017
-0.009
0.026
-0.038
-0.009
0.004
-0.003
0.045
0.031
0.002
-0.011
0.022
0.056
0.030
0.025
0.021
0.031
0.011
-0.003
-0.002
0.010
0.033
-0.017
-0.013
-0.022
0.005
-0.026
0.034
-0.003
-0.003
0.008
0.015
-0.031
-0.014
-0.068
-0.011
-0.047
-0.026
-0.013
-0.029
-0.013
-0.017
-0.051
-0.030
0.001
-0.018
-0.020
-0.036
-0.030
-0.008
-0.008
-0.024
-0.021
-0.009
0.005
-0.035
-0.024
-0.022
-0.052
-0.030
0.009
-0.006
-0.030
0.002
-0.063
-0.025
-0.045
-0.015
-0.022
-0.037
-0.057
-0.056
0.016
-0.060
-0.019
-0.015
-0.016
-0.033
-0.002
0.002
0.032
-0.017
0.016
0.066
0.022
-0.029
-0.022
-0.003
0.020
-0.013
0.043
-0.011
0.023
-0.038
-0.027
-0.032
-0.033
-0.008
-0.043
-0.006
-0.056
0.010
-0.003
-0.052
-0.016
-0.019
-0.020
-0.026
-0.027
-0.055
-0.005
0.009
0.010
-0.033
-0.002
0.034
-0.024
-0.018
-0.023
0.045
-0.005
-0.013
-0.009
-0.074
-0.012
0.009
-0.012
-0.021
0.005
0.024
0.022
-0.023
0.035
-0.008
-0.017
0.018
0.024
-0.023
0.007
0.030
0.025
-0.006
0.056
-0.002
0.007
-0.013
-0.003
0.023
0.025
0.039
-0.008
0.046
-0.003
-0.027
0.005
-0.028
0.016
-0.002
-0.015
0.009
-0.044
0.001
-0.025
-0.030
0.000
-0.026
-0.017
-0.015
0.006
-0.017
0.021
0.018
-0.005
-0.049
-0.011
-0.009
-0.004
-0.035
-0.012
-0.008
0.004
0.024
0.012
0.046
0.028
0.025
-0.014
0.048
0.017
0.022
0.021
0.001
-0.014
0.010
0.007
0.015
-0.049
-0.004
0.013
-0.051
0.010
-0.012
-0.010
-0.035
-0.011
-0.030
0.033
0.032
-0.002
-0.008
-0.001
0.008
0.004
-0.031
-0.032
-0.013
-0.023
-0.030
-0.015
-0.055
-0.046
-0.022
-0.046
-0.075
-0.005
-0.044
-0.056
-0.027
-0.047
0.007
-0.022
0.011
-0.018
-0.009
-0.031
-0.020
0.035
-0.023
0.047
-0.038
-0.039
-0.017
-0.005
-0.025
-0.026
-0.047
-0.008
-0.041
-0.052
-0.027
-0.000
-0.037
0.004
0.004
-0.025
-0.047
-0.008
-0.012
0.010
-0.020
0.003
-0.017
-0.007
0.015
0.015
0.034
0.004
-0.017
0.018
0.041
0.024
0.001
0.005
-0.025
0.016
-0.007
0.003
0.033
0.016
0.002
0.002
-0.007
0.002
0.023
-0.043
0.016
-0.024
0.008
0.001
0.002
0.019
0.008
0.021
0.018
0.001
0.030
-0.001
0.017
0.019
-0.015
0.023
-0.022
-0.021
-0.047
-0.018
0.024
0.036
-0.002
-0.044
-0.000
-0.018
-0.059
-0.055
-0.006
-0.011
-0.030
-0.014
-0.026
-0.018
-0.025
-0.046
-0.032
-0.019
-0.004
-0.056
-0.052
-0.027
-0.006
-0.026
-0.001
-0.041
-0.044
0.022
-0.036
-0.016
0.034
-0.064
0.023
0.006
-0.043
-0.008
-0.025
0.008
-0.041
-0.014
-0.017
0.019
0.001
0.005
0.008
0.001
-0.038
-0.001
0.013
-0.027
-0.024
-0.067
-0.024
-0.001
0.018
-0.008
-0.023
-0.031
0.011
0.004
-0.036
0.008
-0.020
-0.006
-0.039
-0.035
-0.009
-0.024
-0.025
-0.020
-0.010
0.016
0.009
-0.021
0.022
-0.011
0.040
-0.029
-0.038
-0.020
-0.020
0.009
0.002
0.017
-0.013
-0.021
-0.019
0.027
-0.024
-0.041
-0.022
-0.010
0.019
-0.020
-0.054
-0.017
-0.033
-0.002
-0.010
-0.032
-0.032
-0.015
0.013
-0.001
0.025
-0.034
0.001
-0.038
-0.020
-0.022
-0.035
-0.019
0.020
0.044
0.001
-0.000
-0.022
0.015
-0.018
0.032
0.037
0.053
-0.002
0.016
0.053
-0.036
0.009
0.027
0.018
0.015
0.044
0.039
0.022
-0.001
-0.005
0.004
-0.003
-0.022
-0.005
-0.047
0.056
-0.018
-0.049
0.001
-0.013
-0.004
0.012
0.003
0.014
-0.016
0.009
-0.009
-0.025
0.018
-0.035
-0.003
-0.002
-0.011
-0.018
-0.020
-0.009
-0.041
-0.031
-0.013
-0.050
-0.061
0.005
-0.010
-0.030
0.011
-0.007
-0.022
0.018
-0.020
-0.029
-0.023
-0.046
0.028
-0.027
-0.016
0.053
-0.021
0.011
-0.051
-0.002
0.032
-0.002
-0.021
-0.030
-0.022
-0.042
-0.001
-0.022
-0.051
-0.010
0.021
-0.022
-0.022
0.000
0.038
0.009
0.007
-0.005
0.023
-0.035
0.007
-0.048
-0.000
-0.006
0.002
-0.048
-0.024
0.002
-0.032
-0.028
-0.044
-0.017
-0.006
-0.035
0.001
-0.002
-0.021
-0.028
-0.004
0.002
-0.066
-0.015
-0.020
-0.063
-0.067
-0.036
-0.051
-0.026
-0.009
-0.010
-0.022
-0.039
-0.019
-0.031
0.015
-0.047
-0.017
-0.044
-0.046
-0.040
-0.001
-0.038
0.001
-0.028
0.025
0.033
-0.008
0.019
0.035
0.003
0.032
0.013
0.005
0.002
0.005
0.037
0.022
0.042
0.021
0.044
-0.032
-0.007
-0.033
0.000
0.028
0.005
-0.049
-0.055
-0.053
-0.015
0.018
0.019
-0.018
-0.039
-0.045
-0.016
-0.015
0.036
-0.017
0.000
0.004
0.048
-0.025
-0.028
0.023
0.006
0.016
0.015
0.054
-0.014
0.015
0.015
-0.000
0.020
-0.036
-0.069
0.008
0.000
0.000
-0.007
-0.005
-0.032
-0.042
0.028
-0.029
-0.003
-0.053
-0.005
-0.006
-0.015
0.005
-0.008
-0.008
-0.033
-0.006
-0.013
-0.013
-0.034
-0.003
0.005
-0.005
-0.023
-0.017
-0.003
-0.012
0.002
-0.006
-0.021
-0.066
-0.000
-0.009
-0.032
-0.022
-0.016
0.017
0.014
-0.017
0.001
-0.030
-0.029
-0.040
-0.007
-0.055
-0.019
0.039
-0.018
-0.002
0.011
-0.028
0.010
0.040
0.006
0.037
0.003
-0.030
-0.021
-0.015
0.020
-0.009
-0.046
-0.029
-0.027
-0.009
-0.047
-0.035
-0.007
0.003
0.007
0.003
0.007
-0.035
-0.025
-0.032
-0.029
-0.058
0.043
-0.037
-0.024
-0.014
0.003
-0.022
0.024
-0.040
0.014
0.017
0.035
0.039
0.057
0.008
0.070
-0.021
-0.004
0.033
0.042
0.007
0.010
-0.031
0.037
0.010
0.008
-0.010
0.003
0.022
0.002
0.001
0.007
-0.013
-0.012
0.004
0.011
-0.018
0.007
0.017
0.023
0.032
-0.044
-0.033
-0.006
-0.005
-0.012
-0.001
-0.009
0.004
0.008
0.008
0.012
-0.005
-0.053
0.005
-0.026
-0.008
-0.043
-0.028
-0.008
-0.019
-0.016
-0.006
0.006
0.028
-0.028
-0.003
0.009
-0.015
-0.036
-0.017
-0.090
-0.018
-0.032
-0.024
-0.035
0.007
-0.027
0.005
0.020
-0.036
0.040
0.032
0.026
0.020
-0.001
0.016
0.040
-0.006
-0.001
0.008
-0.038
-0.007
-0.036
-0.019
-0.007
-0.019
-0.003
-0.013
-0.024
-0.022
-0.028
-0.062
-0.013
0.006
0.011
-0.002
0.008
-0.002
0.017
-0.017
-0.017
-0.014
0.015
-0.015
0.002
0.011
0.044
0.025
-0.001
0.027
0.023
-0.020
-0.004
-0.020
-0.012
-0.030
-0.034
-0.050
0.012
-0.010
-0.007
0.013
-0.034
-0.017
0.013
0.009
-0.002
-0.063
-0.012
-0.017
0.009
-0.059
-0.020
-0.015
0.005
-0.046
-0.043
-0.053
-0.011
-0.064
-0.008
0.008
0.022
-0.024
0.004
0.024
0.025
-0.025
-0.015
0.033
0.035
0.013
0.049
0.006
0.021
-0.012
0.025
0.016
0.017
-0.004
-0.035
0.016
-0.017
-0.016
-0.019
-0.008
0.031
-0.024
-0.024
-0.022
-0.012
-0.026
-0.021
-0.053
-0.005
-0.037
0.003
-0.019
-0.015
0.022
-0.032
-0.050
-0.037
-0.029
0.009
-0.015
0.009
0.006
0.014
0.012
0.012
0.016
0.007
0.011
-0.021
-0.010
-0.024
0.002
-0.031
0.013
-0.014
0.033
0.004
-0.011
-0.018
-0.018
-0.081
-0.014
-0.000
-0.009
-0.015
-0.009
-0.041
-0.026
0.023
-0.016
-0.033
0.007
-0.021
-0.027
-0.037
-0.050
-0.001
-0.001
0.009
0.002
-0.026
0.001
0.015
-0.027
-0.005
-0.017
-0.050
-0.043
-0.066
-0.036
0.017
-0.016
0.011
0.015
0.014
-0.001
0.013
0.000
0.012
-0.013
-0.022
-0.017
0.011
-0.022
-0.046
-0.003
-0.002
-0.018
-0.057
-0.007
-0.021
0.028
-0.018
-0.023
-0.062
-0.006
-0.022
-0.004
-0.016
-0.044
0.019
0.020
-0.018
-0.030
0.013
0.027
0.031
-0.007
0.032
0.008
0.011
-0.001
0.027
-0.017
0.005
0.047
-0.012
0.029
0.004
-0.026
-0.006
0.024
-0.018
-0.008
-0.010
-0.038
-0.001
-0.002
0.006
0.014
0.007
-0.004
-0.023
-0.036
-0.040
-0.033
0.014
-0.011
-0.035
-0.003
-0.063
-0.028
-0.012
0.002
-0.021
-0.020
0.027
-0.011
-0.034
-0.010
-0.005
0.013
-0.017
-0.039
-0.041
0.011
-0.045
-0.029
-0.005
-0.036
-0.025
0.033
-0.031
-0.012
0.024
0.030
0.017
0.014
-0.008
0.029
0.023
0.043
0.020
0.038
0.024
0.022
0.002
-0.007
-0.000
0.012
-0.010
-0.003
0.001
-0.017
0.030
0.006
0.016
-0.022
-0.003
-0.010
-0.034
-0.030
-0.007
0.001
-0.034
-0.035
-0.017
-0.006
-0.036
-0.038
-0.033
-0.046
-0.040
-0.023
-0.005
-0.034
-0.028
-0.024
-0.017
-0.036
0.003
-0.035
-0.016
-0.025
-0.023
-0.012
-0.018
-0.008
0.018
0.003
-0.000
-0.006
-0.052
-0.040
-0.007
-0.004
-0.006
-0.026
-0.009
0.013
-0.010
-0.023
-0.041
0.008
-0.018
0.021
0.000
-0.029
-0.011
0.024
0.004
-0.009
-0.035
0.012
-0.007
-0.028
-0.011
-0.040
0.015
-0.024
-0.001
-0.000
0.012
-0.017
-0.009
-0.004
-0.014
0.004
0.017
-0.011
0.009
0.057
0.019
0.002
-0.001
0.019
0.021
0.008
0.031
0.061
0.054
-0.022
0.011
-0.017
0.006
0.007
-0.016
-0.016
0.004
-0.016
-0.006
-0.053
-0.066
0.009
-0.027
-0.029
0.024
-0.011
-0.047
-0.029
0.009
0.001
0.007
0.038
-0.017
0.025
0.024
-0.053
0.005
0.048
0.005
-0.030
-0.005
0.008
-0.023
0.013
-0.025
-0.003
0.001
-0.011
-0.021
-0.006
-0.022
0.002
0.018
-0.020
0.009
-0.003
0.003
0.013
-0.039
-0.002
0.001
-0.016
-0.023
-0.032
-0.019
0.002
-0.038
-0.001
0.007
-0.021
-0.043
-0.006
-0.014
-0.036
-0.031
-0.006
0.007
0.029
0.010
-0.011
-0.019
0.013
0.012
-0.032
-0.016
-0.028
0.025
0.018
0.031
0.023
0.033
0.011
-0.005
-0.007
0.025
0.022
0.014
0.020
0.004
0.007
-0.019
-0.052
-0.028
-0.021
-0.013
-0.021
-0.012
-0.011
-0.019
-0.055
-0.017
-0.034
-0.078
0.007
-0.037
-0.011
-0.003
-0.039
-0.057
-0.032
-0.037
-0.046
0.020
0.003
-0.008
0.003
0.050
-0.023
0.031
0.041
0.019
0.037
0.048
-0.000
0.010
0.039
0.007
0.011
0.012
0.001
0.016
0.019
-0.016
0.007
0.001
0.023
-0.008
-0.008
0.007
-0.001
0.006
0.005
-0.030
0.017
-0.034
-0.032
-0.016
-0.028
-0.060
-0.025
-0.051
-0.005
-0.017
0.046
-0.003
-0.014
0.030
-0.019
-0.012
-0.029
-0.012
-0.042
-0.043
-0.019
-0.064
-0.050
-0.046
-0.009
-0.026
-0.009
-0.016
-0.005
-0.015
-0.004
0.007
0.013
-0.024
-0.030
-0.019
-0.005
-0.025
0.038
-0.007
-0.020
-0.034
0.019
-0.006
-0.011
-0.019
0.012
-0.010
0.012
0.031
0.006
-0.011
-0.029
-0.008
-0.009
-0.028
-0.010
0.021
0.033
-0.023
-0.000
-0.021
-0.006
-0.047
0.034
0.023
-0.003
0.036
0.040
-0.025
0.001
-0.068
-0.030
0.021
-0.007
0.010
-0.018
0.002
-0.028
-0.027
-0.002
-0.033
0.010
-0.004
-0.001
-0.026
-0.037
-0.067
-0.058
-0.000
-0.030
-0.018
-0.017
0.001
-0.040
-0.009
-0.058
-0.034
-0.019
-0.024
0.003
0.016
0.003
-0.013
-0.000
-0.033
-0.008
0.039
0.023
0.049
-0.017
0.022
0.003
0.003
0.036
0.009
-0.035
-0.019
0.002
-0.023
-0.015
0.001
0.052
0.011
0.017
0.017
0.019
-0.012
-0.006
-0.015
0.003
0.013
0.010
-0.025
-0.019
-0.014
0.051
0.064
0.019
0.033
-0.015
0.007
-0.012
0.014
0.004
-0.008
0.038
-0.024
-0.000
0.029
0.009
0.008
-0.013
-0.001
-0.023
-0.003
-0.017
0.014
-0.027
-0.001
-0.011
-0.019
0.003
-0.027
-0.012
-0.007
-0.003
0.006
-0.007
-0.032
-0.029
-0.016
-0.038
-0.015
0.003
-0.035
-0.024
-0.030
-0.042
-0.065
-0.046
-0.031
-0.039
-0.015
-0.029
-0.052
-0.004
-0.027
-0.057
-0.041
-0.001
0.010
-0.024
-0.014
-0.068
0.023
-0.010
-0.037
-0.035
-0.055
-0.028
-0.031
-0.033
-0.036
-0.007
-0.042
-0.006
0.007
-0.024
0.007
0.027
0.018
0.015
-0.022
-0.007
-0.031
-0.007
-0.007
-0.043
-0.024
-0.001
-0.046
-0.042
-0.024
-0.036
-0.062
-0.012
-0.050
-0.057
-0.032
-0.052
-0.043
-0.032
-0.047
-0.010
-0.040
-0.068
-0.031
-0.015
-0.012
0.007
-0.027
-0.029
-0.030
-0.056
-0.021
-0.028
-0.034
-0.032
-0.029
-0.049
-0.029
-0.024
-0.021
-0.047
0.032
-0.013
-0.024
-0.027
0.014
-0.048
-0.031
-0.006
-0.038
0.008
0.002
-0.012
-0.042
0.002
-0.017
-0.020
-0.014
-0.049
0.000
-0.027
-0.044
-0.010
-0.043
0.020
-0.037
-0.022
-0.015
0.038
-0.018
-0.025
-0.037
-0.049
-0.017
-0.025
-0.036
-0.024
-0.022
-0.010
-0.018
-0.003
-0.006
-0.003
0.012
-0.044
-0.010
-0.017
-0.015
-0.013
-0.037
-0.032
0.007
0.006
-0.004
0.003
-0.009
-0.059
0.004
0.014
0.031
-0.009
-0.013
0.002
-0.029
-0.014
-0.037
0.036
-0.014
-0.029
0.006
-0.028
-0.007
-0.052
-0.060
-0.050
-0.047
0.013
-0.014
-0.040
-0.066
0.002
-0.058
-0.002
-0.009
-0.043
-0.042
-0.021
-0.055
-0.030
-0.046
-0.020
-0.037
-0.040
-0.015
-0.019
-0.032
0.019
0.003
0.004
-0.051
-0.014
-0.009
0.022
-0.011
-0.014
-0.045
0.016
-0.035
-0.043
0.002
-0.031
-0.039
0.000
-0.049
-0.020
-0.001
-0.026
-0.056
-0.028
-0.029
-0.021
-0.055
-0.008
-0.036
-0.048
-0.027
-0.027
-0.053
-0.011
-0.000
0.020
-0.009
-0.018
-0.013
-0.031
-0.017
-0.045
-0.021
-0.067
-0.018
-0.049
-0.041
-0.026
0.017
-0.030
-0.008
0.005
-0.011
-0.003
0.002
-0.052
0.014
-0.008
-0.002
-0.009
-0.031
-0.012
-0.013
-0.017
-0.018
-0.027
-0.010
-0.056
-0.012
-0.015
-0.028
-0.051
-0.033
0.013
-0.004
-0.060
-0.002
-0.018
-0.017
-0.076
-0.033
0.021
-0.030
0.040
-0.029
-0.031
0.052
-0.041
-0.002
0.030
-0.006
0.027
0.003
0.026
0.001
0.040
0.031
0.011
0.014
-0.006
0.027
0.017
0.071
0.048
0.025
-0.010
-0.022
-0.052
-0.043
0.024
-0.004
-0.011
-0.014
-0.026
-0.024
0.001
-0.033
-0.051
-0.034
-0.004
-0.050
-0.015
-0.017
0.002
-0.023
-0.038
-0.031
-0.040
-0.085
-0.055
-0.049
-0.013
0.016
0.006
0.014
-0.009
-0.016
-0.049
-0.041
0.039
0.007
0.017
-0.000
0.000
-0.031
-0.039
-0.061
-0.039
-0.061
0.002
-0.030
-0.049
-0.019
-0.026
-0.013
-0.024
-0.053
-0.026
-0.004
-0.029
-0.044
-0.033
-0.005
-0.018
-0.008
-0.036
-0.049
0.012
-0.047
-0.009
-0.048
-0.006
0.012
-0.024
-0.060
-0.037
-0.047
-0.015
0.007
-0.021
0.018
-0.036
0.004
0.003
0.033
0.020
0.008
0.009
-0.004
0.003
-0.010
-0.020
-0.027
-0.052
0.002
-0.008
-0.030
-0.017
0.005
0.019
-0.057
-0.034
-0.036
-0.065
-0.007
-0.072
-0.025
-0.032
-0.033
0.000
0.022
0.000
-0.037
0.017
-0.013
-0.030
-0.004
-0.017
-0.010
-0.008
-0.009
0.001
-0.005
-0.006
-0.025
-0.055
0.001
0.004
0.024
-0.019
-0.043
-0.001
0.056
-0.029
-0.007
-0.025
-0.024
-0.009
-0.006
-0.043
0.010
-0.022
-0.004
-0.025
0.016
-0.006
-0.032
-0.023
-0.002
-0.010
-0.001
-0.008
-0.054
-0.039
-0.028
-0.016
-0.034
0.015
-0.026
-0.036
-0.054
-0.007
-0.030
-0.018
0.001
0.006
0.007
-0.043
0.000
-0.030
-0.004
-0.002
-0.076
-0.016
-0.086
-0.032
-0.034
-0.053
-0.039
-0.026
-0.044
-0.054
0.025
-0.027
-0.017
-0.009
-0.037
-0.013
0.010
-0.007
-0.013
0.011
-0.049
-0.016
-0.039
-0.020
-0.025
-0.058
-0.021
-0.039
-0.026
-0.027
-0.023
-0.022
-0.032
0.022
-0.023
0.007
0.026
0.034
-0.016
0.009
-0.035
0.005
-0.033
-0.034
0.029
-0.032
-0.025
-0.028
-0.030
-0.013
-0.041
-0.012
-0.014
-0.012
-0.022
-0.009
-0.046
-0.027
-0.035
0.024
-0.028
-0.043
-0.033
-0.050
-0.039
-0.047
-0.010
-0.033
-0.055
-0.016
-0.015
-0.031
-0.011
-0.020
0.017
-0.023
-0.009
-0.030
-0.008
-0.033
-0.035
0.008
-0.046
0.009
-0.011
-0.043
-0.024
-0.011
0.005
-0.011
-0.015
0.002
-0.028
0.011
-0.021
0.020
0.033
-0.005
0.023
0.022
0.044
0.020
-0.020
0.009
-0.008
0.031
-0.005
-0.019
-0.006
-0.030
-0.019
-0.007
-0.017
-0.018
-0.009
-0.036
-0.021
-0.020
0.013
-0.008
0.011
0.012
-0.032
-0.002
-0.001
-0.018
-0.024
0.018
-0.011
-0.005
-0.038
-0.008
-0.042
-0.008
-0.023
-0.050
-0.026
-0.038
-0.004
-0.007
0.007
-0.047
-0.033
0.021
-0.066
0.010
-0.031
-0.044
0.002
-0.017
-0.040
-0.027
-0.062
-0.048
-0.043
-0.022
-0.027
-0.017
-0.036
0.007
-0.005
-0.059
-0.049
-0.033
-0.027
-0.009
0.002
-0.002
-0.012
-0.005
-0.022
-0.029
-0.049
-0.037
-0.013
-0.041
-0.059
-0.038
-0.015
-0.023
-0.022
-0.048
-0.033
-0.057
-0.038
-0.074
0.001
-0.023
-0.033
-0.045
0.002
-0.041
-0.028
-0.003
-0.019
-0.027
-0.032
-0.070
-0.015
-0.052
-0.006
-0.037
-0.022
-0.034
-0.033
0.007
-0.055
-0.027
-0.048
-0.050
-0.027
-0.037
-0.019
-0.046
-0.017
-0.028
-0.006
-0.036
-0.026
-0.074
-0.039
-0.039
-0.019
-0.034
-0.046
-0.044
-0.014
-0.031
-0.034
-0.004
-0.039
-0.011
-0.021
0.019
0.018
0.061
0.030
0.018
0.019
0.047
-0.038
-0.008
-0.023
-0.006
0.018
0.011
-0.041
-0.000
-0.033
0.016
-0.011
-0.016
-0.014
0.028
-0.037
-0.022
-0.052
0.027
-0.023
-0.039
-0.031
0.006
-0.023
-0.003
0.002
-0.039
0.006
-0.005
-0.012
-0.005
-0.044
-0.042
-0.009
-0.008
0.038
0.026
-0.005
-0.003
-0.019
-0.002
-0.030
-0.035
-0.016
-0.005
-0.002
-0.002
-0.007
-0.019
-0.003
0.001
0.000
0.041
-0.031
0.005
-0.004
0.026
-0.003
-0.021
-0.032
0.006
-0.039
-0.005
-0.025
-0.053
-0.032
-0.054
-0.061
-0.058
-0.063
-0.018
-0.064
-0.048
-0.033
-0.031
-0.006
-0.017
-0.039
-0.024
0.024
0.026
-0.026
-0.022
-0.006
-0.010
-0.018
-0.001
-0.017
0.034
-0.025
-0.017
0.008
0.031
-0.028
-0.024
-0.005
0.019
-0.010
0.004
-0.016
-0.028
-0.038
-0.020
-0.047
-0.022
-0.010
-0.008
-0.025
-0.018
-0.034
-0.028
-0.069
-0.015
-0.051
-0.027
-0.009
-0.072
-0.053
-0.037
-0.045
-0.058
-0.024
-0.071
-0.025
-0.021
-0.042
-0.054
-0.034
-0.030
-0.056
-0.020
-0.026
-0.013
0.000
0.034
0.043
0.034
0.017
0.017
0.039
0.049
0.029
0.047
0.048
0.046
0.021
0.054
0.023
0.043
0.075
0.010
0.036
0.006
-0.006
-0.016
-0.023
0.017
-0.048
-0.031
-0.035
-0.015
-0.011
0.005
-0.063
-0.037
-0.042
-0.048
-0.041
-0.040
-0.031
-0.028
-0.037
-0.014
-0.065
-0.064
-0.009
0.007
-0.010
-0.023
0.005
-0.055
-0.015
0.011
-0.036
-0.000
-0.006
0.012
-0.017
-0.004
-0.027
-0.001
-0.003
-0.025
-0.001
-0.043
-0.014
0.005
-0.013
0.016
-0.029
-0.025
-0.020
-0.001
-0.007
-0.023
0.033
-0.023
-0.017
-0.005
-0.043
-0.022
-0.081
-0.043
-0.009
0.025
-0.048
-0.046
-0.036
-0.025
-0.045
-0.052
-0.007
-0.052
0.021
-0.035
-0.045
-0.067
-0.052
-0.031
-0.028
0.013
0.001
-0.036
-0.033
-0.060
-0.030
-0.007
-0.001
-0.032
0.010
0.020
-0.030
-0.067
-0.024
-0.060
-0.048
-0.015
-0.000
-0.016
-0.003
-0.019
0.018
-0.020
0.021
0.015
-0.002
-0.056
-0.034
-0.025
-0.022
-0.035
-0.061
-0.055
-0.022
-0.040
-0.057
-0.021
-0.033
-0.022
-0.040
-0.010
0.014
0.040
0.042
0.031
0.016
0.037
0.005
0.025
0.024
0.025
0.067
0.060
0.018
0.089
0.036
0.038
0.010
0.032
0.023
0.027
0.023
-0.047
-0.035
0.007
-0.015
-0.008
-0.023
-0.019
0.024
-0.021
-0.007
-0.035
-0.021
-0.043
-0.060
-0.009
-0.058
-0.030
-0.047
-0.030
-0.012
-0.027
-0.003
-0.060
-0.014
-0.029
0.040
-0.025
-0.060
0.018
0.016
-0.031
-0.016
-0.038
-0.001
-0.016
-0.027
-0.013
-0.029
-0.016
-0.035
-0.009
-0.022
-0.009
0.002
-0.027
-0.011
-0.029
0.006
-0.064
-0.010
-0.036
0.011
-0.042
-0.025
-0.032
-0.039
-0.050
0.003
0.012
-0.024
-0.027
-0.038
-0.028
-0.046
-0.068
-0.010
-0.011
0.005
-0.074
0.038
-0.025
-0.004
0.008
0.004
-0.021
0.006
-0.022
0.005
-0.051
-0.020
-0.064
-0.050
-0.059
-0.028
-0.060
0.041
-0.038
0.032
-0.035
0.002
0.016
0.008
0.003
-0.021
0.007
-0.006
0.021
0.014
0.007
0.006
-0.012
0.005
-0.023
0.013
-0.011
0.007
-0.064
-0.003
-0.037
-0.041
-0.010
-0.009
-0.023
-0.013
0.009
-0.050
-0.061
0.002
-0.008
0.022
-0.014
-0.014
-0.004
0.008
-0.013
0.009
0.006
-0.003
0.021
0.021
-0.002
0.013
0.017
0.001
0.040
-0.008
0.033
0.011
0.005
-0.010
-0.011
-0.055
-0.005
0.016
-0.027
-0.056
-0.006
-0.025
-0.045
0.012
-0.067
-0.043
0.012
-0.054
-0.035
-0.031
-0.026
-0.002
-0.009
0.017
-0.009
0.021
-0.001
-0.004
-0.018
-0.007
-0.028
-0.001
-0.031
-0.006
0.018
0.010
-0.028
-0.013
0.025
-0.010
-0.041
0.005
-0.007
0.016
-0.017
-0.029
-0.040
-0.026
-0.037
-0.020
-0.061
-0.018
-0.008
0.009
-0.066
-0.052
-0.029
-0.013
-0.023
-0.028
-0.049
-0.003
-0.025
-0.016
0.005
-0.043
-0.014
-0.001
-0.041
0.003
-0.021
-0.048
-0.020
-0.006
-0.037
-0.008
-0.020
-0.013
-0.037
-0.033
-0.034
0.041
0.010
0.022
-0.017
0.031
-0.031
-0.022
0.039
-0.025
-0.017
-0.027
-0.018
-0.027
-0.028
-0.014
-0.018
0.000
0.012
0.006
-0.063
-0.001
-0.014
-0.011
-0.003
0.006
0.030
0.008
-0.015
-0.043
-0.029
-0.044
-0.049
-0.013
0.017
-0.029
-0.041
0.036
0.003
-0.011
0.017
0.011
0.022
0.027
0.020
0.011
-0.002
0.059
0.003
-0.010
-0.019
-0.059
0.008
0.037
-0.028
-0.036
-0.037
0.007
-0.010
0.003
0.023
-0.050
-0.008
-0.043
-0.013
-0.031
-0.023
-0.032
-0.014
0.003
-0.033
-0.007
-0.008
-0.003
-0.064
-0.001
0.006
0.011
-0.006
-0.017
-0.026
0.023
-0.027
0.035
-0.003
-0.035
-0.020
-0.048
-0.047
-0.023
-0.057
-0.007
-0.016
-0.009
-0.056
0.022
-0.002
-0.006
0.007
-0.011
-0.011
-0.002
-0.037
0.005
-0.008
-0.015
-0.063
-0.031
-0.035
-0.051
-0.063
-0.037
-0.025
-0.027
-0.015
-0.043
-0.035
-0.034
-0.059
-0.011
-0.039
0.011
-0.031
-0.037
0.009
0.009
0.018
0.013
0.011
-0.042
-0.014
-0.002
-0.014
0.017
0.001
0.007
-0.003
-0.010
-0.028
-0.020
-0.002
-0.030
0.002
0.012
0.003
0.015
-0.012
-0.027
-0.013
-0.025
0.029
-0.058
0.014
-0.001
-0.033
-0.035
-0.038
-0.050
-0.044
-0.070
-0.062
-0.025
-0.068
-0.045
-0.016
-0.004
0.009
-0.006
-0.057
-0.059
-0.018
-0.019
-0.036
0.038
-0.003
-0.054
0.008
-0.048
-0.034
-0.011
-0.035
0.002
0.022
0.030
-0.001
-0.005
0.009
-0.047
0.020
-0.003
0.021
0.043
0.009
0.024
0.035
0.009
0.026
0.009
0.024
0.010
0.036
0.057
0.018
0.018
-0.016
-0.051
-0.029
-0.028
-0.013
-0.018
-0.001
-0.005
-0.034
0.031
0.026
-0.002
0.042
-0.015
-0.050
-0.027
-0.025
-0.039
-0.036
-0.018
-0.040
-0.027
-0.021
-0.052
0.036
-0.067
-0.021
-0.067
-0.042
-0.029
-0.006
-0.042
-0.052
0.014
-0.057
-0.026
-0.036
-0.026
-0.007
-0.086
-0.025
-0.045
-0.040
-0.055
-0.045
-0.034
-0.036
-0.044
-0.036
0.008
0.002
-0.016
-0.013
-0.037
-0.034
-0.062
-0.036
-0.033
-0.008
0.015
0.004
-0.023
-0.017
-0.009
0.045
-0.014
-0.010
0.011
-0.022
-0.033
-0.010
-0.016
-0.027
-0.024
-0.037
-0.053
-0.064
-0.033
-0.046
-0.012
-0.037
-0.056
-0.024
-0.038
-0.051
-0.005
-0.031
-0.016
-0.025
-0.030
0.000
-0.011
-0.044
0.014
-0.007
-0.016
0.013
-0.006
0.003
0.002
0.017
-0.030
-0.017
0.012
0.012
-0.002
-0.043
-0.022
0.006
-0.006
0.004
0.020
0.017
-0.018
0.009
-0.022
-0.018
-0.028
-0.000
0.030
0.024
0.006
0.028
-0.005
-0.025
0.028
0.001
0.007
0.055
0.039
0.050
0.021
0.014
0.041
0.044
-0.008
0.013
0.003
-0.016
-0.026
0.006
-0.020
0.015
-0.041
-0.010
-0.037
-0.015
-0.031
-0.002
0.022
-0.003
-0.041
0.012
-0.004
-0.058
0.006
-0.015
-0.002
-0.010
0.033
-0.024
-0.018
-0.006
0.026
-0.038
0.004
0.000
-0.010
0.030
0.014
-0.034
0.044
-0.017
0.008
-0.007
0.014
-0.012
-0.029
-0.000
0.002
-0.002
-0.004
-0.013
0.028
0.021
-0.015
-0.005
0.001
0.009
-0.001
0.002
0.020
-0.003
-0.005
-0.023
-0.031
-0.030
-0.021
0.008
-0.046
-0.031
-0.058
-0.041
-0.011
-0.028
-0.002
-0.019
-0.045
-0.070
-0.057
-0.021
-0.013
0.027
0.006
-0.041
-0.014
-0.034
0.023
-0.044
-0.004
-0.025
-0.035
-0.046
-0.033
-0.027
-0.019
-0.023
-0.039
-0.059
-0.051
-0.013
-0.024
0.024
0.000
-0.005
0.009
-0.058
-0.033
-0.030
-0.043
-0.006
-0.023
-0.000
0.000
-0.035
-0.031
-0.035
0.004
-0.011
0.035
-0.001
-0.010
-0.048
-0.027
0.042
0.020
0.005
0.018
-0.048
-0.005
0.006
-0.023
-0.013
-0.017
-0.002
-0.002
0.027
0.009
-0.031
0.002
-0.004
0.033
0.036
0.018
0.025
0.001
0.040
0.001
0.004
0.017
0.014
-0.001
0.011
-0.025
-0.021
-0.034
0.014
0.001
-0.049
-0.041
0.007
-0.040
-0.051
-0.033
0.017
-0.054
-0.019
-0.040
-0.069
-0.006
-0.028
-0.018
-0.012
-0.028
-0.011
0.002
0.007
-0.018
-0.045
-0.033
-0.005
-0.015
-0.042
-0.011
-0.007
0.010
-0.003
-0.006
-0.011
-0.023
-0.010
-0.027
-0.007
0.002
-0.025
-0.046
-0.025
-0.007
-0.053
-0.040
0.038
-0.058
0.027
0.006
-0.002
-0.039
-0.007
-0.051
-0.024
-0.015
-0.006
-0.034
-0.019
-0.032
-0.030
-0.050
-0.036
-0.008
-0.013
0.007
-0.000
0.025
-0.035
-0.026
0.005
0.007
0.015
-0.014
-0.020
-0.013
0.017
0.015
-0.005
-0.014
0.010
-0.040
0.011
-0.047
-0.002
0.005
0.002
-0.007
-0.032
-0.058
-0.020
-0.010
-0.004
0.005
-0.019
-0.019
-0.066
-0.036
-0.030
-0.034
-0.030
-0.015
-0.061
-0.007
-0.017
-0.012
-0.005
0.028
-0.009
-0.014
-0.022
0.016
-0.052
-0.005
0.031
0.047
0.005
0.001
-0.005
0.011
-0.017
0.024
0.002
0.035
0.003
0.047
0.020
0.048
0.062
0.040
0.026
0.057
0.004
0.018
0.020
-0.011
0.015
-0.018
0.022
-0.042
0.017
-0.001
0.020
-0.032
0.003
-0.014
-0.008
0.016
-0.032
0.009
-0.000
-0.038
-0.038
-0.030
0.010
-0.028
-0.025
-0.049
-0.002
-0.005
-0.013
0.001
-0.019
-0.055
-0.044
-0.028
-0.055
-0.036
-0.012
0.019
0.005
0.010
-0.039
-0.048
-0.041
0.017
-0.007
-0.009
-0.016
-0.017
-0.008
-0.026
-0.041
-0.048
-0.038
0.026
0.013
-0.022
-0.020
-0.010
0.002
0.008
-0.038
-0.002
0.011
-0.019
0.026
-0.003
0.003
-0.015
-0.040
-0.024
0.001
-0.007
0.050
-0.005
0.005
-0.033
-0.017
-0.029
-0.025
0.003
-0.012
-0.011
-0.028
-0.014
-0.026
-0.026
-0.061
0.006
-0.027
-0.024
-0.009
-0.028
-0.026
-0.034
-0.012
-0.087
-0.070
-0.025
-0.038
-0.065
-0.073
-0.001
0.010
-0.043
0.008
0.009
-0.047
0.006
-0.024
-0.061
-0.026
-0.025
-0.032
-0.021
-0.021
-0.008
-0.015
-0.016
0.035
0.029
0.062
0.026
0.018
0.028
0.025
-0.003
-0.006
0.013
0.046
0.009
0.016
0.015
-0.003
0.047
0.005
-0.041
-0.001
-0.006
-0.022
0.009
-0.048
-0.009
-0.021
0.030
-0.030
0.009
-0.000
-0.003
-0.034
-0.017
-0.040
-0.022
-0.007
-0.037
-0.011
0.011
0.016
-0.028
-0.001
0.010
0.023
0.030
-0.025
0.034
0.019
0.030
0.015
-0.019
-0.022
-0.021
-0.040
-0.024
0.037
-0.022
-0.015
0.004
-0.021
-0.021
-0.000
-0.009
-0.049
0.003
-0.057
-0.052
-0.039
-0.045
-0.034
0.013
-0.047
-0.006
0.011
-0.012
-0.021
0.010
-0.034
-0.002
-0.011
0.009
0.034
-0.023
-0.023
-0.008
-0.005
-0.037
-0.039
-0.031
-0.053
-0.047
-0.029
0.024
-0.012
0.008
-0.014
0.015
-0.002
-0.009
-0.033
-0.019
0.000
-0.006
-0.007
-0.009
0.010
-0.001
-0.029
-0.022
-0.018
-0.046
-0.019
-0.050
-0.002
-0.041
-0.049
-0.024
-0.003
0.005
-0.016
-0.054
-0.006
-0.040
-0.001
-0.012
-0.027
-0.040
-0.042
-0.066
-0.033
-0.003
-0.029
-0.028
-0.025
-0.025
-0.020
-0.019
0.014
-0.013
-0.038
0.006
-0.019
0.000
0.031
0.043
0.034
-0.020
-0.008
0.026
0.002
0.023
-0.007
0.011
0.000
-0.010
-0.007
0.013
0.034
0.015
0.022
-0.002
-0.016
-0.029
0.001
-0.007
-0.004
-0.033
-0.008
-0.051
-0.027
-0.009
0.026
-0.019
-0.004
0.002
-0.028
0.013
-0.012
0.020
0.027
0.012
-0.004
-0.009
0.007
0.001
-0.009
-0.012
-0.046
-0.013
-0.017
-0.025
-0.047
-0.021
-0.046
-0.034
-0.032
-0.044
0.007
-0.065
-0.063
-0.028
-0.018
0.003
-0.020
-0.041
-0.050
-0.016
0.002
-0.000
0.048
-0.009
-0.006
-0.016
0.014
0.001
-0.015
-0.021
-0.006
-0.044
-0.038
-0.044
-0.015
-0.014
-0.002
-0.039
0.000
-0.038
-0.058
-0.026
0.001
0.001
-0.023
-0.042
-0.029
0.009
0.006
0.006
0.009
0.021
0.047
-0.036
-0.012
-0.047
-0.052
-0.048
0.037
0.002
0.022
0.005
0.055
0.013
0.018
0.002
0.028
0.010
0.012
-0.017
0.001
-0.080
-0.008
0.008
-0.022
-0.008
-0.017
-0.030
-0.024
-0.012
0.008
0.005
0.007
-0.046
-0.010
-0.027
-0.031
-0.011
-0.035
-0.033
-0.018
-0.002
-0.014
-0.040
-0.075
-0.080
-0.040
-0.040
-0.011
-0.029
0.018
0.002
0.037
0.019
0.014
-0.003
0.030
0.022
0.020
0.007
-0.023
0.023
0.027
0.018
0.007
-0.004
0.012
-0.035
-0.001
-0.036
0.015
-0.022
-0.009
0.006
0.001
-0.033
-0.037
-0.036
-0.010
-0.028
0.005
-0.072
-0.047
-0.032
0.020
-0.011
-0.026
-0.009
0.001
-0.001
-0.003
0.008
0.013
-0.012
0.005
-0.061
0.030
0.010
0.032
0.002
-0.014
-0.016
-0.018
-0.038
-0.037
0.002
0.014
0.011
-0.007
0.005
-0.041
-0.030
-0.024
-0.020
-0.028
0.010
-0.021
-0.016
0.011
-0.008
-0.019
-0.040
-0.013
-0.044
-0.022
0.002
-0.010
0.026
0.005
0.020
0.032
-0.029
-0.024
0.041
-0.013
-0.023
-0.024
-0.053
-0.026
0.010
-0.035
-0.024
0.003
0.005
0.014
-0.042
-0.018
0.010
0.018
-0.014
0.008
-0.017
-0.007
-0.021
-0.054
-0.025
0.012
-0.014
-0.052
-0.012
-0.048
-0.010
-0.059
-0.033
-0.043
0.007
-0.007
-0.023
-0.037
-0.013
-0.045
0.007
0.005
0.002
-0.022
-0.008
-0.015
-0.004
-0.004
0.013
0.008
-0.033
-0.007
0.003
0.006
0.005
0.007
0.007
0.007
0.011
-0.031
0.013
-0.013
0.026
0.008
0.004
-0.020
-0.020
0.027
0.003
0.018
-0.033
-0.018
-0.025
-0.001
-0.080
-0.022
-0.041
-0.022
0.002
-0.007
0.007
-0.040
-0.024
-0.022
-0.007
-0.001
-0.004
-0.005
-0.019
-0.026
-0.020
-0.062
-0.074
-0.041
-0.034
-0.037
-0.029
-0.029
0.012
-0.030
-0.007
-0.009
-0.049
-0.016
-0.040
0.009
-0.001
0.001
-0.012
0.014
-0.015
0.011
-0.009
0.031
0.039
0.007
0.013
-0.013
-0.032
-0.010
-0.034
-0.015
-0.002
0.006
-0.034
0.019
-0.039
-0.030
0.017
-0.000
0.008
-0.011
-0.036
0.001
-0.004
-0.053
-0.052
-0.058
-0.021
-0.030
-0.048
0.002
-0.012
-0.032
-0.055
-0.043
-0.025
-0.007
-0.002
-0.036
-0.039
0.023
-0.022
-0.016
-0.004
-0.040
-0.015
0.022
0.018
-0.019
-0.031
-0.025
-0.043
-0.014
-0.048
-0.037
-0.014
0.007
-0.021
0.014
-0.035
0.010
0.013
-0.026
0.022
0.027
0.010
0.034
0.001
0.010
0.010
0.018
-0.011
-0.011
-0.028
-0.058
-0.030
-0.021
-0.061
-0.020
-0.028
0.006
-0.033
0.024
-0.015
0.012
0.035
-0.004
0.014
0.014
0.022
0.024
0.030
0.065
0.017
0.009
0.035
0.020
0.043
0.008
-0.006
0.049
0.002
0.008
0.029
-0.018
-0.020
-0.019
-0.000
0.016
0.014
-0.013
-0.013
0.010
-0.017
-0.004
-0.036
-0.009
-0.041
0.008
0.002
-0.045
-0.014
0.015
-0.008
-0.019
0.004
0.018
-0.048
-0.042
-0.003
-0.030
-0.037
-0.058
-0.012
-0.010
-0.054
-0.002
-0.020
-0.016
-0.021
0.007
-0.014
-0.058
0.020
-0.050
-0.016
0.013
0.020
-0.011
-0.027
-0.039
-0.035
-0.021
-0.045
-0.013
0.001
-0.024
-0.028
-0.020
-0.026
-0.047
-0.045
-0.046
-0.027
-0.052
-0.003
-0.066
-0.022
-0.038
-0.012
-0.032
0.010
-0.021
-0.002
0.026
-0.048
-0.036
-0.001
-0.023
0.047
-0.017
0.002
0.016
0.015
-0.012
0.039
0.012
-0.008
-0.015
0.018
0.005
-0.011
-0.027
-0.040
-0.003
-0.051
0.001
-0.030
-0.010
-0.026
-0.018
-0.033
-0.040
-0.028
0.015
-0.024
-0.047
0.019
-0.015
-0.020
-0.039
-0.006
-0.036
0.034
-0.016
-0.023
-0.023
0.043
0.017
0.017
-0.010
0.015
0.018
0.040
0.039
0.057
-0.011
0.017
0.008
0.045
0.027
0.025
0.027
0.003
0.035
0.023
0.023
-0.012
0.018
0.002
-0.003
-0.060
-0.035
-0.020
-0.017
0.002
-0.005
-0.053
-0.033
-0.063
-0.063
-0.066
-0.028
-0.023
-0.023
0.010
0.000
-0.012
-0.027
-0.018
-0.001
-0.034
-0.051
0.021
-0.017
-0.050
-0.067
0.025
0.004
0.028
-0.008
0.011
-0.006
-0.036
0.013
-0.020
0.001
-0.029
-0.013
-0.003
-0.009
-0.009
-0.011
-0.019
-0.009
-0.002
-0.007
-0.003
0.010
0.017
0.003
0.037
-0.024
0.000
-0.013
-0.003
-0.007
-0.009
-0.017
-0.011
-0.025
-0.020
0.004
-0.013
-0.028
-0.029
0.020
0.052
0.016
0.001
0.000
0.020
-0.018
0.012
-0.019
-0.025
-0.015
-0.025
-0.034
-0.019
0.030
-0.032
-0.048
-0.024
-0.011
-0.028
-0.027
-0.018
0.010
-0.054
0.014
-0.044
-0.031
-0.052
0.004
-0.009
0.023
0.002
-0.031
-0.037
-0.063
-0.039
0.009
-0.031
0.001
0.011
-0.006
0.038
-0.044
-0.010
0.031
-0.023
0.012
0.026
-0.001
-0.018
-0.019
0.018
0.009
0.014
0.031
-0.050
-0.024
0.005
0.032
0.008
-0.048
-0.004
0.032
0.002
0.017
-0.021
0.021
-0.056
0.022
-0.025
0.014
-0.028
0.015
-0.025
0.027
0.045
0.037
0.024
0.038
-0.007
0.013
0.015
0.050
-0.022
-0.010
-0.017
0.023
-0.033
0.019
-0.008
-0.033
-0.032
0.004
-0.043
-0.008
0.041
-0.028
0.012
-0.011
-0.020
0.015
-0.032
0.006
-0.013
-0.013
-0.009
0.002
-0.031
-0.059
-0.041
-0.043
-0.009
-0.020
-0.037
-0.025
-0.042
-0.044
-0.011
-0.023
-0.039
-0.029
-0.026
-0.026
0.005
-0.030
-0.043
-0.059
-0.012
-0.047
-0.008
-0.035
-0.010
-0.037
0.040
-0.059
-0.058
-0.008
-0.056
-0.011
-0.027
-0.006
-0.024
-0.041
-0.017
0.011
-0.006
-0.029
-0.047
-0.016
0.020
-0.034
0.002
0.021
-0.012
-0.028
-0.005
0.011
-0.031
-0.024
0.009
-0.015
-0.001
-0.055
-0.036
-0.078
-0.029
-0.029
-0.019
-0.047
-0.027
-0.079
-0.042
-0.034
-0.020
-0.022
0.006
-0.014
-0.033
-0.051
-0.029
-0.024
0.031
-0.031
-0.012
-0.049
-0.013
0.009
0.000
0.011
0.006
-0.025
-0.020
-0.028
0.016
-0.002
0.016
0.004
0.006
-0.068
0.026
0.010
0.005
-0.022
-0.025
0.020
0.002
-0.022
-0.006
-0.007
-0.032
-0.021
0.017
-0.009
-0.036
-0.029
-0.040
-0.049
0.019
-0.038
-0.019
-0.026
-0.030
-0.037
-0.028
0.015
0.004
-0.049
-0.019
-0.025
-0.030
-0.010
-0.017
-0.044
-0.032
0.000
0.005
0.020
0.009
0.019
0.009
-0.028
-0.018
-0.014
0.016
-0.029
-0.025
-0.023
-0.003
-0.001
-0.006
-0.005
0.042
0.013
0.005
0.006
-0.024
-0.012
-0.010
-0.017
-0.036
-0.008
-0.042
0.003
-0.028
-0.040
-0.021
-0.034
-0.007
-0.046
-0.053
-0.020
-0.012
-0.085
0.013
-0.052
0.013
-0.074
-0.022
-0.034
-0.071
-0.043
-0.035
-0.012
-0.022
-0.024
-0.015
-0.018
-0.003
0.023
0.010
0.022
-0.005
0.040
-0.017
0.004
0.000
0.026
-0.009
-0.014
-0.027
0.018
-0.028
-0.022
0.027
-0.026
0.014
-0.021
-0.015
-0.024
-0.002
-0.017
0.004
-0.014
-0.030
-0.003
0.005
0.007
0.011
-0.035
-0.013
0.006
-0.034
-0.033
0.033
0.012
-0.035
-0.025
-0.046
0.002
-0.039
-0.018
-0.012
-0.002
-0.020
-0.015
0.006
0.006
-0.004
-0.010
0.007
-0.033
-0.043
-0.001
0.007
0.025
0.002
-0.010
-0.013
0.001
-0.022
-0.005
0.009
-0.038
-0.069
-0.011
-0.009
-0.003
-0.040
-0.002
-0.035
-0.021
-0.002
-0.007
-0.033
0.007
-0.025
-0.023
-0.032
0.027
-0.038
-0.018
0.026
0.013
-0.013
-0.005
0.010
0.001
0.038
-0.035
0.008
0.044
0.003
0.039
0.010
0.047
0.058
0.022
0.038
0.052
-0.005
0.013
0.003
0.016
0.023
-0.022
0.033
-0.040
-0.026
0.004
-0.019
0.005
-0.010
-0.069
-0.036
-0.015
-0.039
-0.033
-0.037
-0.054
-0.016
-0.043
0.030
-0.033
0.004
-0.036
-0.044
-0.013
-0.045
-0.029
-0.021
0.014
0.015
-0.025
0.019
-0.047
-0.002
-0.006
-0.012
-0.011
-0.016
0.007
0.015
0.001
-0.020
0.017
-0.007
-0.041
-0.013
-0.042
-0.014
-0.024
-0.039
-0.080
-0.069
-0.032
-0.051
-0.037
0.013
-0.021
-0.036
0.002
-0.004
0.015
0.005
-0.028
-0.009
-0.009
-0.039
-0.011
-0.026
-0.034
-0.007
-0.016
-0.008
0.018
-0.026
0.006
-0.004
0.001
-0.030
-0.015
-0.038
0.023
-0.021
0.000
0.000
-0.031
-0.038
-0.064
-0.035
0.002
-0.016
-0.008
-0.015
-0.006
-0.007
-0.046
0.017
-0.027
-0.062
-0.023
-0.026
-0.004
-0.049
-0.024
-0.033
-0.006
-0.025
-0.037
-0.003
-0.015
-0.018
-0.033
0.002
-0.059
-0.020
-0.037
-0.039
-0.007
-0.017
0.007
-0.010
-0.006
-0.027
0.005
-0.043
-0.012
0.010
0.001
-0.020
-0.009
0.001
0.007
-0.033
0.007
0.004
-0.021
-0.002
0.026
0.018
0.034
-0.003
0.015
0.021
0.011
-0.032
-0.020
-0.041
-0.007
-0.045
-0.010
-0.015
0.007
-0.034
0.021
-0.005
-0.023
-0.010
-0.001
-0.042
0.022
-0.021
-0.003
0.003
0.004
0.023
-0.012
-0.037
-0.007
-0.020
-0.018
-0.033
-0.050
0.004
-0.014
-0.040
-0.005
-0.026
-0.026
0.021
0.005
-0.040
-0.032
-0.010
-0.049
-0.004
-0.003
-0.035
-0.038
-0.029
-0.011
-0.026
-0.029
0.007
0.018
0.029
-0.025
0.006
-0.010
0.001
-0.028
-0.037
-0.004
-0.008
0.005
0.004
0.042
0.019
-0.012
0.011
-0.009
-0.044
-0.025
0.000
0.005
-0.017
-0.048
0.007
-0.001
-0.025
-0.010
0.009
-0.004
-0.002
-0.019
-0.021
-0.035
-0.002
-0.006
-0.025
-0.024
-0.045
-0.001
0.015
0.018
-0.044
-0.036
0.006
-0.032
0.002
0.024
-0.013
-0.009
-0.006
-0.045
-0.035
-0.024
-0.003
-0.024
-0.026
-0.010
-0.004
-0.033
-0.031
-0.012
0.001
0.003
0.013
0.022
0.032
0.021
0.061
0.005
-0.005
-0.014
0.041
0.035
0.034
0.002
0.035
0.001
-0.005
-0.025
0.010
0.017
0.016
0.014
0.015
-0.003
-0.000
-0.039
-0.019
-0.026
-0.029
0.007
-0.014
-0.022
0.038
-0.006
0.021
-0.018
-0.004
-0.020
-0.003
-0.012
0.005
-0.002
-0.040
-0.016
-0.021
-0.013
-0.038
-0.007
-0.068
-0.045
-0.037
-0.039
-0.017
-0.027
-0.048
-0.035
-0.072
-0.007
-0.038
-0.009
0.005
-0.053
0.005
-0.017
-0.002
0.033
0.022
-0.016
-0.008
0.007
-0.034
-0.022
0.004
-0.033
-0.001
0.016
-0.018
-0.035
-0.000
-0.053
-0.041
-0.030
-0.028
-0.039
-0.006
-0.035
-0.052
-0.030
-0.026
-0.028
-0.021
-0.059
-0.028
-0.012
-0.026
-0.060
-0.067
-0.072
-0.012
-0.056
-0.002
-0.036
-0.035
-0.028
-0.040
-0.033
-0.049
0.006
-0.036
-0.038
-0.036
0.020
-0.037
-0.018
-0.028
-0.038
-0.027
-0.011
0.006
-0.012
-0.065
0.001
0.016
-0.024
-0.026
-0.023
-0.027
-0.028
0.001
-0.043
-0.039
-0.067
-0.029
-0.051
-0.059
-0.025
-0.022
-0.040
-0.010
-0.001
-0.063
-0.019
-0.043
-0.026
-0.049
-0.003
0.002
0.014
0.011
0.038
0.035
0.019
0.077
0.072
0.029
-0.017
-0.011
0.009
-0.017
0.016
0.025
0.015
-0.000
0.038
-0.001
-0.019
-0.037
-0.025
-0.015
-0.035
-0.039
-0.017
0.003
-0.028
0.007
-0.022
-0.004
-0.019
0.014
-0.006
-0.024
-0.032
0.067
0.017
-0.044
-0.032
0.017
0.020
0.031
-0.045
0.022
0.002
0.026
-0.013
-0.044
-0.023
-0.006
-0.072
-0.015
0.013
0.008
-0.017
0.041
-0.013
0.028
-0.003
0.029
-0.009
-0.005
-0.035
-0.032
-0.033
-0.048
-0.020
-0.062
-0.030
-0.012
-0.064
-0.065
-0.055
-0.027
-0.046
-0.040
-0.088
-0.036
-0.058
-0.057
-0.027
-0.059
-0.035
-0.030
-0.020
0.005
0.018
-0.005
-0.046
-0.001
-0.012
-0.028
-0.040
0.065
-0.018
0.033
-0.010
-0.032
0.004
-0.017
-0.048
-0.027
-0.036
-0.016
-0.014
-0.007
-0.007
-0.030
-0.028
-0.042
-0.078
-0.067
-0.025
-0.007
0.009
0.007
-0.029
-0.059
-0.007
-0.054
-0.040
-0.033
-0.028
-0.044
-0.049
-0.033
-0.040
-0.012
-0.050
-0.023
0.010
-0.025
-0.039
-0.043
-0.054
0.024
-0.012
-0.015
0.005
0.011
-0.001
0.046
0.034
0.019
0.042
0.011
0.043
0.069
0.042
0.039
0.024
0.045
0.013
0.027
0.034
0.032
0.050
0.023
0.035
0.002
0.012
0.008
-0.022
0.000
-0.022
-0.021
-0.012
-0.032
-0.040
-0.027
-0.030
0.005
-0.068
-0.054
-0.027
-0.023
-0.014
0.009
-0.062
-0.010
-0.024
-0.028
-0.028
-0.025
0.006
0.007
-0.021
-0.011
-0.005
-0.014
-0.023
0.019
-0.001
-0.013
-0.036
0.013
0.006
-0.013
-0.024
0.003
0.010
-0.017
0.023
0.015
0.016
0.062
-0.006
-0.025
0.007
-0.026
0.028
0.002
-0.006
0.003
-0.003
-0.032
-0.010
-0.044
-0.035
-0.008
-0.043
-0.022
-0.036
-0.048
-0.029
-0.000
-0.033
0.011
-0.013
-0.010
-0.010
0.004
-0.001
-0.041
-0.002
-0.004
-0.027
-0.017
-0.004
-0.023
-0.029
-0.028
-0.059
-0.039
0.015
-0.010
0.015
-0.010
-0.034
-0.002
0.001
-0.030
-0.038
0.006
-0.011
0.008
0.034
-0.009
0.057
0.011
-0.008
0.001
-0.039
-0.004
-0.051
-0.029
-0.052
-0.068
-0.058
-0.007
-0.026
-0.019
-0.011
-0.005
-0.034
-0.003
0.011
-0.004
0.064
0.051
0.001
0.066
0.057
0.060
0.003
0.020
0.048
0.054
0.039
0.004
0.064
0.013
0.035
0.022
0.023
0.012
0.037
-0.045
-0.013
0.009
0.016
-0.008
-0.002
-0.017
-0.058
-0.018
-0.049
-0.012
-0.029
-0.063
-0.035
-0.059
-0.066
0.015
-0.035
-0.056
-0.010
-0.038
-0.019
0.002
-0.027
-0.040
0.016
-0.027
-0.001
-0.005
-0.012
-0.017
-0.064
-0.016
-0.031
-0.021
-0.034
-0.014
-0.007
-0.002
-0.026
-0.012
0.005
-0.002
0.018
-0.018
0.024
-0.001
-0.028
-0.034
-0.016
-0.019
-0.001
-0.038
-0.008
-0.072
-0.011
-0.024
-0.030
-0.039
-0.018
0.016
0.003
0.017
-0.021
-0.004
-0.024
-0.032
-0.029
-0.018
-0.061
-0.014
-0.013
0.038
-0.033
-0.025
0.009
-0.012
0.009
-0.059
-0.048
-0.024
-0.022
-0.039
-0.019
-0.032
-0.046
-0.030
-0.011
-0.040
0.013
0.007
-0.007
-0.004
0.004
-0.013
-0.025
-0.017
0.015
0.009
0.031
-0.003
0.000
-0.016
0.036
-0.024
0.006
-0.001
-0.026
-0.045
-0.030
-0.031
0.005
-0.024
-0.056
-0.019
-0.018
-0.038
-0.008
-0.062
0.002
-0.027
0.009
-0.021
0.038
-0.057
0.024
-0.011
-0.004
-0.002
0.043
0.030
0.028
0.029
0.013
-0.017
0.028
0.020
-0.001
-0.032
0.026
-0.027
0.011
0.010
0.038
-0.034
-0.024
-0.002
0.015
0.017
-0.036
-0.016
-0.016
0.008
-0.027
-0.012
-0.016
-0.030
-0.004
-0.065
-0.014
0.002
0.004
-0.017
0.017
0.001
-0.016
-0.002
-0.021
-0.031
0.001
-0.013
0.015
0.003
0.007
-0.002
-0.015
0.014
0.007
-0.019
0.021
0.029
-0.007
-0.034
-0.032
-0.059
-0.006
0.006
-0.001
-0.004
-0.004
-0.035
-0.033
-0.030
-0.028
-0.045
-0.013
-0.023
-0.004
-0.028
-0.027
0.021
-0.011
-0.032
-0.027
0.014
-0.021
-0.004
-0.041
-0.012
-0.026
0.035
-0.020
0.021
0.012
-0.027
-0.036
-0.050
-0.015
-0.014
0.026
-0.013
-0.004
0.004
-0.028
0.024
-0.018
-0.046
-0.013
-0.002
-0.030
-0.020
0.009
-0.017
-0.024
0.035
0.027
-0.046
0.011
0.003
0.012
0.002
-0.012
-0.023
-0.002
-0.031
-0.007
-0.058
-0.008
-0.013
0.005
0.001
0.004
-0.010
0.032
0.029
0.039
-0.011
0.012
0.031
-0.023
-0.007
-0.004
0.026
0.018
0.011
0.009
0.012
-0.010
0.016
-0.013
-0.037
-0.032
-0.047
0.001
0.002
-0.011
0.018
-0.030
0.044
0.015
-0.017
-0.007
0.005
-0.016
-0.025
-0.012
-0.009
-0.007
-0.014
-0.065
-0.011
-0.027
-0.036
0.006
-0.015
-0.000
-0.006
-0.007
-0.037
0.009
-0.013
-0.001
-0.011
0.004
-0.017
0.007
0.004
-0.051
-0.045
-0.009
-0.013
0.008
-0.034
-0.029
-0.013
-0.065
-0.039
0.015
-0.010
-0.021
-0.004
-0.025
-0.044
-0.025
-0.050
-0.019
-0.020
-0.010
-0.034
-0.011
-0.029
-0.006
-0.017
-0.072
-0.044
-0.043
-0.023
-0.006
-0.041
-0.031
-0.046
-0.044
-0.018
0.006
-0.003
-0.022
0.013
-0.040
0.013
0.018
-0.017
0.015
0.027
0.010
0.001
-0.010
0.036
-0.006
-0.014
-0.019
-0.003
0.000
0.001
-0.001
-0.021
-0.031
-0.016
-0.044
-0.017
-0.025
-0.049
-0.032
-0.027
-0.025
-0.014
-0.059
-0.031
0.006
-0.018
-0.029
0.007
-0.030
-0.045
-0.027
0.004
0.004
-0.008
-0.043
-0.042
-0.010
-0.066
-0.005
-0.018
0.017
-0.017
-0.049
-0.027
-0.049
0.001
0.049
-0.009
0.010
0.004
-0.007
-0.008
-0.007
-0.026
0.026
-0.005
-0.022
-0.016
0.012
0.060
0.010
0.006
0.035
0.008
0.052
0.017
0.044
0.059
0.021
-0.004
0.028
0.009
-0.036
-0.047
-0.002
0.026
-0.013
0.006
0.017
-0.003
0.007
-0.014
-0.010
-0.017
-0.033
-0.046
-0.030
-0.023
-0.041
-0.017
-0.008
-0.005
-0.002
-0.001
-0.012
-0.028
-0.050
-0.029
-0.013
-0.035
-0.030
-0.014
0.000
-0.031
-0.036
0.000
-0.035
0.008
-0.053
-0.050
-0.020
-0.020
-0.011
-0.009
-0.035
-0.061
-0.002
-0.012
-0.020
-0.018
-0.030
-0.022
0.004
-0.029
-0.033
-0.020
-0.025
-0.018
0.012
-0.002
0.010
0.030
-0.015
0.022
-0.005
-0.002
0.024
-0.042
-0.043
-0.022
-0.023
-0.013
0.008
-0.026
0.019
-0.004
-0.012
0.029
-0.020
0.010
-0.006
-0.022
-0.055
-0.054
-0.033
-0.013
-0.018
-0.026
-0.016
0.001
-0.016
0.009
-0.022
0.033
0.011
0.035
-0.027
-0.012
-0.016
-0.017
0.020
0.005
-0.045
0.013
-0.013
-0.031
-0.045
-0.021
0.017
-0.040
0.001
0.012
-0.009
0.017
-0.004
-0.041
-0.008
-0.008
0.028
0.001
0.011
0.009
-0.033
0.011
0.003
0.062
0.003
0.022
0.050
0.038
-0.025
0.040
0.011
0.028
0.006
0.047
-0.036
-0.009
0.029
0.007
-0.027
0.009
-0.029
0.030
-0.025
-0.022
-0.029
-0.012
-0.047
-0.014
0.013
-0.045
-0.004
-0.024
0.019
0.043
-0.027
-0.021
0.018
0.006
-0.009
0.016
-0.012
0.029
0.042
0.036
-0.009
0.006
0.024
0.030
-0.015
0.005
-0.027
-0.003
-0.008
-0.048
-0.043
0.012
-0.022
0.006
0.003
-0.025
-0.022
-0.018
-0.016
0.002
-0.006
-0.013
-0.004
0.020
-0.031
-0.012
0.049
-0.027
-0.002
-0.010
-0.024
0.008
-0.033
-0.045
-0.013
-0.025
-0.037
0.021
-0.017
0.027
-0.017
0.013
-0.010
0.027
-0.004
-0.001
-0.079
-0.041
-0.027
0.036
-0.015
-0.059
-0.026
0.004
-0.008
0.002
-0.013
-0.010
-0.051
0.008
-0.024
-0.034
-0.026
-0.042
0.005
-0.020
-0.015
-0.013
-0.040
-0.001
-0.051
0.007
-0.031
-0.043
-0.027
-0.042
-0.026
-0.026
-0.013
-0.004
-0.006
-0.002
-0.009
0.004
-0.010
-0.023
0.010
0.048
0.005
0.003
-0.012
0.001
0.008
0.028
-0.006
-0.018
-0.021
0.037
0.008
-0.021
-0.037
0.019
-0.006
0.024
0.008
-0.013
0.027
0.010
0.006
0.024
0.048
0.027
-0.002
-0.010
0.011
0.001
-0.002
-0.032
-0.021
-0.040
0.013
-0.007
-0.013
-0.016
-0.035
0.002
0.008
-0.045
-0.029
-0.038
-0.044
-0.049
-0.020
-0.037
0.006
-0.031
-0.001
0.018
0.018
-0.003
-0.030
-0.009
-0.019
-0.037
-0.038
0.008
-0.005
-0.035
-0.007
-0.011
0.004
-0.009
-0.011
-0.025
-0.024
-0.011
-0.009
-0.043
-0.062
-0.030
0.010
-0.009
-0.022
-0.011
0.009
0.013
0.005
0.024
-0.044
-0.029
-0.032
-0.039
-0.048
-0.006
-0.020
-0.017
-0.017
-0.029
-0.024
-0.021
-0.038
-0.026
0.032
-0.034
-0.016
-0.032
-0.048
0.005
0.008
-0.040
-0.023
-0.011
0.028
0.003
-0.023
-0.044
0.005
-0.035
0.002
-0.017
-0.024
-0.029
-0.044
-0.056
0.001
0.015
-0.020
-0.065
-0.031
-0.001
0.008
-0.010
-0.052
-0.003
-0.028
-0.003
0.016
-0.007
-0.007
-0.046
-0.040
-0.032
-0.044
-0.046
-0.003
-0.013
-0.020
-0.023
0.015
-0.027
-0.025
0.005
0.036
0.041
0.018
0.006
-0.002
0.011
0.029
0.004
0.050
0.023
0.023
0.064
0.059
0.052
0.037
0.041
0.013
-0.027
0.057
0.025
0.009
0.051
0.008
-0.015
0.014
-0.033
-0.018
-0.011
-0.035
-0.029
0.030
-0.019
0.035
-0.030
-0.043
-0.018
-0.038
-0.029
-0.037
-0.035
-0.021
0.011
-0.044
0.013
-0.027
-0.023
-0.040
-0.050
-0.041
-0.050
-0.024
0.005
-0.071
-0.006
-0.006
-0.017
-0.010
0.002
-0.018
-0.014
-0.033
-0.036
-0.025
0.004
-0.002
-0.030
-0.028
-0.051
-0.040
-0.014
-0.005
0.001
-0.025
0.014
0.007
0.001
0.006
-0.007
0.049
-0.056
0.017
0.011
0.063
-0.001
-0.038
-0.051
0.011
0.012
0.020
0.009
0.018
0.008
0.034
-0.001
-0.009
-0.026
-0.031
-0.021
0.021
-0.002
-0.023
-0.028
-0.022
-0.021
-0.008
-0.050
-0.025
-0.046
-0.008
-0.025
0.017
-0.019
-0.025
-0.049
-0.037
-0.031
-0.047
-0.040
-0.019
-0.010
-0.052
-0.002
0.009
-0.050
0.021
-0.043
-0.064
-0.025
-0.037
-0.007
-0.058
-0.075
-0.003
-0.011
-0.030
0.013
0.056
0.025
0.064
-0.007
-0.003
0.001
0.026
0.024
0.034
0.047
0.011
0.012
0.000
0.011
-0.040
0.003
-0.014
-0.009
0.027
-0.027
0.020
-0.020
-0.009
-0.014
-0.008
-0.006
-0.043
-0.023
-0.009
-0.011
-0.014
-0.005
0.029
-0.007
-0.007
-0.001
0.007
-0.015
-0.001
-0.015
-0.004
0.021
0.026
-0.019
-0.005
-0.047
0.007
-0.011
-0.052
0.000
-0.027
-0.039
0.014
0.015
-0.015
-0.015
0.005
-0.047
-0.006
-0.054
-0.022
-0.035
-0.026
-0.008
-0.052
-0.020
0.002
-0.020
-0.005
-0.009
0.004
-0.005
-0.017
-0.014
-0.026
-0.012
0.005
-0.011
-0.027
-0.019
-0.026
-0.008
-0.057
-0.048
-0.034
-0.049
-0.027
-0.071
-0.041
-0.037
-0.014
-0.020
-0.023
-0.007
-0.027
-0.048
-0.041
-0.021
-0.005
0.011
0.008
0.022
-0.017
-0.028
-0.007
-0.009
0.019
0.001
-0.027
-0.002
-0.023
-0.023
-0.003
-0.016
0.016
0.016
-0.017
0.014
-0.003
0.021
0.006
0.020
-0.029
-0.039
-0.053
-0.068
-0.046
-0.052
-0.031
-0.013
-0.049
-0.042
-0.011
-0.032
-0.032
0.034
-0.000
0.055
0.006
0.012
0.007
0.017
-0.006
0.023
0.013
0.000
-0.015
0.010
0.021
0.015
0.003
-0.002
0.012
-0.017
0.030
0.043
0.015
0.003
0.013
0.016
-0.038
-0.041
-0.020
-0.007
-0.007
-0.012
-0.024
-0.002
-0.017
-0.033
-0.008
-0.004
0.010
0.001
0.040
-0.011
-0.033
0.036
-0.010
0.012
-0.003
-0.005
-0.003
-0.009
-0.003
-0.024
0.015
0.035
-0.016
-0.017
-0.016
-0.011
-0.004
-0.007
0.009
-0.028
-0.045
-0.041
-0.045
-0.012
-0.044
-0.061
-0.021
-0.039
-0.020
0.012
-0.023
-0.011
0.029
-0.006
-0.006
-0.011
0.004
-0.025
-0.004
-0.041
-0.016
-0.009
-0.041
-0.033
-0.024
0.005
0.008
-0.016
-0.027
-0.021
-0.012
0.009
0.010
0.001
0.010
0.017
0.035
0.016
-0.038
0.036
0.026
-0.016
-0.015
-0.011
-0.005
-0.030
-0.015
0.029
0.012
-0.012
0.009
0.045
0.015
0.015
-0.010
0.003
0.013
0.005
-0.035
-0.002
-0.005
0.027
-0.013
0.008
-0.028
0.015
-0.042
-0.018
-0.010
-0.057
0.008
-0.017
-0.014
0.020
-0.033
-0.049
-0.042
-0.015
-0.017
0.005
-0.005
0.010
-0.039
-0.030
-0.024
-0.029
-0.016
0.008
-0.023
0.015
0.030
0.017
0.000
0.027
-0.002
0.003
0.036
-0.029
0.004
-0.022
-0.018
0.011
0.004
0.027
0.030
-0.017
-0.035
-0.020
0.007
-0.034
-0.058
-0.022
-0.017
-0.026
-0.026
-0.008
-0.021
-0.032
0.038
0.005
-0.014
-0.021
-0.028
-0.009
-0.059
-0.026
0.007
0.034
-0.017
-0.007
0.002
0.021
0.023
0.008
0.016
0.010
0.003
0.027
0.030
0.015
-0.018
0.032
-0.013
-0.010
-0.019
0.009
0.018
0.049
-0.010
-0.030
-0.069
0.003
0.025
-0.038
-0.056
0.006
-0.042
-0.021
-0.001
-0.012
-0.005
0.008
-0.049
-0.016
0.020
0.027
0.022
0.000
0.004
-0.008
0.001
-0.002
-0.015
0.024
-0.006
0.004
-0.019
-0.029
-0.003
-0.061
0.010
-0.026
0.019
-0.042
-0.036
-0.006
0.017
-0.008
0.017
-0.039
-0.036
0.013
-0.014
0.021
0.005
-0.008
-0.019
-0.018
-0.021
0.019
-0.046
0.003
-0.013
-0.019
-0.006
-0.003
-0.007
-0.022
-0.038
-0.014
0.016
0.030
0.022
0.049
-0.016
-0.010
-0.023
-0.007
0.007
0.017
-0.022
-0.018
0.011
0.014
0.028
-0.011
-0.002
0.043
0.007
0.055
0.025
0.017
-0.033
0.033
0.027
0.023
0.010
0.016
-0.011
0.058
-0.001
-0.020
-0.033
-0.033
-0.023
-0.010
-0.042
-0.021
-0.011
-0.010
-0.039
-0.013
0.013
-0.006
0.026
0.008
-0.010
0.024
0.002
0.013
-0.036
-0.013
-0.033
-0.012
-0.033
-0.048
-0.033
0.030
-0.042
-0.005
-0.021
-0.022
-0.015
0.022
-0.012
0.034
0.032
0.050
0.036
0.008
0.048
0.044
-0.023
0.016
0.016
-0.003
0.012
-0.040
-0.002
-0.008
-0.007
0.008
0.015
0.017
0.004
-0.046
0.006
-0.042
-0.018
-0.056
0.007
-0.002
0.014
0.010
0.002
-0.008
-0.033
-0.024
-0.024
-0.001
-0.029
-0.000
-0.029
0.005
-0.014
-0.010
-0.003
0.023
-0.013
-0.009
-0.007
-0.007
-0.015
-0.007
-0.043
-0.012
0.038
-0.013
-0.012
-0.018
0.023
-0.009
-0.028
-0.011
0.012
-0.057
-0.020
-0.060
-0.028
-0.014
0.010
-0.027
-0.042
-0.036
0.012
-0.022
0.026
0.002
0.004
0.013
0.013
-0.006
0.003
-0.027
-0.035
-0.049
-0.018
-0.045
-0.018
0.012
-0.006
-0.032
0.011
-0.001
-0.013
-0.050
-0.018
0.035
-0.058
0.019
0.018
0.000
-0.016
0.049
0.028
0.038
0.049
0.074
0.031
0.012
0.040
0.031
-0.004
0.015
-0.004
-0.014
-0.026
0.002
-0.024
-0.016
0.015
-0.023
-0.006
0.010
-0.038
-0.025
-0.032
-0.042
-0.018
-0.008
-0.033
0.042
-0.024
-0.023
0.014
-0.001
-0.034
-0.012
0.005
-0.034
-0.029
0.000
-0.028
-0.043
0.006
-0.001
-0.011
-0.022
-0.038
-0.018
-0.033
-0.016
-0.026
-0.016
-0.006
-0.003
0.012
0.010
0.006
-0.020
-0.022
-0.044
-0.048
-0.019
-0.031
0.001
-0.022
-0.004
-0.032
-0.040
-0.059
-0.027
-0.001
0.003
-0.040
-0.019
-0.046
0.015
-0.068
-0.073
-0.052
-0.012
0.003
0.036
-0.019
-0.010
-0.039
-0.019
-0.026
0.005
0.014
0.009
0.005
0.000
-0.011
-0.006
-0.030
0.001
0.004
-0.037
-0.014
-0.005
-0.017
-0.039
0.024
-0.012
-0.005
-0.067
-0.039
-0.008
-0.018
-0.020
-0.040
-0.040
-0.055
-0.039
-0.027
-0.011
-0.030
-0.014
-0.025
0.010
-0.030
-0.012
-0.009
-0.014
-0.019
-0.037
-0.018
0.007
-0.007
0.000
0.053
-0.004
0.034
0.017
0.031
0.021
0.044
0.007
-0.012
0.019
-0.000
0.022
0.017
-0.012
0.015
0.024
0.030
-0.025
-0.002
-0.018
0.017
-0.039
-0.067
0.006
-0.049
-0.016
-0.032
-0.030
-0.021
-0.018
-0.088
0.009
0.006
0.012
0.008
0.044
-0.050
0.006
-0.017
0.025
-0.034
0.003
-0.012
-0.034
-0.022
-0.025
-0.016
-0.023
-0.005
-0.014
-0.030
0.007
0.016
-0.000
-0.005
-0.004
-0.031
0.016
0.002
0.012
-0.006
0.005
-0.003
-0.006
0.018
0.035
-0.004
0.017
-0.028
-0.003
0.021
0.016
-0.043
-0.021
-0.025
-0.009
-0.006
0.013
0.019
0.021
-0.017
-0.021
0.005
0.020
-0.013
0.002
0.005
0.006
-0.032
0.030
-0.016
0.027
0.005
-0.031
0.007
-0.018
-0.002
-0.036
-0.015
-0.023
-0.030
-0.037
-0.057
-0.029
-0.003
-0.001
-0.032
-0.001
-0.028
-0.020
-0.018
-0.024
0.007
0.006
-0.024
-0.019
-0.013
0.008
0.036
0.008
0.034
-0.055
0.010
-0.002
0.024
0.015
0.027
-0.011
0.001
0.051
0.019
0.025
0.041
-0.004
0.002
0.023
0.029
0.016
0.016
0.001
0.052
0.009
0.024
0.030
-0.004
0.010
0.009
0.030
0.008
0.051
0.009
0.004
-0.024
-0.017
-0.008
0.028
0.005
-0.007
0.011
0.010
0.014
0.003
-0.008
0.015
0.008
-0.002
0.006
-0.018
-0.021
0.027
0.007
-0.036
-0.009
0.008
0.023
-0.004
-0.012
-0.004
0.004
0.035
0.004
-0.001
-0.008
0.014
0.035
-0.040
0.003
-0.040
0.009
-0.047
-0.020
-0.027
-0.055
-0.028
-0.009
-0.027
-0.048
-0.032
-0.064
-0.017
-0.024
-0.040
0.002
-0.042
-0.045
-0.016
0.021
0.008
-0.020
0.010
-0.032
-0.025
-0.037
-0.040
-0.013
-0.037
-0.046
0.004
-0.049
0.005
-0.053
-0.031
-0.069
-0.063
0.006
-0.018
0.003
-0.022
-0.001
-0.038
-0.003
-0.009
-0.003
-0.009
0.017
-0.002
0.004
0.033
-0.028
-0.038
-0.023
-0.031
0.008
-0.034
0.032
0.002
-0.048
0.008
-0.038
-0.063
-0.008
-0.034
-0.040
-0.013
-0.082
-0.047
-0.071
-0.059
-0.073
-0.017
-0.025
-0.034
-0.037
-0.025
-0.050
-0.010
-0.004
-0.004
-0.030
-0.025
-0.030
0.004
-0.009
-0.052
-0.022
0.002
-0.027
0.005
-0.009
-0.019
0.036
0.029
0.025
-0.031
-0.032
-0.062
0.007
-0.032
-0.018
-0.021
-0.022
-0.023
-0.010
-0.030
-0.030
-0.054
0.001
-0.027
-0.006
-0.051
-0.005
-0.058
0.002
-0.038
-0.066
-0.008
-0.022
-0.065
-0.041
-0.016
-0.013
-0.051
-0.010
-0.020
-0.052
-0.023
-0.053
-0.018
0.006
0.043
0.022
-0.024
-0.015
0.013
-0.046
-0.006
0.005
-0.023
-0.022
0.021
-0.000
-0.015
0.027
-0.029
0.059
0.010
-0.008
-0.022
0.018
0.008
-0.018
0.030
0.015
-0.004
-0.002
-0.007
-0.014
-0.052
-0.047
-0.025
-0.013
-0.028
-0.019
-0.035
-0.012
-0.035
-0.026
-0.070
-0.051
-0.015
-0.035
-0.046
-0.034
-0.080
-0.014
-0.021
-0.008
-0.024
-0.011
-0.028
-0.021
-0.025
-0.014
0.031
0.025
-0.005
0.024
0.003
-0.011
0.003
-0.019
-0.055
-0.026
-0.017
0.006
-0.041
-0.028
-0.022
-0.005
-0.027
0.013
-0.032
-0.023
-0.010
-0.013
-0.021
0.008
-0.035
-0.043
-0.011
-0.022
-0.011
0.035
-0.000
0.010
-0.011
0.005
-0.025
-0.037
-0.036
-0.012
-0.063
-0.050
-0.009
-0.024
-0.028
0.005
-0.038
0.001
0.043
-0.036
0.002
0.052
0.010
-0.004
-0.006
-0.051
-0.026
-0.047
-0.046
-0.039
-0.014
-0.012
-0.018
-0.027
-0.015
0.053
-0.029
-0.037
-0.012
-0.036
-0.022
-0.007
-0.042
-0.025
-0.014
-0.015
-0.032
-0.046
-0.028
-0.038
-0.036
-0.033
-0.057
-0.032
-0.004
0.003
-0.008
0.002
-0.022
-0.004
0.016
0.015
0.013
0.033
0.025
0.031
0.037
0.040
0.043
0.052
0.086
0.034
0.011
0.017
-0.037
0.005
-0.008
0.017
-0.025
0.008
-0.031
-0.018
-0.018
-0.029
-0.002
0.014
-0.012
-0.017
-0.022
-0.041
-0.056
-0.016
-0.053
-0.015
-0.007
-0.019
-0.001
-0.010
-0.061
-0.038
-0.083
-0.022
-0.025
-0.035
-0.022
-0.006
-0.017
0.024
0.030
-0.029
-0.023
-0.010
0.013
-0.018
-0.047
0.018
-0.053
0.022
-0.040
-0.016
-0.003
0.008
-0.009
-0.027
-0.058
0.033
-0.044
-0.009
-0.028
-0.015
-0.012
-0.017
-0.033
0.000
-0.029
0.008
-0.025
0.001
-0.012
0.006
-0.042
-0.020
-0.053
-0.010
-0.031
-0.010
-0.063
-0.025
0.001
-0.027
-0.016
-0.024
-0.018
0.014
0.032
-0.041
-0.008
0.007
-0.042
-0.043
-0.065
0.006
-0.048
-0.037
-0.035
0.008
-0.029
-0.000
-0.033
-0.008
-0.012
-0.066
-0.029
-0.044
-0.032
0.020
-0.036
-0.034
0.032
-0.022
0.018
-0.036
0.009
-0.007
-0.023
-0.019
-0.020
-0.029
-0.029
-0.006
-0.010
-0.021
0.008
0.004
-0.009
-0.021
-0.010
0.008
0.021
-0.011
-0.009
-0.009
-0.029
0.005
0.004
-0.005
-0.028
-0.031
-0.015
-0.018
-0.043
0.017
-0.012
0.007
0.007
0.025
0.042
0.009
-0.022
-0.021
0.004
-0.029
0.008
-0.007
-0.047
0.006
-0.002
0.003
0.001
-0.029
-0.043
-0.039
0.015
-0.034
-0.034
-0.024
-0.022
0.024
-0.020
-0.057
-0.004
-0.023
0.004
-0.003
-0.018
-0.020
-0.022
-0.037
-0.048
0.016
-0.059
-0.021
0.028
-0.019
0.011
-0.022
0.013
-0.012
0.001
-0.035
-0.029
-0.036
-0.018
0.019
0.024
-0.032
-0.005
0.024
0.030
0.036
0.000
-0.007
-0.010
0.006
-0.021
-0.003
-0.019
-0.026
0.020
-0.009
-0.017
-0.010
-0.015
0.003
-0.024
-0.015
-0.012
-0.020
-0.039
-0.003
-0.033
-0.028
-0.019
0.001
0.027
0.003
-0.008
-0.027
-0.012
-0.055
0.012
-0.042
-0.012
-0.034
-0.037
0.014
0.024
-0.027
-0.010
-0.040
-0.026
-0.035
0.012
0.024
0.003
0.008
0.006
0.009
-0.043
-0.044
-0.019
-0.022
0.019
-0.018
-0.017
-0.025
-0.049
-0.014
-0.004
0.023
-0.014
0.005
-0.005
-0.007
-0.004
0.023
-0.010
0.015
0.010
0.021
0.045
0.030
0.015
0.037
0.022
-0.044
-0.014
0.010
-0.011
0.046
-0.007
-0.014
0.030
0.009
-0.008
0.017
0.012
0.034
-0.043
-0.013
0.032
0.025
-0.002
0.026
-0.032
-0.016
-0.022
-0.007
0.032
0.027
-0.014
-0.044
-0.020
-0.042
-0.012
0.008
-0.039
-0.039
-0.043
0.022
-0.044
-0.037
-0.000
-0.027
-0.026
0.004
-0.048
-0.003
-0.020
-0.006
0.002
0.014
0.005
-0.044
-0.014
-0.027
0.018
0.034
-0.016
-0.040
-0.030
-0.016
-0.019
-0.057
0.016
0.004
-0.007
-0.064
-0.036
-0.055
0.002
-0.039
-0.015
-0.050
-0.012
-0.050
-0.059
-0.027
-0.039
0.010
-0.043
-0.024
-0.040
-0.019
-0.043
-0.046
-0.036
-0.037
-0.042
-0.004
-0.040
-0.050
-0.016
-0.009
0.012
-0.030
-0.071
0.006
0.019
0.011
-0.010
-0.007
-0.001
0.003
-0.025
-0.026
0.002
-0.020
-0.011
-0.029
-0.020
-0.032
-0.040
-0.014
-0.014
0.018
-0.022
-0.020
-0.031
-0.012
-0.071
-0.015
-0.033
-0.001
-0.039
-0.055
0.008
-0.006
-0.029
0.005
-0.006
-0.041
0.002
-0.024
-0.006
0.048
0.021
0.027
0.029
0.053
0.031
0.047
0.044
0.054
-0.000
0.026
0.015
-0.006
0.028
-0.033
0.019
0.021
0.001
0.023
0.012
-0.027
-0.018
0.007
-0.017
-0.036
-0.018
-0.010
-0.011
-0.055
-0.044
0.026
-0.034
-0.025
-0.044
0.021
-0.014
-0.010
-0.014
0.007
0.030
-0.013
-0.037
0.001
0.003
0.011
-0.005
-0.012
-0.010
-0.013
0.011
-0.016
-0.058
-0.004
-0.007
0.019
-0.015
-0.006
-0.002
-0.016
0.014
-0.015
0.001
-0.016
-0.016
0.015
-0.008
-0.072
-0.040
-0.022
-0.037
-0.025
-0.012
-0.061
-0.045
-0.054
-0.061
-0.001
-0.042
-0.026
-0.024
-0.015
0.010
-0.046
0.007
-0.031
-0.040
-0.012
-0.016
-0.015
-0.035
0.013
-0.025
-0.022
-0.011
-0.013
-0.044
0.028
0.020
-0.020
-0.003
-0.016
0.010
0.015
-0.014
-0.004
-0.007
-0.003
-0.016
-0.013
0.015
0.011
-0.030
-0.020
-0.029
-0.048
-0.024
-0.021
0.004
-0.058
-0.040
-0.021
-0.058
-0.030
-0.033
-0.002
-0.031
-0.019
-0.057
-0.062
-0.039
0.014
-0.021
-0.053
-0.060
-0.020
-0.027
-0.004
-0.008
-0.008
0.021
-0.020
0.004
0.020
0.032
0.050
0.028
0.012
0.014
0.043
0.024
0.024
0.028
0.021
0.058
0.034
0.076
0.049
0.064
0.030
0.049
0.003
0.004
0.021
-0.032
0.030
-0.031
0.013
-0.022
-0.013
-0.022
-0.006
-0.050
-0.042
-0.039
-0.010
-0.082
-0.061
-0.005
0.009
-0.017
-0.048
-0.036
-0.045
-0.056
-0.032
-0.007
0.004
0.023
-0.033
-0.004
0.027
0.004
0.025
0.065
0.009
-0.013
0.012
0.019
0.002
-0.032
-0.003
-0.037
-0.043
-0.018
0.001
0.008
0.001
0.022
-0.004
-0.004
0.001
-0.008
0.007
0.040
0.028
0.005
0.001
0.011
-0.039
-0.031
0.001
-0.043
0.009
-0.020
-0.041
-0.029
-0.014
-0.041
-0.004
-0.024
-0.020
0.005
-0.020
-0.017
-0.024
-0.063
0.026
-0.017
0.015
-0.014
-0.007
-0.052
-0.006
-0.002
-0.010
-0.021
-0.012
-0.042
-0.012
-0.003
-0.028
-0.002
-0.025
-0.028
-0.019
-0.001
0.047
-0.011
0.023
-0.016
-0.024
-0.011
-0.007
-0.033
-0.036
-0.001
-0.095
-0.036
-0.054
-0.021
-0.010
-0.003
-0.001
0.006
-0.006
-0.002
-0.027
-0.010
0.038
0.027
0.009
0.018
0.019
0.043
0.025
0.045
0.043
0.059
0.025
0.058
0.050
0.040
-0.024
0.071
0.056
0.045
0.004
-0.015
-0.020
0.004
-0.045
0.017
0.027
-0.027
-0.019
-0.022
0.001
-0.017
-0.038
0.010
-0.046
-0.047
-0.029
-0.045
-0.030
-0.054
-0.021
-0.037
-0.025
0.020
-0.006
-0.044
-0.007
-0.011
-0.033
-0.003
-0.016
-0.000
-0.030
-0.045
-0.036
-0.016
-0.085
0.021
-0.019
-0.017
-0.016
-0.016
-0.006
-0.012
-0.016
-0.037
-0.001
-0.017
-0.009
-0.046
-0.024
-0.004
-0.021
-0.020
-0.032
-0.020
-0.005
-0.030
0.010
-0.020
-0.023
-0.005
-0.035
-0.021
-0.001
-0.003
-0.015
-0.023
-0.013
0.001
-0.031
-0.029
-0.024
-0.026
-0.042
-0.025
-0.065
-0.014
-0.029
-0.005
-0.009
0.025
-0.025
-0.046
-0.034
-0.056
-0.021
-0.009
-0.002
-0.046
-0.008
0.016
-0.006
-0.026
0.007
-0.016
-0.009
-0.013
0.014
0.022
0.015
-0.003
0.032
-0.016
-0.009
-0.011
-0.021
-0.015
0.002
-0.013
-0.013
-0.017
-0.032
-0.071
-0.045
-0.021
-0.029
-0.049
-0.028
-0.014
-0.014
0.041
-0.013
-0.052
-0.013
-0.033
-0.038
-0.025
0.011
-0.032
-0.011
0.023
0.021
0.010
0.028
0.040
-0.011
-0.001
-0.005
0.018
0.013
0.001
-0.010
0.018
-0.005
-0.005
-0.028
-0.043
-0.013
-0.008
-0.004
-0.006
-0.021
-0.031
-0.072
-0.019
-0.025
0.025
-0.016
-0.001
0.013
-0.015
-0.008
0.034
-0.007
0.024
0.000
-0.014
-0.056
-0.031
-0.014
-0.020
0.023
0.013
0.042
-0.009
0.003
-0.016
0.012
-0.016
-0.013
-0.036
-0.024
-0.017
-0.020
-0.031
-0.018
0.001
0.040
-0.021
0.005
-0.061
-0.016
-0.010
-0.033
-0.039
-0.015
0.007
-0.030
-0.047
-0.042
0.024
0.008
-0.024
0.025
-0.044
0.004
-0.039
-0.058
-0.013
-0.021
-0.000
0.020
-0.010
-0.044
-0.013
-0.000
-0.015
-0.006
-0.019
-0.017
0.003
0.023
0.021
0.041
-0.015
-0.016
0.020
-0.057
0.034
-0.003
-0.005
-0.024
-0.008
-0.021
-0.002
0.016
-0.016
0.039
0.050
0.014
0.048
0.015
-0.010
-0.032
-0.008
-0.037
-0.038
-0.031
-0.037
0.005
-0.017
-0.002
0.014
-0.016
-0.015
-0.026
-0.036
0.007
-0.003
0.011
-0.016
0.037
-0.049
-0.033
0.051
0.005
0.030
0.019
0.026
-0.004
-0.012
-0.019
-0.039
0.018
-0.004
-0.038
0.009
0.024
0.001
-0.001
0.013
0.018
-0.006
0.047
-0.029
-0.012
-0.003
-0.007
-0.008
-0.033
-0.021
0.002
-0.032
-0.002
-0.009
-0.046
0.006
0.006
-0.029
0.005
0.008
-0.002
-0.002
0.010
0.026
-0.023
0.021
-0.016
-0.038
-0.049
-0.004
-0.009
0.017
0.013
0.008
-0.031
-0.044
-0.008
-0.022
0.001
-0.032
-0.049
-0.020
-0.015
-0.062
-0.026
-0.035
-0.041
-0.027
-0.047
-0.028
0.000
-0.003
-0.025
-0.045
-0.076
-0.038
-0.019
0.007
-0.027
0.033
-0.007
-0.015
-0.004
0.023
-0.020
0.010
0.012
-0.027
-0.027
-0.031
-0.038
-0.022
-0.021
-0.007
-0.015
0.006
-0.025
-0.007
-0.007
-0.001
-0.009
0.006
-0.008
-0.009
-0.055
-0.024
-0.021
-0.006
0.001
-0.015
-0.027
-0.018
-0.014
-0.041
-0.028
-0.010
-0.016
-0.053
-0.042
-0.014
-0.043
-0.043
-0.059
-0.022
0.032
-0.036
-0.009
-0.041
-0.051
-0.012
-0.061
-0.029
0.053
0.037
-0.033
-0.001
-0.010
-0.049
-0.003
0.003
0.015
0.025
-0.004
0.001
0.008
0.012
0.021
0.026
0.029
0.018
0.050
0.036
0.053
0.035
0.012
0.051
0.015
0.014
0.045
0.014
0.020
0.017
0.010
-0.002
0.010
-0.026
-0.009
0.041
0.003
0.038
-0.015
0.038
-0.014
-0.014
-0.017
-0.028
-0.047
-0.004
0.009
-0.032
0.013
-0.027
-0.036
-0.011
-0.044
-0.021
-0.037
-0.008
-0.063
-0.026
-0.012
-0.024
-0.020
0.030
0.034
-0.021
-0.025
-0.005
-0.015
-0.017
-0.037
-0.057
-0.016
-0.024
-0.024
-0.002
-0.047
-0.027
-0.019
0.021
-0.024
-0.029
0.004
-0.020
-0.005
-0.022
0.016
-0.008
-0.020
-0.001
-0.012
-0.012
-0.004
0.013
-0.027
-0.012
0.021
0.013
0.002
-0.007
0.009
-0.007
-0.048
-0.000
-0.043
-0.021
0.010
-0.045
-0.021
-0.034
-0.036
0.016
-0.048
-0.000
-0.035
-0.015
-0.036
-0.048
-0.011
-0.016
-0.038
-0.012
0.008
0.006
-0.017
0.039
-0.026
0.003
0.006
0.007
0.054
-0.005
-0.037
-0.018
0.008
0.010
-0.014
-0.044
0.002
-0.017
-0.016
0.011
0.021
0.026
-0.005
0.011
-0.019
0.020
-0.034
-0.005
-0.026
-0.005
-0.022
0.022
-0.011
-0.006
0.005
0.037
-0.003
0.019
0.002
-0.010
0.005
0.012
0.020
0.027
-0.016
0.025
-0.000
-0.001
0.032
0.000
0.043
0.008
-0.022
0.007
-0.059
0.008
0.018
-0.024
-0.009
-0.007
0.007
-0.033
-0.000
-0.020
0.004
0.004
0.002
-0.018
-0.002
0.024
-0.027
-0.027
0.021
0.035
0.014
-0.008
0.025
0.005
0.005
-0.003
0.005
0.004
-0.035
-0.032
-0.017
-0.003
-0.021
-0.039
0.027
0.017
0.008
-0.005
0.031
-0.027
-0.044
0.034
-0.009
-0.009
-0.006
0.024
0.000
0.017
0.002
0.031
0.000
-0.046
-0.057
-0.038
-0.007
-0.044
0.004
-0.033
-0.025
-0.034
0.001
-0.048
-0.003
0.015
-0.001
0.010
0.031
-0.036
0.001
-0.034
-0.025
-0.018
0.005
-0.037
-0.042
-0.018
0.010
-0.024
-0.006
0.037
0.001
-0.033
-0.049
-0.042
0.006
-0.020
-0.006
-0.050
0.010
-0.035
-0.031
-0.005
-0.031
0.002
-0.006
-0.003
-0.021
-0.028
-0.005
-0.035
0.014
0.007
0.014
0.024
0.022
0.008
0.023
0.010
0.021
0.020
0.006
0.021
-0.008
-0.039
0.002
-0.030
-0.007
-0.004
0.023
0.003
0.015
0.002
0.050
-0.004
0.041
-0.010
0.012
-0.016
-0.016
0.006
0.010
-0.012
0.027
0.047
0.015
0.038
0.030
0.025
0.029
0.007
0.002
-0.023
-0.004
-0.060
-0.011
-0.033
-0.017
-0.063
-0.024
-0.024
-0.011
-0.056
-0.024
-0.040
-0.017
-0.029
-0.035
-0.001
-0.007
-0.010
-0.024
-0.011
0.001
-0.036
-0.000
-0.028
0.028
-0.024
-0.002
-0.000
-0.025
-0.000
-0.007
-0.026
-0.003
-0.013
0.002
0.006
-0.008
0.019
0.033
0.006
-0.025
-0.003
-0.019
-0.007
0.001
0.004
-0.014
-0.008
0.002
-0.015
-0.064
-0.025
-0.042
-0.016
-0.044
-0.002
0.011
0.005
-0.014
0.000
0.019
0.045
-0.020
0.006
-0.017
-0.027
-0.029
0.024
-0.031
-0.023
-0.010
-0.017
0.013
-0.020
0.046
-0.038
-0.006
-0.024
0.009
0.024
0.047
-0.044
0.003
-0.014
-0.014
-0.005
-0.002
-0.043
-0.041
-0.020
-0.016
0.006
-0.003
-0.004
0.020
-0.014
-0.025
0.010
-0.018
0.007
-0.060
-0.018
-0.067
-0.018
-0.038
0.004
0.005
0.002
0.003
-0.016
-0.029
0.005
0.046
0.020
-0.021
0.011
0.022
0.018
0.012
0.029
0.052
0.024
0.014
0.025
0.058
0.064
0.001
0.008
0.026
-0.004
0.012
0.023
0.037
0.028
-0.011
0.001
-0.015
-0.028
0.011
-0.006
0.002
-0.048
-0.024
0.023
-0.027
0.019
-0.029
-0.013
-0.028
-0.042
-0.047
-0.005
0.007
-0.041
-0.007
-0.025
0.029
0.013
-0.047
-0.009
-0.038
0.009
-0.006
-0.044
-0.011
-0.026
-0.030
-0.008
0.004
0.020
-0.005
-0.025
-0.013
-0.026
-0.035
-0.012
-0.003
0.002
-0.011
0.015
-0.033
-0.070
-0.022
-0.019
0.002
-0.013
0.010
-0.037
-0.001
-0.016
-0.039
-0.055
-0.022
0.029
-0.020
-0.010
0.002
0.012
0.019
0.022
0.014
-0.009
0.006
-0.035
0.028
0.013
0.003
0.029
-0.030
0.001
-0.006
-0.036
-0.002
-0.036
0.000
-0.027
-0.043
-0.048
-0.022
-0.041
-0.026
-0.009
0.003
-0.023
0.003
-0.018
-0.034
-0.047
0.006
-0.028
-0.014
-0.003
-0.011
-0.040
-0.021
-0.035
-0.042
-0.055
-0.058
-0.069
-0.065
-0.026
-0.051
-0.029
-0.002
0.038
0.024
-0.013
0.017
0.014
0.034
0.012
0.025
-0.001
0.052
0.037
0.006
0.014
0.049
0.035
0.033
0.010
0.015
-0.008
-0.017
-0.000
-0.016
-0.038
-0.033
0.015
-0.019
-0.013
0.004
0.000
-0.023
-0.016
-0.009
-0.018
0.004
-0.007
-0.003
0.009
0.008
0.010
-0.008
-0.024
-0.001
-0.027
0.045
0.015
0.017
0.032
-0.024
0.045
-0.030
-0.023
-0.058
-0.037
-0.034
0.011
-0.021
-0.029
-0.021
0.002
0.023
-0.004
-0.013
-0.009
-0.034
-0.001
-0.017
-0.042
-0.032
-0.036
-0.012
-0.013
-0.018
0.012
0.033
-0.025
0.016
-0.019
-0.005
-0.006
0.008
-0.003
-0.001
0.023
-0.029
-0.005
0.001
-0.025
-0.011
-0.052
-0.022
-0.015
0.015
-0.028
0.020
0.016
0.002
-0.014
-0.006
0.003
-0.001
-0.030
0.011
0.008
-0.013
-0.006
-0.000
-0.017
-0.009
-0.009
-0.018
-0.034
0.029
-0.004
-0.045
-0.039
-0.020
-0.052
-0.018
-0.031
0.014
0.012
-0.049
-0.012
0.007
-0.017
-0.018
-0.051
-0.048
-0.034
-0.032
-0.049
-0.060
-0.035
-0.021
0.008
-0.003
-0.004
-0.026
0.013
-0.023
-0.032
-0.015
-0.035
0.016
0.017
-0.005
0.019
0.035
-0.001
-0.023
-0.003
0.032
0.029
0.031
0.037
-0.004
0.037
-0.006
0.009
0.002
0.003
-0.003
-0.009
-0.046
0.008
0.004
0.027
-0.015
-0.018
-0.038
-0.033
-0.030
-0.014
-0.006
-0.025
-0.062
0.014
0.033
0.021
0.021
-0.031
0.019
-0.014
0.006
0.005
0.011
0.029
-0.042
-0.039
0.007
-0.022
0.012
0.004
0.008
0.010
-0.007
-0.015
-0.023
0.006
-0.060
-0.039
0.021
-0.056
-0.015
-0.043
-0.002
-0.000
-0.035
-0.022
-0.020
-0.001
0.011
-0.006
0.008
-0.006
-0.005
0.004
-0.032
0.005
0.008
-0.033
-0.023
-0.012
0.006
0.013
-0.023
0.017
-0.020
0.014
0.012
-0.057
-0.017
-0.049
-0.034
0.005
0.000
-0.028
-0.020
-0.061
-0.019
-0.006
0.001
-0.011
-0.006
0.023
0.025
0.006
0.043
-0.018
0.049
0.036
0.012
0.048
-0.005
0.032
0.022
0.014
-0.005
-0.030
-0.005
0.005
-0.010
-0.002
-0.004
0.023
-0.003
0.025
-0.001
-0.024
-0.026
0.015
-0.039
-0.012
-0.024
-0.073
-0.051
-0.042
-0.037
-0.020
0.014
-0.059
-0.010
-0.038
-0.026
-0.049
-0.023
-0.037
-0.036
-0.001
0.007
0.021
0.037
0.019
0.020
0.040
0.004
0.035
0.041
-0.017
0.024
0.047
0.043
0.029
-0.014
0.030
0.026
0.031
-0.044
-0.039
-0.013
-0.001
-0.025
-0.006
-0.032
-0.059
-0.035
-0.034
0.006
-0.006
0.003
-0.021
-0.033
-0.006
0.002
-0.001
0.001
-0.006
0.028
0.016
0.051
-0.017
-0.020
0.022
-0.016
-0.024
0.004
-0.020
0.035
0.045
-0.008
-0.009
-0.022
0.009
-0.006
-0.020
-0.016
-0.009
-0.018
-0.025
-0.020
-0.012
0.001
-0.011
0.036
-0.027
0.019
-0.012
-0.031
0.012
-0.001
-0.022
0.006
-0.014
0.029
-0.015
0.013
-0.034
-0.010
0.023
0.008
0.009
-0.010
-0.038
0.030
-0.042
0.005
-0.037
-0.023
0.024
0.011
-0.017
0.043
-0.031
-0.017
-0.032
0.012
-0.045
-0.034
0.010
0.004
-0.020
-0.026
-0.003
-0.007
-0.012
-0.051
0.026
-0.032
-0.029
-0.022
0.018
0.012
0.009
-0.036
-0.031
-0.005
-0.011
-0.042
-0.011
-0.003
-0.003
0.014
-0.019
0.050
-0.005
0.012
-0.019
0.008
-0.040
0.042
-0.007
0.030
-0.007
-0.007
-0.001
-0.004
0.024
0.050
0.040
0.051
0.030
0.007
-0.006
0.004
0.005
0.033
0.019
-0.016
-0.024
0.010
0.018
-0.010
-0.055
-0.037
0.002
-0.032
-0.014
-0.021
-0.020
0.011
-0.027
0.026
-0.007
-0.015
-0.019
0.018
0.004
0.052
0.010
0.016
-0.008
-0.000
0.002
-0.000
-0.037
-0.003
-0.010
0.017
-0.028
0.021
-0.020
-0.002
0.014
-0.000
-0.009
0.025
0.026
0.043
0.036
0.030
0.043
0.009
-0.016
0.044
-0.011
0.072
0.014
-0.001
0.003
0.001
-0.035
0.030
0.012
-0.019
-0.015
-0.001
-0.067
-0.007
-0.040
-0.011
-0.015
-0.002
-0.045
0.004
-0.029
-0.020
-0.023
0.016
-0.049
-0.048
-0.012
0.018
0.008
-0.038
-0.033
0.019
-0.012
0.001
-0.026
0.010
-0.018
-0.007
-0.037
-0.015
-0.030
-0.016
-0.002
0.013
0.025
0.007
0.013
0.013
-0.017
-0.034
0.001
0.002
-0.042
0.007
0.019
0.016
-0.007
0.017
0.007
0.003
0.045
0.002
-0.007
0.044
-0.031
-0.001
0.014
0.006
-0.005
-0.052
-0.047
-0.058
-0.057
-0.017
-0.010
-0.049
0.004
-0.051
-0.010
-0.002
-0.022
-0.018
0.023
-0.008
0.004
-0.010
0.012
0.057
-0.017
0.002
0.041
0.026
0.050
0.046
0.017
0.038
0.018
0.026
0.052
-0.011
0.014
-0.015
0.011
-0.001
-0.022
-0.025
-0.018
-0.012
0.016
-0.007
-0.009
-0.014
-0.033
-0.006
-0.021
-0.006
0.027
0.025
-0.013
-0.000
0.021
0.022
-0.002
-0.010
-0.009
-0.017
-0.014
-0.020
0.013
0.016
0.017
-0.027
-0.003
0.001
-0.032
-0.000
0.003
0.003
-0.027
-0.033
-0.042
-0.013
0.000
0.023
0.003
-0.033
-0.048
-0.057
-0.019
-0.010
-0.024
-0.028
-0.010
-0.025
-0.031
-0.014
-0.002
-0.006
-0.041
-0.032
-0.035
-0.008
-0.006
0.003
-0.001
-0.022
0.002
0.001
-0.023
-0.017
0.005
0.030
-0.017
-0.003
0.031
0.037
0.026
0.037
0.014
0.035
0.020
0.031
-0.042
-0.012
0.002
0.013
0.023
-0.025
-0.031
0.013
-0.043
-0.041
-0.028
-0.019
-0.012
-0.012
0.029
-0.008
-0.021
-0.057
-0.014
0.002
-0.045
0.006
-0.008
-0.008
0.008
-0.006
-0.011
0.004
-0.039
-0.017
0.016
-0.014
-0.021
0.047
0.019
0.034
0.021
0.035
0.058
0.053
0.014
0.046
0.011
0.023
0.016
-0.020
0.008
0.009
-0.001
-0.001
0.003
-0.010
0.015
-0.001
-0.017
0.011
-0.033
-0.032
-0.049
0.003
-0.022
-0.023
-0.033
-0.057
-0.036
-0.021
0.004
0.006
0.013
-0.012
0.008
-0.003
-0.017
-0.027
0.011
0.004
-0.035
-0.012
-0.005
-0.029
-0.012
0.003
-0.010
-0.019
-0.020
0.005
0.020
0.014
-0.008
-0.008
-0.035
0.041
-0.045
-0.013
-0.021
0.003
-0.013
0.033
-0.018
0.003
-0.001
-0.019
0.015
-0.023
0.011
0.004
-0.014
0.043
-0.061
-0.017
0.021
-0.008
0.023
-0.002
0.007
0.018
0.024
0.022
-0.013
-0.007
-0.006
0.013
0.062
0.016
-0.015
0.043
0.012
-0.005
0.000
-0.036
-0.032
-0.030
0.033
-0.015
-0.005
-0.024
0.011
-0.003
-0.019
-0.030
0.004
-0.025
-0.037
0.015
-0.044
-0.042
-0.029
-0.040
-0.043
-0.040
-0.058
-0.030
-0.011
0.008
0.005
0.011
0.019
-0.004
0.021
0.009
-0.030
0.001
-0.001
-0.003
0.018
0.048
0.026
-0.005
-0.006
0.029
0.017
-0.027
-0.003
-0.017
0.035
-0.000
-0.002
0.033
0.012
0.020
-0.024
0.021
0.022
-0.016
0.041
-0.046
0.020
-0.044
0.022
-0.019
0.011
0.013
0.034
0.011
-0.019
0.006
0.005
-0.029
0.033
0.002
-0.007
-0.016
0.001
-0.013
0.019
0.030
0.019
-0.003
-0.016
-0.002
-0.010
-0.010
0.002
-0.013
-0.013
-0.023
-0.031
0.022
0.013
-0.010
-0.001
-0.015
-0.025
-0.007
-0.033
-0.008
0.008
-0.036
-0.030
0.003
-0.038
-0.032
-0.035
-0.042
-0.045
-0.034
-0.043
-0.018
-0.034
0.001
-0.034
-0.033
-0.028
-0.010
-0.045
-0.041
-0.041
-0.033
-0.009
0.007
-0.026
-0.012
0.040
0.019
-0.003
-0.024
0.008
-0.062
-0.042
-0.011
-0.026
0.016
-0.030
-0.041
-0.025
-0.027
-0.026
-0.009
-0.030
-0.003
0.010
0.030
-0.019
0.021
0.011
-0.054
-0.050
0.018
-0.034
-0.020
-0.001
-0.043
-0.043
-0.031
-0.036
-0.058
-0.045
-0.053
-0.033
-0.006
-0.045
-0.037
-0.027
-0.034
-0.001
-0.053
-0.024
-0.007
-0.026
-0.034
-0.020
0.028
-0.064
-0.014
-0.004
-0.026
-0.026
-0.017
-0.042
0.035
-0.026
-0.020
0.002
-0.008
-0.025
0.006
-0.012
0.046
0.028
0.005
-0.025
-0.001
-0.015
0.016
-0.040
0.013
0.009
0.002
-0.035
-0.033
-0.021
0.000
-0.021
-0.008
-0.034
-0.034
-0.007
-0.006
-0.005
0.027
-0.045
-0.026
-0.034
-0.047
-0.032
0.004
-0.055
-0.087
-0.032
-0.040
-0.032
-0.006
-0.043
-0.026
0.010
-0.018
-0.025
0.013
0.012
0.022
-0.004
-0.000
-0.029
-0.063
-0.022
0.004
0.004
-0.035
0.018
-0.016
-0.025
0.027
-0.017
-0.005
-0.003
-0.010
-0.024
0.012
0.005
0.007
-0.008
-0.048
-0.027
-0.074
-0.054
-0.055
-0.012
-0.034
-0.025
-0.006
-0.044
-0.050
-0.067
-0.027
-0.077
-0.063
0.000
-0.025
-0.018
-0.060
-0.027
-0.043
-0.003
0.023
-0.042
-0.039
-0.030
0.021
0.001
0.010
-0.028
-0.015
-0.036
-0.010
-0.006
-0.011
-0.042
-0.029
-0.067
-0.041
-0.037
-0.052
-0.034
-0.027
0.001
0.006
-0.020
-0.003
-0.032
0.014
-0.042
-0.028
-0.030
-0.008
-0.027
-0.009
-0.033
-0.026
-0.016
-0.010
-0.029
-0.008
-0.021
0.007
-0.025
0.009
-0.057
-0.043
-0.029
-0.056
0.006
-0.038
-0.028
-0.012
-0.029
-0.019
-0.012
-0.004
0.027
-0.026
-0.008
-0.051
-0.015
-0.041
-0.067
-0.030
-0.022
-0.074
-0.030
-0.066
0.018
-0.030
-0.006
-0.027
-0.033
-0.033
-0.024
-0.072
-0.057
-0.036
-0.022
-0.042
-0.091
-0.013
-0.036
-0.029
0.002
-0.022
-0.042
-0.026
-0.031
0.003
0.012
-0.024
0.016
-0.034
-0.013
-0.000
0.035
-0.008
-0.003
-0.008
0.007
0.029
0.023
0.030
0.034
0.028
0.017
0.000
-0.011
-0.019
0.010
-0.009
0.008
-0.004
-0.042
0.007
-0.044
-0.068
-0.060
-0.035
-0.031
-0.042
-0.044
-0.038
-0.066
-0.073
-0.026
-0.011
-0.032
-0.040
-0.015
-0.029
0.006
-0.049
-0.023
-0.062
-0.051
-0.023
0.002
-0.014
-0.044
0.013
-0.004
-0.005
-0.013
0.003
0.010
0.007
-0.018
-0.006
-0.032
-0.001
-0.030
0.018
-0.029
-0.026
-0.033
-0.001
-0.052
0.014
-0.069
-0.051
-0.039
0.008
-0.032
-0.007
-0.021
-0.017
-0.014
-0.017
0.021
0.006
-0.002
0.003
0.002
-0.025
-0.007
-0.008
-0.011
0.020
-0.046
-0.021
0.023
-0.061
0.051
0.017
0.003
0.035
0.006
0.009
-0.021
-0.012
-0.027
-0.022
-0.010
-0.029
-0.048
-0.020
-0.036
-0.012
-0.028
-0.041
0.006
-0.018
-0.027
-0.045
-0.046
-0.038
-0.035
-0.004
-0.027
-0.000
0.004
-0.011
-0.018
0.004
-0.010
-0.013
0.005
-0.081
0.002
-0.060
-0.031
-0.022
0.001
-0.054
-0.012
-0.026
-0.040
-0.052
-0.021
-0.013
0.014
-0.009
-0.006
-0.020
-0.025
-0.011
-0.023
0.003
-0.005
-0.015
0.025
-0.022
0.015
-0.019
-0.025
0.015
0.006
-0.034
0.015
-0.002
0.014
-0.001
0.015
-0.017
-0.007
0.014
0.018
0.039
0.032
-0.027
0.003
0.022
0.009
-0.012
-0.000
-0.027
0.002
0.016
-0.026
0.002
0.005
-0.022
-0.027
-0.016
-0.000
-0.030
-0.035
-0.013
0.011
-0.052
-0.017
-0.036
-0.046
0.014
-0.041
0.006
-0.019
0.002
0.014
0.021
-0.033
-0.016
-0.022
-0.012
-0.023
-0.013
-0.002
0.011
-0.001
0.008
0.028
0.006
-0.012
0.016
0.022
0.007
-0.016
0.016
-0.008
-0.016
-0.020
-0.004
-0.025
-0.038
-0.021
-0.018
0.003
-0.004
-0.029
0.016
-0.004
-0.050
-0.001
-0.005
-0.029
-0.012
-0.033
0.004
0.032
0.002
-0.007
-0.062
0.015
0.004
-0.012
-0.015
-0.017
-0.055
-0.009
-0.026
-0.001
0.027
-0.030
-0.031
-0.020
-0.018
0.003
-0.034
0.014
-0.042
-0.045
-0.015
-0.073
-0.051
0.003
-0.059
-0.001
0.008
0.003
-0.004
-0.013
-0.008
-0.000
-0.007
-0.011
-0.019
-0.023
-0.021
-0.014
0.007
0.012
-0.010
0.017
0.026
0.011
0.029
0.014
0.045
-0.005
-0.041
-0.002
-0.038
-0.039
0.016
-0.008
-0.025
-0.055
-0.009
-0.011
-0.009
0.026
-0.039
0.019
-0.011
-0.020
-0.003
0.015
-0.026
-0.027
-0.009
-0.009
0.011
0.025
0.004
-0.048
-0.015
-0.026
-0.054
-0.021
-0.064
-0.001
-0.001
-0.031
-0.040
-0.080
-0.043
-0.051
-0.039
-0.075
-0.032
-0.029
-0.039
-0.051
-0.017
-0.017
-0.063
-0.017
-0.010
-0.011
0.005
-0.023
-0.016
0.002
-0.022
-0.022
-0.024
-0.045
-0.022
-0.032
-0.012
-0.030
-0.040
-0.051
0.009
-0.035
-0.046
-0.076
-0.076
-0.072
-0.068
-0.028
-0.045
-0.014
-0.075
-0.051
-0.040
-0.055
-0.038
-0.021
-0.029
-0.051
-0.043
-0.030
-0.022
-0.025
-0.019
-0.061
-0.033
-0.033
-0.003
0.006
0.003
0.013
-0.006
-0.069
-0.011
-0.007
0.018
-0.012
-0.002
-0.020
-0.043
0.000
-0.006
-0.040
-0.001
-0.036
-0.052
-0.031
-0.036
-0.053
-0.030
-0.038
-0.075
-0.042
-0.013
-0.079
-0.023
-0.048
-0.035
-0.037
0.000
-0.027
-0.010
-0.066
-0.034
-0.017
0.039
0.012
0.020
0.001
0.056
0.053
0.051
0.044
0.026
0.043
0.029
0.000
-0.003
0.031
0.006
0.003
0.025
0.026
0.003
0.024
-0.039
-0.007
-0.014
-0.003
-0.007
-0.043
-0.062
0.011
0.016
-0.049
-0.009
-0.014
-0.003
0.012
0.003
-0.013
0.011
0.018
0.006
0.033
0.015
0.008
-0.007
-0.053
-0.002
-0.029
0.011
0.011
0.021
0.002
-0.036
-0.037
-0.036
-0.003
-0.002
0.001
-0.020
0.035
-0.009
-0.031
-0.003
0.004
-0.041
-0.047
-0.012
-0.024
-0.045
-0.078
-0.034
-0.036
-0.033
0.005
-0.020
-0.017
-0.001
-0.039
-0.050
-0.038
-0.047
-0.018
-0.028
-0.009
-0.029
-0.030
-0.053
-0.009
-0.021
-0.025
-0.014
-0.039
0.002
-0.027
-0.026
-0.064
-0.024
-0.000
0.004
0.007
0.001
-0.025
0.009
-0.022
0.014
-0.021
-0.003
0.019
0.029
0.001
0.016
-0.024
-0.011
-0.041
-0.044
-0.049
-0.006
-0.013
-0.023
-0.056
-0.027
-0.059
-0.034
-0.019
-0.049
-0.062
-0.023
-0.053
-0.028
-0.059
-0.086
-0.057
-0.025
-0.039
-0.037
-0.055
-0.030
-0.024
-0.028
-0.002
-0.001
0.016
-0.043
0.005
0.006
0.003
0.025
0.017
0.055
0.077
0.036
0.031
0.007
0.072
0.055
0.022
0.036
0.060
0.065
0.031
0.036
0.031
0.002
-0.015
-0.002
0.022
-0.006
0.003
-0.049
-0.002
-0.027
-0.026
-0.024
-0.035
-0.058
-0.038
-0.069
-0.010
-0.033
-0.021
0.002
-0.018
0.017
-0.037
-0.014
-0.029
-0.005
-0.015
-0.018
-0.007
0.011
-0.014
-0.016
0.016
-0.011
0.012
0.005
0.036
0.014
0.070
-0.007
-0.007
-0.011
0.002
0.000
-0.022
-0.004
-0.012
0.015
0.004
0.010
-0.010
0.031
0.048
0.026
-0.012
0.026
-0.012
-0.019
0.030
0.046
-0.034
0.015
-0.040
-0.040
-0.013
-0.014
-0.018
-0.030
-0.053
-0.061
-0.022
0.019
-0.036
0.012
-0.001
0.006
-0.023
0.010
-0.010
-0.005
-0.011
0.017
-0.045
-0.025
-0.046
-0.042
-0.010
0.014
0.020
0.005
-0.041
-0.034
-0.048
-0.010
0.008
-0.029
-0.007
-0.004
0.022
-0.001
0.030
-0.032
-0.014
-0.011
-0.015
-0.039
-0.046
-0.062
-0.042
-0.040
-0.063
-0.035
0.000
-0.007
0.034
-0.019
0.023
0.018
-0.004
0.014
0.026
-0.033
-0.003
0.017
0.013
0.025
0.022
0.017
0.073
0.034
0.024
0.030
0.018
0.047
0.059
0.076
0.015
0.030
0.038
0.023
0.028
0.007
-0.003
-0.006
-0.024
0.006
-0.030
-0.028
-0.054
-0.055
-0.031
-0.045
-0.051
-0.069
-0.022
-0.027
0.006
-0.036
-0.021
-0.014
0.003
0.018
-0.029
-0.006
-0.037
-0.005
-0.009
-0.027
-0.048
-0.013
-0.002
0.009
-0.028
-0.015
-0.006
0.002
0.015
-0.016
-0.030
-0.007
0.005
-0.060
-0.015
-0.024
-0.028
-0.017
0.002
0.010
-0.031
-0.039
-0.041
0.000
-0.013
0.006
0.011
-0.022
-0.008
0.005
0.005
-0.011
-0.019
-0.031
-0.033
-0.031
-0.018
-0.023
0.002
-0.026
-0.042
-0.009
-0.023
-0.031
-0.034
-0.081
-0.020
0.007
0.008
-0.005
-0.014
-0.021
-0.031
-0.023
-0.008
-0.059
0.004
-0.037
0.003
-0.005
0.016
-0.012
-0.011
0.009
-0.015
0.005
0.004
-0.033
0.002
-0.048
0.011
0.009
0.035
-0.017
0.027
-0.014
-0.001
-0.022
0.014
-0.052
-0.016
-0.046
-0.024
-0.012
-0.033
0.024
-0.014
-0.028
-0.027
0.006
-0.044
0.001
-0.031
-0.030
-0.020
-0.025
0.020
-0.000
-0.000
-0.014
-0.022
0.032
0.010
0.026
0.016
-0.011
-0.012
0.016
0.005
0.020
0.001
-0.025
-0.042
0.015
-0.016
-0.028
-0.010
-0.010
-0.014
-0.012
-0.025
-0.043
-0.019
-0.021
-0.029
-0.049
-0.063
-0.013
-0.024
-0.010
0.024
-0.028
-0.027
0.007
0.048
-0.007
0.029
-0.025
-0.018
-0.019
-0.028
-0.040
0.018
-0.016
0.040
0.043
-0.005
-0.003
-0.020
-0.040
-0.018
-0.018
-0.018
-0.019
-0.055
-0.088
-0.053
-0.039
-0.040
-0.027
-0.029
-0.030
-0.045
-0.015
-0.030
-0.012
-0.057
-0.026
0.000
-0.028
-0.016
-0.030
0.006
-0.021
0.006
-0.024
-0.031
-0.066
-0.023
0.013
0.003
-0.028
-0.034
0.006
-0.024
-0.016
-0.001
-0.028
-0.010
-0.017
-0.053
-0.014
-0.035
-0.004
0.004
0.013
0.029
0.044
0.023
-0.006
-0.002
-0.024
0.010
0.016
-0.018
-0.004
-0.020
-0.004
-0.013
-0.006
-0.005
-0.010
-0.010
-0.035
-0.019
-0.040
-0.025
-0.051
-0.051
-0.003
0.013
-0.027
0.038
-0.005
-0.002
0.008
-0.008
-0.015
0.000
0.033
0.008
0.001
0.004
-0.018
-0.024
-0.001
-0.010
0.016
0.034
0.019
-0.008
-0.006
-0.018
-0.005
-0.045
0.029
-0.010
-0.012
0.017
0.012
0.016
0.010
-0.008
-0.007
-0.011
0.043
0.022
-0.004
0.004
-0.014
-0.029
-0.026
-0.024
-0.018
-0.025
-0.032
-0.009
-0.005
0.005
-0.027
0.007
-0.018
-0.019
0.014
0.017
0.021
-0.055
-0.005
-0.012
-0.033
-0.055
-0.014
-0.017
-0.005
-0.007
-0.041
-0.058
-0.032
-0.009
-0.027
-0.013
-0.021
-0.043
-0.034
-0.003
-0.057
-0.023
-0.042
-0.056
-0.018
-0.057
-0.047
-0.015
0.011
-0.015
-0.051
-0.009
-0.018
-0.039
-0.017
0.009
0.005
0.012
-0.016
0.000
-0.043
0.018
-0.013
0.031
-0.005
-0.002
-0.016
-0.039
-0.040
-0.020
0.026
-0.021
-0.006
0.029
0.007
-0.003
0.018
0.013
0.045
-0.041
-0.015
-0.032
-0.060
0.005
-0.017
-0.037
-0.013
-0.038
-0.029
-0.065
-0.058
-0.007
-0.023
-0.017
-0.036
-0.013
-0.074
-0.081
-0.070
-0.009
-0.012
0.009
-0.035
-0.031
-0.036
-0.022
-0.039
-0.011
-0.005
-0.000
-0.026
-0.027
-0.002
-0.052
-0.022
-0.044
0.010
0.000
-0.034
0.006
-0.025
0.000
0.034
0.022
0.007
-0.005
0.020
0.052
-0.005
0.088
0.031
0.054
0.013
0.035
0.006
0.021
0.004
0.016
-0.006
-0.006
0.009
-0.003
-0.017
0.029
-0.011
-0.025
-0.006
0.003
0.032
0.013
-0.000
-0.025
-0.028
-0.064
-0.022
-0.027
-0.046
0.023
0.003
-0.005
-0.004
-0.043
-0.018
-0.027
-0.042
-0.019
-0.056
-0.038
-0.008
-0.014
0.007
-0.008
-0.052
-0.037
-0.020
-0.034
-0.016
-0.023
-0.033
-0.052
0.014
-0.008
-0.035
-0.031
0.012
-0.028
0.013
-0.036
-0.036
-0.025
0.014
0.026
-0.016
-0.002
0.004
-0.015
0.008
0.027
-0.018
0.029
-0.020
-0.016
0.016
-0.046
-0.007
-0.002
-0.011
-0.016
0.006
0.012
-0.064
-0.066
-0.028
-0.041
0.011
-0.017
-0.007
-0.032
-0.008
0.017
-0.025
-0.037
-0.026
-0.007
-0.000
-0.016
-0.020
-0.046
-0.038
-0.011
-0.004
0.023
0.012
-0.044
0.015
-0.041
-0.029
-0.024
-0.016
-0.023
-0.023
0.014
0.005
0.011
0.001
-0.043
-0.009
0.013
0.005
0.014
-0.022
-0.002
-0.013
-0.006
-0.026
-0.049
-0.012
-0.029
0.007
-0.031
-0.004
-0.053
-0.006
0.035
0.032
0.046
0.011
-0.009
-0.021
0.026
0.033
-0.022
-0.004
0.012
0.019
0.038
0.009
0.008
0.032
-0.040
-0.025
-0.033
-0.010
-0.040
-0.029
-0.033
-0.039
-0.010
-0.029
-0.059
0.018
-0.001
0.029
-0.003
0.014
-0.009
0.034
-0.033
0.008
0.006
0.040
0.036
0.018
-0.015
0.035
0.059
0.053
-0.012
0.039
-0.003
-0.005
-0.003
-0.022
-0.005
-0.006
0.006
-0.025
0.016
0.023
0.011
-0.036
-0.057
-0.008
-0.001
-0.002
-0.012
-0.038
-0.011
0.003
-0.018
-0.023
-0.016
-0.007
-0.038
0.005
-0.023
-0.039
-0.044
-0.025
-0.039
-0.049
0.004
0.029
-0.031
-0.028
-0.004
-0.025
0.003
-0.016
-0.001
-0.030
-0.017
-0.031
-0.006
-0.051
-0.000
-0.054
-0.043
-0.065
-0.018
-0.002
-0.016
-0.032
-0.015
-0.020
-0.025
-0.027
-0.020
-0.014
-0.011
-0.042
-0.051
0.012
0.010
-0.010
-0.033
0.008
-0.011
0.039
-0.057
-0.020
0.002
-0.040
-0.012
-0.014
-0.006
0.016
0.005
0.019
-0.016
0.007
0.000
0.011
-0.004
-0.002
-0.001
-0.025
-0.045
-0.036
-0.048
0.002
0.009
0.019
-0.026
-0.004
-0.002
-0.013
0.033
0.027
0.031
-0.038
0.015
0.024
-0.003
0.009
0.012
0.022
0.041
0.023
-0.004
-0.018
-0.005
-0.015
0.009
-0.024
-0.008
0.004
0.005
-0.038
0.004
-0.026
-0.031
-0.052
0.005
-0.035
0.033
-0.010
-0.035
-0.021
-0.027
-0.003
0.002
-0.026
-0.039
-0.011
0.051
-0.017
-0.012
0.002
0.008
-0.011
-0.034
-0.040
-0.021
0.017
-0.019
-0.003
0.017
0.003
-0.012
0.009
-0.034
-0.023
-0.018
-0.027
-0.021
-0.044
-0.024
-0.001
-0.036
-0.010
0.056
0.002
-0.025
-0.029
-0.039
-0.012
-0.009
-0.002
0.010
0.001
-0.035
-0.021
0.020
0.013
0.023
-0.000
-0.033
0.044
-0.063
0.015
-0.028
0.008
-0.004
-0.017
-0.052
-0.019
0.003
-0.005
0.021
-0.017
-0.021
-0.008
-0.011
0.044
0.019
0.013
-0.005
-0.017
-0.061
0.001
-0.019
-0.022
0.018
-0.031
-0.015
0.001
0.004
-0.067
-0.017
-0.000
0.025
-0.002
-0.025
0.012
0.003
0.008
-0.024
-0.027
-0.017
-0.016
-0.033
-0.011
-0.032
0.012
0.003
0.002
-0.005
0.008
0.017
0.046
0.003
0.014
0.034
0.005
0.007
0.048
0.014
0.033
0.003
0.042
0.020
0.006
0.039
0.002
-0.009
-0.014
0.029
0.033
0.026
-0.026
-0.022
-0.008
-0.005
-0.017
-0.025
-0.002
0.025
-0.031
0.032
-0.022
-0.026
-0.001
-0.017
-0.062
0.002
-0.017
-0.049
-0.016
-0.002
0.039
-0.035
-0.006
-0.065
-0.021
-0.021
0.000
-0.030
-0.056
-0.055
-0.045
-0.012
0.023
0.023
0.004
-0.000
-0.020
-0.042
-0.026
-0.016
-0.018
-0.031
0.013
0.008
-0.044
-0.034
-0.047
0.003
-0.035
-0.010
0.017
0.020
-0.016
0.000
-0.032
-0.007
0.018
-0.024
-0.023
-0.017
-0.025
0.010
0.007
0.010
0.009
-0.003
-0.015
-0.008
-0.040
0.017
0.034
-0.026
0.038
-0.033
-0.021
-0.034
0.003
-0.011
-0.034
-0.028
-0.043
-0.056
0.008
-0.037
-0.038
-0.038
-0.026
0.003
0.020
-0.041
-0.027
-0.044
-0.004
0.005
-0.017
-0.004
-0.010
0.006
-0.028
-0.046
-0.035
-0.030
-0.043
-0.004
-0.039
0.003
-0.005
-0.021
-0.033
-0.010
-0.017
0.021
0.001
0.010
-0.030
0.019
0.018
0.021
0.004
-0.016
0.051
0.060
0.054
0.044
-0.006
-0.005
-0.010
0.003
-0.021
0.002
-0.020
0.015
-0.004
-0.006
-0.015
-0.020
0.020
0.032
-0.007
-0.036
-0.017
0.035
-0.029
-0.037
-0.003
-0.017
-0.004
-0.008
-0.016
-0.006
-0.031
0.018
-0.041
0.033
0.004
-0.002
-0.001
0.004
-0.044
-0.063
-0.036
-0.001
-0.023
-0.032
-0.049
-0.003
-0.052
-0.022
-0.037
-0.041
0.016
-0.043
-0.008
0.000
-0.014
-0.020
0.004
-0.010
-0.042
-0.008
-0.041
-0.018
0.023
-0.008
-0.032
-0.016
-0.007
-0.045
-0.011
-0.015
0.003
0.004
0.010
-0.021
-0.044
-0.024
-0.077
-0.026
-0.020
-0.046
-0.042
-0.002
-0.059
-0.019
0.013
-0.015
-0.023
-0.052
0.005
-0.020
-0.019
-0.013
0.027
-0.051
-0.037
-0.016
-0.042
-0.024
-0.025
-0.057
-0.011
0.000
0.007
-0.018
-0.032
-0.030
0.009
-0.013
0.006
-0.025
0.026
0.002
-0.025
-0.027
-0.026
-0.004
-0.055
-0.074
-0.058
-0.026
-0.062
-0.050
-0.072
-0.029
-0.007
-0.029
-0.046
-0.011
-0.025
-0.015
-0.012
0.026
0.002
-0.028
-0.036
0.002
0.015
0.039
0.003
-0.022
0.015
0.009
0.048
-0.007
0.008
0.001
0.022
0.018
0.017
-0.022
-0.011
-0.005
0.018
-0.017
0.023
-0.003
-0.030
-0.022
-0.002
0.022
-0.006
0.023
-0.006
0.006
0.014
0.014
-0.001
-0.013
-0.029
-0.011
-0.005
-0.012
-0.006
-0.069
0.019
0.018
-0.010
-0.026
0.013
-0.030
0.028
-0.017
0.040
-0.004
0.010
-0.021
-0.028
-0.030
-0.002
-0.017
-0.065
0.013
-0.049
-0.002
-0.015
-0.005
-0.013
0.030
-0.027
-0.048
-0.014
0.016
-0.007
0.015
-0.016
-0.033
-0.014
-0.013
0.010
-0.032
-0.031
0.001
-0.009
0.022
0.001
0.004
-0.027
-0.017
-0.003
-0.001
-0.035
0.014
-0.026
-0.065
-0.004
-0.035
-0.036
-0.032
-0.020
-0.012
-0.018
-0.001
-0.015
0.010
0.022
0.006
0.029
0.015
0.001
0.018
0.022
-0.006
0.075
-0.008
0.042
0.017
0.022
-0.014
-0.010
0.007
-0.004
0.004
-0.010
-0.004
-0.011
-0.025
-0.022
-0.020
-0.046
-0.048
-0.007
-0.029
-0.030
-0.021
-0.020
-0.064
-0.036
-0.055
-0.016
-0.029
-0.040
-0.003
-0.051
-0.053
-0.014
-0.018
0.004
0.015
0.009
0.023
0.037
0.055
0.013
0.048
0.030
0.021
0.028
-0.006
-0.005
0.033
0.013
-0.006
-0.010
-0.067
-0.025
-0.025
-0.017
-0.067
-0.007
-0.050
-0.008
-0.022
-0.018
-0.018
0.002
-0.072
-0.003
0.002
0.007
-0.019
0.020
0.003
0.024
0.030
-0.003
0.009
0.002
-0.030
-0.010
-0.008
-0.043
0.009
-0.005
-0.025
-0.009
-0.001
-0.030
0.008
0.016
0.011
-0.014
0.004
0.022
-0.012
-0.010
0.043
0.018
-0.015
-0.010
0.006
-0.010
-0.019
-0.007
-0.021
-0.044
0.011
-0.014
-0.035
-0.028
0.016
-0.002
-0.035
0.004
-0.022
-0.025
0.005
0.033
-0.029
-0.024
-0.024
-0.020
-0.030
0.026
0.003
-0.016
0.009
-0.038
0.009
-0.014
0.038
-0.005
-0.007
0.008
0.019
-0.017
0.032
0.006
-0.012
0.011
0.001
-0.042
-0.038
-0.021
-0.002
-0.034
-0.009
-0.025
-0.003
-0.013
0.002
0.014
-0.026
0.010
0.003
-0.021
-0.009
-0.051
-0.022
-0.019
-0.045
0.034
0.026
0.003
-0.026
-0.000
-0.041
-0.023
-0.036
0.023
0.020
-0.007
-0.006
-0.021
-0.026
0.008
-0.024
0.004
0.001
0.052
-0.013
0.011
0.023
-0.011
0.057
0.012
-0.010
-0.014
-0.021
-0.019
-0.007
-0.034
-0.057
-0.038
-0.014
-0.020
-0.027
-0.030
0.003
-0.022
-0.021
-0.036
-0.030
0.017
0.037
-0.005
0.001
-0.022
0.005
-0.009
-0.024
-0.012
-0.050
-0.067
0.001
-0.032
0.016
-0.039
0.007
-0.001
-0.017
-0.048
0.002
0.004
-0.014
-0.039
0.020
0.028
0.025
0.017
0.027
-0.001
0.005
0.004
0.032
-0.026
0.036
-0.042
-0.007
-0.026
0.001
0.017
0.007
-0.007
-0.022
0.005
0.005
-0.050
-0.050
-0.020
-0.046
-0.029
-0.038
-0.036
-0.028
-0.028
-0.016
0.010
-0.045
-0.055
-0.038
-0.019
-0.031
-0.042
0.004
-0.041
0.039
-0.002
-0.013
-0.025
0.012
-0.021
0.000
-0.021
-0.018
0.006
-0.019
-0.038
0.028
0.008
-0.005
-0.049
-0.027
0.009
-0.052
-0.003
0.006
-0.012
-0.008
0.013
0.015
0.013
-0.003
0.005
0.018
0.013
0.025
-0.025
0.039
0.006
0.006
0.015
0.040
-0.026
-0.039
-0.049
-0.037
-0.033
-0.043
-0.010
-0.027
-0.022
-0.001
0.006
-0.004
0.003
-0.046
0.011
0.023
0.009
0.018
0.031
0.030
0.048
-0.009
0.012
0.001
-0.004
0.043
0.021
0.028
0.058
0.026
0.011
-0.025
0.034
0.011
-0.013
0.008
0.022
-0.035
0.015
-0.022
0.008
0.022
-0.007
-0.009
-0.038
-0.016
0.017
-0.028
0.017
0.004
0.046
0.019
-0.000
0.001
0.020
-0.019
-0.014
-0.011
-0.014
-0.021
0.021
-0.028
0.006
-0.025
0.028
0.033
-0.020
-0.007
-0.022
-0.012
-0.010
-0.025
-0.034
-0.020
0.003
0.007
-0.002
-0.061
-0.060
-0.043
-0.014
-0.021
-0.023
0.009
-0.058
-0.047
-0.044
-0.069
0.007
-0.038
-0.018
-0.004
-0.043
-0.033
-0.001
0.004
0.028
-0.038
-0.026
0.018
-0.021
0.011
-0.004
0.000
-0.004
0.008
0.033
0.015
0.013
0.005
0.023
0.012
-0.017
-0.037
-0.011
0.010
-0.008
-0.027
-0.018
0.010
-0.019
-0.055
-0.022
-0.038
-0.035
-0.038
-0.009
-0.001
-0.007
-0.015
-0.037
0.032
-0.051
-0.019
-0.019
-0.008
-0.028
-0.015
-0.027
-0.012
-0.044
-0.026
0.031
-0.038
0.005
-0.009
0.038
0.020
0.014
0.013
0.028
0.034
0.028
0.017
0.021
0.031
0.020
-0.005
0.009
-0.007
-0.027
-0.006
0.012
0.003
-0.031
0.013
-0.008
0.000
-0.026
-0.018
-0.030
0.010
-0.078
-0.013
-0.026
0.000
-0.055
-0.013
-0.011
-0.022
-0.002
-0.011
-0.008
-0.016
-0.025
0.001
-0.016
-0.013
0.005
-0.001
-0.022
0.011
0.018
-0.050
0.019
-0.022
0.007
-0.016
-0.030
0.016
0.020
-0.019
0.027
-0.019
-0.034
-0.008
-0.030
-0.024
0.050
0.003
-0.007
0.030
-0.026
-0.000
0.021
-0.048
-0.008
0.005
-0.004
0.006
-0.000
-0.012
0.019
-0.035
-0.035
-0.021
-0.001
0.044
0.039
-0.002
0.026
0.008
0.005
-0.006
-0.005
-0.027
0.003
-0.008
0.047
0.016
0.004
-0.011
-0.021
-0.035
0.010
-0.007
0.014
-0.040
-0.029
-0.031
0.008
-0.039
-0.015
-0.033
-0.023
-0.025
0.001
-0.005
-0.006
-0.017
0.003
-0.025
-0.047
-0.046
-0.035
0.032
-0.029
-0.042
-0.034
-0.019
0.027
-0.008
0.030
0.013
0.004
-0.017
0.001
0.005
0.022
-0.007
-0.027
-0.032
0.008
0.014
-0.012
-0.040
-0.009
0.038
0.010
-0.024
0.002
-0.016
-0.000
0.012
-0.014
0.034
-0.048
0.016
-0.019
0.007
0.012
0.007
0.004
0.044
0.003
0.031
-0.001
0.037
-0.013
0.003
-0.005
-0.008
0.019
-0.010
-0.003
-0.022
-0.018
0.018
0.004
-0.001
-0.008
0.031
-0.008
-0.001
0.007
-0.032
0.049
-0.031
0.002
-0.013
0.013
-0.036
-0.009
-0.005
-0.056
0.009
-0.048
-0.017
-0.011
-0.038
-0.023
-0.023
0.030
-0.004
-0.035
-0.046
-0.029
-0.044
-0.030
-0.024
-0.036
0.000
0.015
-0.017
-0.005
-0.013
0.002
-0.014
-0.027
-0.009
0.009
-0.048
-0.044
-0.008
-0.019
0.026
-0.028
-0.006
-0.012
-0.001
0.004
-0.007
-0.056
0.024
-0.025
-0.038
0.000
-0.024
-0.017
-0.010
-0.082
-0.040
-0.008
-0.009
-0.021
0.027
-0.011
0.032
0.007
-0.045
-0.014
-0.038
-0.013
-0.025
-0.015
-0.039
-0.028
-0.007
-0.048
-0.064
-0.040
-0.040
-0.027
-0.044
-0.014
-0.039
-0.068
-0.009
-0.006
0.009
-0.026
-0.023
-0.084
-0.001
-0.026
-0.002
-0.051
-0.042
0.008
0.025
-0.038
-0.016
0.035
-0.023
-0.006
-0.020
0.005
-0.000
0.004
-0.030
-0.015
0.031
0.003
0.035
-0.021
-0.015
-0.038
-0.042
0.009
-0.065
-0.004
-0.004
-0.001
-0.037
-0.049
-0.011
-0.040
-0.069
-0.053
-0.027
-0.014
-0.030
-0.011
0.003
-0.017
-0.048
-0.067
-0.005
-0.033
-0.018
-0.022
-0.066
-0.003
-0.016
-0.065
-0.012
-0.010
0.014
-0.010
0.037
-0.026
0.004
0.016
0.012
-0.003
-0.020
-0.008
-0.021
-0.002
-0.009
0.008
-0.033
0.040
-0.006
-0.004
-0.010
0.004
-0.011
0.042
-0.031
-0.003
-0.028
0.006
-0.005
-0.022
-0.006
-0.035
-0.024
-0.024
-0.022
-0.033
-0.000
-0.027
-0.049
-0.081
-0.057
-0.058
-0.049
-0.016
-0.035
-0.074
-0.039
-0.056
-0.063
-0.026
-0.047
-0.041
-0.030
-0.023
0.022
0.006
-0.014
-0.027
0.026
0.018
0.008
-0.013
0.019
-0.004
-0.002
-0.039
-0.023
-0.006
-0.057
-0.046
-0.015
-0.055
-0.011
-0.020
-0.020
-0.006
-0.030
-0.064
-0.020
-0.048
-0.054
0.018
0.001
-0.039
-0.007
-0.019
0.009
0.018
-0.022
-0.025
0.012
-0.070
0.012
-0.033
-0.033
-0.052
-0.057
-0.038
-0.028
-0.026
-0.004
0.015
-0.022
-0.024
-0.028
-0.014
-0.006
-0.019
-0.049
0.010
-0.028
-0.032
-0.018
-0.018
-0.067
-0.024
-0.008
-0.019
-0.029
-0.006
0.027
0.018
-0.019
-0.038
-0.035
-0.054
-0.047
-0.043
-0.029
-0.054
-0.021
-0.097
-0.026
0.003
-0.013
-0.021
0.002
0.013
-0.020
-0.007
-0.047
-0.009
-0.041
-0.013
0.001
-0.036
0.038
0.012
0.019
-0.003
0.027
-0.005
0.002
0.004
0.052
0.039
-0.003
0.001
-0.003
-0.006
0.044
-0.021
0.017
0.014
0.006
-0.020
-0.001
-0.025
-0.022
0.004
-0.058
0.001
-0.040
-0.027
-0.056
-0.030
-0.012
-0.077
-0.047
-0.041
-0.013
-0.039
-0.051
-0.066
-0.026
-0.060
-0.069
-0.029
-0.022
-0.024
-0.023
-0.012
-0.034
-0.006
-0.022
-0.018
-0.011
-0.024
0.013
-0.008
0.038
-0.013
-0.013
0.002
0.011
-0.018
-0.058
-0.033
-0.024
-0.026
-0.048
-0.023
-0.013
0.025
-0.014
-0.022
0.022
0.040
0.002
0.037
-0.005
0.000
-0.032
-0.029
0.031
-0.037
-0.023
0.025
-0.021
-0.006
-0.029
-0.025
0.014
0.047
0.006
0.014
-0.005
-0.030
-0.026
-0.043
0.046
0.015
-0.035
-0.003
0.001
-0.051
-0.059
-0.055
-0.021
-0.037
-0.034
-0.033
-0.013
-0.036
-0.023
-0.056
-0.015
-0.069
-0.013
-0.038
-0.015
-0.041
-0.002
-0.032
-0.013
0.009
-0.033
-0.045
-0.002
-0.037
-0.017
-0.016
-0.051
-0.034
-0.049
-0.026
-0.022
-0.036
-0.003
-0.026
-0.008
-0.004
-0.006
-0.011
0.028
-0.059
-0.033
-0.038
-0.001
-0.041
0.028
-0.035
0.033
-0.030
-0.024
0.018
0.048
0.013
-0.020
0.000
-0.014
0.010
-0.040
0.004
0.025
0.014
0.035
-0.017
-0.002
-0.033
0.041
-0.019
0.037
-0.006
-0.001
-0.022
0.008
-0.012
0.024
-0.010
-0.014
-0.029
0.006
-0.004
-0.015
-0.037
-0.020
-0.001
0.026
-0.051
0.028
-0.036
-0.017
-0.011
-0.042
-0.001
0.046
0.012
-0.057
0.005
-0.038
-0.015
-0.006
-0.033
0.032
-0.004
-0.002
-0.041
-0.007
0.005
0.019
-0.043
0.032
-0.012
-0.015
0.004
-0.007
-0.001
-0.030
-0.019
-0.020
-0.012
-0.011
-0.034
0.024
-0.005
-0.014
-0.034
-0.076
-0.035
0.016
-0.015
-0.002
-0.006
-0.001
-0.005
-0.023
-0.008
-0.017
-0.012
-0.023
-0.014
-0.044
-0.046
-0.040
-0.057
0.002
-0.048
-0.025
-0.019
-0.005
-0.006
-0.020
-0.024
-0.038
-0.011
-0.044
0.002
-0.038
-0.023
-0.015
-0.003
-0.018
-0.032
-0.020
-0.087
-0.039
-0.030
-0.015
-0.018
-0.019
-0.025
-0.012
0.008
-0.018
0.016
-0.014
-0.028
-0.026
0.018
-0.014
0.001
0.014
0.003
0.035
0.049
0.043
0.008
-0.016
0.013
-0.046
0.028
-0.018
-0.013
0.025
-0.046
0.001
0.014
0.022
-0.017
0.014
0.031
0.042
0.034
0.004
0.001
0.007
0.009
0.025
-0.024
-0.021
-0.024
0.009
-0.033
-0.001
-0.022
-0.008
-0.004
-0.019
-0.036
-0.030
-0.021
0.001
-0.005
-0.050
-0.038
0.002
-0.051
-0.057
-0.079
-0.010
-0.025
-0.008
-0.016
-0.013
-0.024
-0.043
-0.021
0.010
-0.039
-0.008
-0.005
0.017
-0.024
0.001
-0.004
0.006
-0.015
-0.035
-0.036
-0.025
-0.015
-0.005
-0.043
-0.025
-0.058
-0.055
-0.063
-0.027
-0.036
-0.047
-0.077
-0.075
-0.006
0.008
0.008
-0.020
-0.021
0.001
-0.053
-0.031
-0.055
-0.004
-0.021
-0.035
0.005
-0.018
-0.026
-0.022
-0.067
-0.023
-0.036
-0.026
0.008
-0.014
0.002
0.015
-0.036
0.009
-0.035
0.016
-0.010
0.018
-0.027
0.013
0.017
-0.012
-0.022
-0.029
-0.032
-0.023
-0.010
-0.061
-0.044
-0.015
-0.018
-0.035
-0.042
-0.017
-0.075
-0.043
-0.032
0.010
-0.025
-0.004
-0.005
0.026
-0.031
0.005
-0.033
0.042
0.043
0.042
0.056
0.076
0.049
0.031
0.016
0.004
0.023
0.035
0.025
-0.023
0.013
0.008
0.019
-0.023
0.026
0.034
0.035
-0.016
0.037
-0.021
-0.025
0.009
-0.013
-0.004
-0.012
-0.017
-0.021
-0.016
0.044
-0.022
-0.003
-0.005
-0.028
-0.040
-0.004
0.006
0.007
0.019
-0.002
-0.031
0.002
-0.002
0.004
-0.044
0.012
-0.014
-0.045
-0.006
-0.039
-0.033
-0.005
-0.005
-0.004
-0.010
-0.007
0.008
-0.045
-0.029
-0.011
0.006
-0.018
-0.051
-0.046
-0.040
-0.019
-0.034
-0.044
-0.004
0.004
0.010
-0.050
-0.048
-0.033
-0.025
-0.037
-0.012
-0.082
-0.030
-0.007
0.006
-0.023
-0.017
-0.062
-0.014
-0.019
-0.057
-0.015
-0.010
-0.030
0.010
-0.051
-0.030
-0.017
-0.028
-0.009
-0.020
-0.003
-0.017
-0.027
0.016
-0.018
-0.030
-0.025
-0.001
-0.034
-0.048
-0.026
-0.044
-0.041
-0.022
-0.040
-0.009
-0.055
-0.041
-0.059
-0.045
-0.020
-0.006
-0.037
-0.044
-0.017
-0.031
-0.039
-0.056
-0.074
-0.066
-0.081
-0.018
-0.072
-0.030
0.003
-0.070
-0.034
-0.038
-0.040
0.001
-0.006
-0.007
0.006
-0.012
0.011
0.023
0.041
0.017
0.033
0.066
0.035
0.037
0.044
0.050
0.014
0.033
0.080
0.064
0.005
0.029
0.032
0.039
0.006
0.006
0.021
-0.024
-0.030
0.011
0.016
-0.013
-0.026
-0.036
0.001
-0.018
-0.034
-0.047
-0.067
-0.064
-0.023
-0.012
-0.002
-0.045
-0.034
-0.010
-0.022
0.013
0.017
0.016
0.004
0.002
-0.011
0.014
0.002
0.004
-0.008
-0.035
-0.003
0.009
-0.002
-0.033
-0.019
-0.009
-0.006
-0.030
-0.017
-0.008
-0.018
0.031
0.016
-0.014
-0.010
0.007
-0.012
0.001
-0.046
-0.026
-0.025
0.003
-0.001
0.018
-0.012
-0.021
0.001
-0.069
-0.022
-0.040
-0.010
-0.060
-0.061
-0.015
-0.061
-0.048
-0.051
-0.020
-0.001
-0.004
-0.059
-0.000
-0.040
-0.011
-0.011
-0.027
-0.020
-0.027
-0.027
-0.033
-0.016
-0.036
0.027
0.018
0.008
0.019
-0.021
-0.024
-0.013
-0.005
-0.013
0.055
0.002
-0.036
-0.009
-0.008
-0.006
-0.052
-0.035
-0.077
-0.058
-0.033
-0.061
-0.031
-0.043
0.008
-0.021
0.006
-0.010
0.056
0.025
-0.008
0.026
0.021
-0.024
0.030
0.051
0.056
0.023
0.038
0.057
0.033
0.036
0.022
0.045
0.022
0.056
0.011
0.042
-0.017
0.056
0.046
0.026
0.061
0.036
0.025
0.024
-0.018
-0.011
-0.008
0.014
-0.048
-0.015
0.002
0.006
-0.033
-0.043
-0.007
-0.016
-0.056
0.011
-0.030
-0.010
0.014
0.009
-0.016
-0.017
0.006
-0.023
-0.045
-0.065
0.030
-0.019
-0.016
-0.011
-0.021
-0.026
-0.021
-0.014
-0.040
-0.041
0.030
-0.035
-0.012
0.012
-0.031
-0.048
-0.008
-0.013
-0.020
-0.032
-0.015
-0.033
-0.001
-0.042
0.011
-0.028
0.039
-0.030
0.004
-0.022
-0.014
-0.003
-0.007
-0.024
-0.039
-0.036
-0.030
-0.026
-0.001
-0.060
0.005
0.001
-0.001
-0.056
-0.062
-0.077
-0.027
-0.039
-0.025
-0.013
-0.007
-0.028
-0.008
-0.037
-0.038
-0.017
-0.031
-0.039
-0.033
0.023
0.022
-0.033
0.019
-0.012
0.038
-0.012
-0.011
-0.006
0.007
-0.003
0.011
0.005
-0.014
-0.016
0.014
0.004
-0.006
-0.001
-0.004
0.007
-0.026
-0.029
0.021
0.001
-0.029
0.033
-0.013
-0.010
-0.031
-0.049
-0.017
-0.031
-0.015
0.016
-0.034
0.001
-0.061
0.033
0.015
0.028
0.035
0.042
0.022
0.025
-0.010
0.007
0.021
0.039
0.034
-0.028
0.009
0.021
0.013
0.010
0.006
-0.034
-0.005
-0.029
-0.011
-0.012
0.025
-0.007
-0.033
0.027
0.014
-0.019
0.021
-0.046
0.050
-0.009
-0.005
-0.015
-0.025
-0.002
0.038
0.001
-0.002
0.011
0.006
-0.023
-0.002
-0.031
0.025
0.018
0.014
0.012
0.018
0.018
-0.028
-0.039
-0.048
0.000
0.004
-0.018
-0.021
-0.029
-0.049
-0.022
-0.029
-0.021
0.039
0.018
-0.010
0.010
0.004
-0.051
-0.051
-0.028
-0.027
0.025
-0.024
-0.007
-0.013
-0.011
-0.033
0.030
-0.011
0.026
-0.042
-0.058
-0.034
-0.011
-0.025
-0.006
0.003
-0.011
-0.006
-0.017
-0.007
0.025
0.021
-0.053
0.014
0.039
0.006
0.025
0.029
-0.035
0.010
-0.048
-0.003
0.018
-0.029
0.011
-0.014
0.024
0.024
0.017
0.012
-0.002
-0.026
0.002
0.022
-0.021
-0.010
-0.039
-0.064
-0.012
0.001
-0.003
-0.032
0.016
-0.046
-0.004
-0.014
-0.011
-0.031
-0.010
-0.046
-0.019
-0.009
0.000
-0.022
-0.021
0.031
-0.021
-0.012
0.002
0.012
0.022
-0.014
0.040
-0.048
-0.001
-0.016
0.043
0.023
0.020
-0.013
0.010
0.044
0.016
-0.005
-0.006
-0.020
0.012
-0.007
0.024
0.031
0.026
0.049
0.007
-0.014
-0.008
-0.002
0.002
-0.025
-0.020
0.028
-0.022
0.028
0.006
-0.016
-0.012
0.004
-0.023
0.006
-0.000
0.009
-0.019
-0.031
-0.027
0.034
-0.048
-0.019
-0.017
-0.017
-0.053
-0.012
-0.049
-0.029
-0.027
-0.027
-0.029
0.002
0.005
-0.036
-0.052
-0.040
-0.078
-0.063
-0.057
-0.059
-0.023
0.002
-0.022
-0.030
-0.013
-0.046
-0.054
0.008
-0.025
-0.018
-0.014
0.019
0.008
-0.016
0.004
-0.039
-0.044
-0.044
-0.013
-0.030
-0.043
0.029
-0.002
-0.034
0.027
0.038
0.013
0.035
0.044
0.013
0.002
-0.032
0.006
-0.048
-0.040
-0.053
-0.022
-0.004
-0.020
-0.011
-0.002
-0.008
-0.029
-0.023
-0.038
-0.029
-0.003
-0.042
-0.031
-0.034
-0.038
-0.008
-0.040
-0.028
-0.014
-0.028
-0.008
-0.009
0.007
0.004
-0.016
-0.045
-0.006
-0.045
-0.037
-0.032
-0.038
-0.040
0.007
-0.021
0.015
-0.011
-0.005
0.050
-0.009
0.016
0.007
0.006
0.047
-0.021
0.037
0.041
0.019
0.027
0.031
0.007
-0.021
0.026
0.006
0.029
-0.008
0.011
0.022
-0.007
-0.030
-0.031
0.011
-0.002
-0.022
-0.007
-0.024
0.017
-0.055
-0.021
-0.029
0.000
-0.025
-0.040
-0.017
-0.031
-0.055
-0.004
0.007
-0.003
-0.017
-0.004
-0.048
-0.053
-0.021
-0.022
0.002
-0.033
0.010
-0.038
-0.026
-0.037
-0.015
-0.008
-0.002
-0.055
-0.019
-0.012
-0.014
-0.010
-0.032
-0.040
-0.026
-0.012
-0.015
0.007
-0.034
-0.006
0.009
0.004
-0.008
-0.035
-0.021
0.000
-0.009
-0.016
0.010
0.038
0.004
0.011
-0.055
0.026
0.025
-0.026
-0.042
-0.024
-0.018
0.021
-0.017
-0.002
-0.051
-0.033
-0.063
-0.022
-0.003
0.008
-0.009
-0.021
-0.045
-0.046
-0.057
-0.017
0.012
-0.011
0.005
-0.022
-0.025
0.003
-0.006
0.022
0.003
0.018
0.000
-0.011
-0.040
0.001
-0.018
-0.005
-0.004
-0.017
0.006
-0.005
-0.012
-0.003
-0.046
0.013
-0.061
0.019
-0.010
0.011
-0.000
0.008
-0.015
0.012
-0.041
-0.049
-0.031
0.016
-0.016
0.014
0.020
0.049
-0.014
0.032
0.023
0.042
-0.015
0.019
-0.008
-0.003
-0.037
-0.007
0.000
-0.018
0.010
0.005
0.011
0.010
-0.001
-0.010
-0.028
-0.021
-0.017
-0.031
-0.029
-0.020
-0.029
0.022
-0.033
0.057
0.023
0.030
-0.015
0.022
-0.016
0.042
-0.005
0.013
-0.017
0.025
0.031
0.021
0.015
0.011
0.048
0.045
-0.028
0.036
0.009
-0.039
0.020
-0.023
-0.006
0.025
0.010
0.009
-0.050
-0.028
0.017
0.036
-0.028
0.007
-0.028
-0.013
-0.027
-0.017
0.004
0.040
-0.028
-0.016
-0.036
-0.020
-0.031
0.009
-0.044
0.023
-0.058
-0.003
-0.026
-0.037
-0.010
0.036
-0.045
-0.019
-0.024
-0.025
-0.027
-0.029
0.008
-0.025
-0.008
-0.018
-0.031
-0.018
-0.029
-0.034
-0.041
-0.024
-0.007
0.005
-0.051
-0.019
0.035
-0.017
-0.025
-0.011
-0.030
-0.020
0.006
0.005
-0.043
-0.030
-0.027
-0.026
-0.026
0.007
-0.001
0.006
-0.022
-0.000
0.011
-0.015
0.022
0.002
0.032
-0.002
0.028
-0.023
0.020
0.071
-0.014
0.005
0.007
0.018
-0.011
0.014
-0.013
-0.006
0.009
0.012
0.048
0.031
-0.009
0.000
0.004
-0.035
0.012
0.019
0.028
0.025
-0.020
-0.002
-0.032
-0.038
0.011
0.032
0.011
0.033
0.007
-0.013
-0.020
0.014
-0.017
-0.026
-0.028
-0.000
-0.033
-0.022
-0.021
-0.036
-0.031
-0.035
-0.080
-0.007
-0.060
-0.016
-0.011
0.008
-0.026
-0.060
-0.018
-0.024
-0.048
-0.012
0.017
-0.013
-0.030
0.007
-0.024
-0.033
0.005
-0.028
0.005
0.008
0.001
0.035
-0.019
-0.023
0.029
-0.067
-0.040
-0.018
-0.033
0.044
-0.028
-0.045
-0.035
-0.016
-0.035
0.014
-0.005
0.015
-0.003
-0.037
-0.032
-0.047
0.002
-0.032
0.000
0.008
-0.040
-0.019
-0.048
-0.009
-0.009
-0.008
0.033
-0.053
-0.032
-0.026
-0.013
0.013
0.046
-0.027
-0.043
-0.020
0.021
0.010
-0.010
0.004
-0.027
0.022
0.005
0.022
-0.035
-0.021
-0.039
-0.023
-0.038
-0.015
-0.044
-0.019
-0.004
-0.019
-0.023
0.003
-0.018
-0.059
-0.046
-0.014
-0.020
-0.041
-0.012
-0.061
-0.029
-0.016
-0.023
-0.010
-0.037
0.015
-0.046
0.007
-0.037
-0.012
0.020
0.013
0.017
0.008
0.022
0.017
0.038
0.041
-0.013
-0.003
0.001
0.022
0.017
0.009
-0.014
0.025
0.009
0.072
0.007
0.046
-0.017
-0.001
-0.008
0.029
0.012
-0.010
0.003
-0.024
-0.034
0.003
-0.064
0.010
0.008
0.019
0.005
-0.017
-0.041
-0.050
-0.028
-0.051
-0.036
-0.003
-0.038
-0.023
-0.031
-0.032
-0.037
-0.042
-0.029
-0.009
-0.021
-0.004
-0.024
-0.044
-0.023
0.002
0.029
0.012
-0.065
-0.011
0.025
-0.026
-0.035
-0.015
0.006
-0.004
-0.011
-0.002
-0.015
-0.020
-0.041
-0.027
-0.054
0.004
-0.043
0.014
-0.056
-0.039
0.029
0.015
0.002
-0.013
-0.019
-0.029
-0.023
-0.028
-0.010
-0.007
0.021
0.020
-0.010
-0.036
-0.010
0.005
0.037
-0.004
0.006
0.013
-0.008
-0.021
-0.023
0.004
-0.049
-0.030
-0.005
-0.012
-0.041
-0.037
-0.039
-0.028
0.003
-0.027
-0.020
-0.028
-0.009
-0.038
-0.029
-0.060
0.016
-0.018
-0.006
-0.011
-0.034
-0.057
-0.070
-0.038
-0.032
-0.028
-0.019
-0.019
-0.019
-0.067
-0.029
-0.011
-0.025
-0.023
-0.024
0.011
-0.001
0.004
0.007
-0.015
-0.023
0.011
-0.008
0.058
0.049
0.020
-0.001
0.020
-0.020
-0.024
0.025
0.016
0.015
-0.023
-0.018
0.031
-0.010
0.004
-0.015
-0.001
0.008
0.004
0.005
-0.028
-0.055
-0.022
-0.016
-0.033
-0.005
0.012
-0.011
-0.024
-0.025
-0.003
-0.003
0.041
0.050
0.006
-0.016
0.003
-0.004
0.020
0.010
0.018
-0.032
-0.004
0.005
0.013
0.004
-0.009
-0.031
0.006
-0.017
-0.031
-0.030
-0.038
-0.015
0.016
-0.041
0.002
-0.013
-0.026
-0.038
-0.020
-0.042
-0.018
-0.002
-0.053
-0.057
0.000
-0.037
-0.002
-0.046
0.004
0.005
0.002
-0.004
-0.028
-0.016
-0.009
-0.052
-0.050
-0.051
-0.046
-0.052
-0.009
-0.013
-0.003
-0.007
-0.022
-0.044
-0.002
-0.033
-0.029
-0.002
-0.008
-0.025
-0.039
-0.004
-0.041
-0.012
0.015
-0.013
0.017
-0.022
0.023
-0.009
0.016
-0.029
-0.009
-0.054
0.014
-0.021
-0.013
0.034
0.026
-0.028
0.016
-0.048
-0.025
-0.028
-0.076
-0.044
-0.027
-0.073
-0.010
-0.026
0.026
-0.013
-0.019
-0.037
0.014
0.019
0.029
0.020
-0.024
-0.013
-0.030
0.008
0.020
-0.023
0.016
0.047
0.026
0.018
0.047
0.017
-0.011
0.059
0.006
0.028
0.011
-0.027
-0.022
0.048
-0.004
-0.016
-0.004
-0.036
0.002
-0.011
-0.001
-0.013
0.025
-0.026
-0.038
-0.013
0.022
-0.010
-0.019
0.023
-0.003
-0.008
-0.005
-0.032
-0.047
0.012
0.017
-0.001
0.016
0.009
0.009
-0.020
0.025
0.036
0.014
-0.001
0.012
0.002
0.019
-0.022
-0.047
-0.031
-0.036
0.017
-0.005
-0.033
-0.026
-0.010
0.023
-0.014
0.005
-0.035
0.007
-0.005
-0.006
0.035
0.002
-0.054
0.026
-0.003
-0.013
-0.004
0.030
0.004
-0.001
0.009
0.017
0.022
0.018
-0.009
0.033
-0.005
0.012
-0.036
-0.013
0.010
-0.028
-0.023
-0.048
-0.011
0.002
0.006
-0.011
0.027
0.023
0.004
0.051
0.004
0.025
0.066
-0.031
-0.025
0.003
-0.018
0.001
0.015
0.009
0.021
0.013
0.008
-0.003
-0.020
-0.038
-0.036
0.025
-0.008
0.026
-0.015
-0.050
-0.026
-0.058
-0.042
-0.033
-0.014
-0.039
-0.028
-0.040
-0.042
-0.063
-0.008
-0.035
-0.029
-0.031
-0.049
-0.057
-0.033
-0.010
-0.074
0.007
0.000
0.028
0.043
0.004
0.015
-0.004
0.006
0.083
0.027
0.035
-0.019
0.029
0.056
-0.004
-0.005
-0.018
-0.007
-0.049
-0.038
-0.005
-0.021
0.013
-0.014
-0.020
-0.031
-0.052
-0.021
-0.013
-0.031
-0.021
-0.022
-0.026
-0.046
-0.025
0.000
0.026
0.013
-0.012
0.030
0.010
0.009
-0.007
0.011
-0.015
-0.005
0.001
-0.006
0.011
0.001
0.003
0.033
-0.046
-0.008
0.018
-0.022
0.032
0.018
-0.013
0.046
0.019
-0.022
-0.029
-0.012
-0.038
-0.022
-0.029
0.005
-0.008
-0.004
0.003
-0.025
-0.009
-0.015
0.007
-0.014
-0.022
-0.014
-0.016
0.031
-0.010
-0.030
0.022
-0.005
0.027
-0.034
0.007
-0.006
-0.016
-0.002
0.012
0.012
-0.006
-0.002
-0.027
-0.018
0.009
-0.003
0.008
-0.024
-0.026
-0.025
-0.003
-0.003
-0.032
-0.028
-0.033
-0.011
-0.023
-0.021
0.019
-0.018
0.013
-0.002
-0.035
0.047
-0.003
0.005
0.002
0.013
0.009
-0.028
-0.016
-0.003
-0.010
0.015
0.011
-0.007
-0.027
0.030
-0.058
-0.018
0.004
0.018
0.000
-0.004
0.015
-0.004
0.022
0.004
0.018
0.005
0.008
-0.004
-0.007
0.006
0.008
0.008
0.012
0.006
-0.059
-0.013
-0.039
-0.027
-0.001
-0.002
-0.041
0.011
-0.038
-0.043
0.026
-0.028
-0.016
0.001
-0.022
-0.044
-0.052
0.024
0.020
-0.027
0.037
-0.036
-0.028
-0.031
-0.045
-0.032
-0.031
-0.032
-0.012
-0.026
-0.023
-0.056
-0.012
0.016
-0.041
-0.037
0.009
-0.017
-0.020
0.014
0.011
-0.035
-0.018
-0.010
-0.042
-0.007
0.020
0.052
-0.012
0.006
0.006
-0.037
-0.013
-0.027
-0.016
-0.024
-0.031
-0.018
-0.023
-0.031
0.001
-0.037
-0.014
-0.002
-0.045
-0.010
-0.032
-0.038
-0.000
-0.024
-0.014
-0.028
0.015
-0.011
-0.007
-0.033
0.024
-0.017
-0.017
-0.056
0.015
-0.010
-0.024
0.002
-0.007
0.002
0.033
-0.008
-0.038
-0.045
0.006
-0.034
-0.056
-0.040
0.007
-0.052
-0.007
-0.026
-0.019
-0.039
-0.033
-0.037
-0.028
0.003
-0.032
-0.006
0.003
-0.007
-0.037
0.018
0.005
-0.035
-0.002
0.039
-0.025
-0.005
0.014
-0.072
-0.004
-0.045
-0.040
0.007
-0.026
-0.018
-0.021
-0.043
-0.037
-0.008
0.031
-0.021
0.019
-0.008
-0.009
0.014
0.049
-0.003
0.006
0.008
0.056
-0.001
-0.009
0.029
0.050
0.017
0.053
0.031
0.046
0.004
0.026
-0.009
0.012
0.028
-0.028
0.016
0.025
0.011
-0.005
-0.028
0.022
0.016
0.003
-0.022
-0.054
0.027
0.047
-0.021
-0.003
0.007
0.007
0.010
-0.007
-0.025
0.002
-0.027
0.041
-0.017
0.031
-0.041
-0.013
-0.034
0.001
-0.029
0.023
-0.043
-0.018
0.002
0.015
-0.033
-0.049
-0.037
-0.027
-0.042
-0.012
-0.060
-0.051
-0.048
-0.042
-0.030
-0.021
-0.020
-0.074
-0.059
-0.044
-0.065
0.003
-0.051
-0.050
-0.024
-0.005
-0.012
-0.003
-0.010
-0.001
0.001
-0.030
-0.034
-0.026
-0.030
-0.005
-0.004
0.009
0.007
0.002
0.013
0.033
0.041
0.085
-0.011
-0.018
-0.028
-0.011
-0.027
-0.009
-0.009
-0.030
-0.016
0.000
-0.076
-0.031
-0.028
-0.027
-0.028
-0.032
-0.021
-0.054
-0.027
-0.005
-0.057
0.012
-0.040
-0.021
-0.009
-0.018
-0.032
-0.008
-0.036
-0.035
-0.008
0.010
-0.018
0.016
0.046
0.009
-0.004
0.032
0.005
-0.001
0.006
0.022
0.033
0.011
0.003
0.017
-0.019
0.046
0.005
0.018
-0.001
0.010
0.001
0.001
-0.025
0.037
-0.018
0.031
-0.009
-0.030
-0.028
0.017
-0.010
-0.005
-0.035
0.002
-0.041
-0.036
-0.010
0.026
0.005
0.023
-0.017
-0.021
0.009
-0.016
-0.049
-0.023
0.031
0.011
-0.064
-0.011
-0.030
0.006
-0.044
-0.019
-0.041
0.030
0.026
-0.022
-0.022
-0.003
-0.015
0.012
0.000
0.009
-0.013
-0.001
-0.036
-0.017
-0.016
0.002
0.018
0.021
0.018
0.043
0.016
0.007
-0.021
-0.006
0.001
-0.028
-0.012
-0.064
0.023
0.026
0.006
0.018
-0.015
0.029
-0.001
-0.071
-0.043
-0.039
0.000
0.019
0.008
-0.022
-0.030
-0.021
0.017
0.003
0.017
-0.045
0.024
-0.020
-0.022
-0.003
-0.061
0.015
-0.006
0.039
0.007
0.003
-0.008
-0.004
-0.026
-0.002
0.015
-0.016
-0.035
0.001
-0.021
-0.035
-0.009
-0.038
-0.034
-0.038
-0.001
0.030
0.041
0.017
0.005
0.005
0.007
0.059
0.003
0.063
0.027
-0.026
0.015
-0.012
-0.014
-0.012
-0.022
0.041
0.021
-0.017
-0.008
-0.000
-0.024
0.005
0.032
0.006
-0.012
0.007
-0.026
-0.010
-0.013
-0.006
-0.004
-0.019
-0.019
0.029
0.014
-0.011
-0.002
-0.038
0.004
-0.001
-0.013
0.034
-0.017
0.035
0.005
-0.029
-0.010
-0.018
0.032
0.009
0.001
-0.007
-0.008
-0.005
-0.044
0.011
-0.012
0.011
0.026
-0.022
0.037
-0.029
-0.052
-0.039
-0.020
-0.048
-0.003
-0.037
-0.030
0.008
-0.026
0.002
-0.012
-0.011
-0.001
-0.036
-0.036
-0.044
-0.022
-0.001
-0.028
-0.006
-0.016
-0.000
-0.023
-0.022
-0.041
-0.019
-0.017
-0.021
-0.039
-0.032
-0.019
-0.044
-0.011
-0.062
-0.043
-0.005
-0.026
-0.000
-0.034
-0.011
-0.037
-0.019
-0.002
-0.011
0.039
-0.022
-0.025
-0.018
0.002
-0.021
-0.001
-0.015
-0.002
0.006
-0.034
-0.013
0.004
0.000
-0.045
-0.053
-0.022
-0.040
-0.013
-0.060
-0.027
-0.024
-0.033
-0.057
-0.025
-0.070
-0.055
-0.043
-0.018
-0.038
-0.023
-0.009
-0.021
-0.056
-0.043
-0.024
-0.033
-0.063
-0.021
0.014
0.005
0.010
-0.001
-0.022
-0.034
0.043
-0.028
0.002
0.002
0.021
-0.007
-0.003
-0.009
-0.049
-0.012
-0.006
-0.015
-0.012
-0.024
-0.010
-0.034
-0.042
-0.042
-0.070
-0.024
-0.020
0.003
-0.063
-0.052
-0.015
0.010
-0.034
-0.024
-0.005
-0.007
-0.026
-0.028
-0.001
-0.046
0.018
-0.023
-0.036
-0.044
-0.030
0.026
-0.040
-0.037
-0.002
-0.023
-0.026
-0.014
-0.035
0.022
-0.011
-0.023
0.024
0.002
-0.007
-0.005
-0.021
-0.023
-0.032
0.014
-0.026
-0.015
-0.027
-0.036
0.018
0.025
0.050
0.004
-0.001
0.012
0.019
0.007
0.003
0.007
-0.035
-0.041
-0.011
-0.023
-0.061
-0.001
-0.034
-0.028
-0.046
-0.051
-0.044
-0.043
-0.065
-0.046
-0.022
-0.059
-0.026
-0.027
-0.034
-0.033
-0.033
-0.014
-0.036
-0.008
-0.017
0.005
-0.012
0.027
0.026
0.052
0.025
0.011
0.018
0.001
-0.021
-0.049
-0.027
-0.037
-0.015
-0.004
-0.028
0.006
-0.023
-0.022
-0.032
0.012
-0.003
-0.015
0.039
-0.010
-0.050
0.013
0.013
-0.020
-0.012
0.003
-0.025
0.043
-0.019
-0.001
-0.007
-0.053
-0.018
-0.030
-0.048
-0.015
-0.051
-0.063
-0.022
-0.016
-0.053
0.019
0.013
0.002
0.010
0.002
-0.027
0.029
-0.021
-0.041
-0.005
-0.008
-0.012
-0.047
-0.035
-0.052
-0.023
-0.018
-0.011
-0.012
-0.023
0.003
-0.002
-0.012
0.029
-0.008
-0.042
-0.010
-0.015
-0.039
-0.029
-0.015
-0.035
-0.007
-0.044
-0.014
-0.021
-0.022
0.017
0.030
0.000
0.009
-0.030
0.021
-0.038
-0.005
-0.000
0.006
0.050
-0.031
-0.007
0.007
0.005
0.033
0.016
0.057
-0.005
0.059
0.002
0.045
-0.000
0.012
-0.000
0.024
0.009
-0.004
0.020
-0.032
-0.013
-0.010
-0.015
0.005
-0.015
-0.062
-0.051
-0.026
-0.059
-0.011
-0.052
-0.066
-0.020
-0.065
-0.048
-0.000
-0.031
-0.071
-0.019
-0.064
-0.027
-0.041
-0.020
-0.022
-0.007
-0.008
-0.029
-0.020
-0.033
0.011
-0.001
-0.016
-0.007
-0.039
-0.024
-0.030
-0.025
-0.015
-0.025
-0.029
-0.011
-0.057
-0.009
-0.031
-0.029
-0.020
-0.023
-0.001
-0.019
-0.005
0.008
-0.013
-0.033
-0.004
-0.001
-0.041
-0.044
-0.018
-0.043
-0.013
-0.010
-0.071
0.011
0.018
-0.046
0.003
-0.019
0.004
0.005
-0.009
-0.009
0.000
-0.046
-0.021
-0.014
-0.038
-0.032
-0.032
-0.055
-0.029
-0.031
-0.042
0.005
-0.004
-0.013
0.009
0.015
-0.025
-0.060
-0.034
-0.063
-0.035
-0.048
-0.010
-0.019
-0.042
0.000
-0.023
-0.018
-0.008
-0.035
0.005
-0.001
-0.016
-0.068
0.008
0.003
-0.050
-0.044
-0.048
-0.018
-0.023
-0.042
-0.035
-0.004
0.002
-0.020
0.004
-0.025
0.066
0.022
-0.008
-0.035
0.031
-0.023
0.019
-0.026
-0.027
-0.027
0.000
0.030
0.018
0.033
0.011
-0.014
-0.014
0.007
-0.014
-0.027
0.021
-0.030
-0.032
0.025
0.016
-0.029
0.021
-0.001
-0.015
-0.027
-0.025
-0.003
-0.008
-0.029
0.011
-0.001
-0.005
-0.037
-0.012
-0.025
0.010
0.009
-0.024
0.002
0.003
-0.005
-0.046
-0.025
-0.033
-0.010
-0.014
-0.008
0.018
0.001
-0.032
-0.000
-0.012
0.002
-0.032
0.007
0.012
0.017
-0.047
-0.004
0.028
0.014
-0.001
-0.017
-0.000
0.014
0.018
0.020
-0.007
-0.037
0.015
-0.004
-0.006
-0.030
0.002
-0.024
-0.049
-0.053
-0.029
-0.026
-0.007
0.011
0.021
-0.021
-0.017
0.014
-0.016
0.011
0.008
-0.044
-0.003
-0.046
-0.017
-0.022
-0.056
-0.022
-0.033
-0.022
-0.001
-0.008
-0.030
0.024
-0.053
-0.031
0.025
-0.011
0.015
-0.043
-0.011
-0.017
-0.030
-0.026
-0.038
0.046
-0.063
-0.007
-0.037
0.006
0.009
-0.001
-0.042
0.004
-0.015
0.014
-0.024
0.005
-0.022
-0.021
-0.035
-0.022
-0.007
-0.007
0.019
0.037
0.045
-0.002
0.039
-0.004
0.031
0.003
0.007
0.011
0.023
-0.050
-0.018
-0.012
-0.052
-0.007
0.004
0.023
0.011
0.064
0.031
-0.002
-0.030
0.002
0.001
0.023
0.002
-0.001
-0.015
-0.017
-0.025
-0.031
-0.021
0.003
-0.008
-0.049
-0.004
-0.000
0.014
-0.016
-0.005
0.003
-0.035
-0.044
-0.055
-0.051
-0.013
-0.064
-0.026
0.008
-0.004
0.013
-0.012
-0.034
-0.015
-0.024
-0.065
-0.013
-0.019
0.018
0.006
-0.030
0.002
-0.011
-0.011
0.020
-0.023
-0.043
0.007
0.002
0.006
-0.038
-0.017
-0.038
-0.025
0.004
-0.024
-0.033
-0.054
-0.034
-0.032
-0.024
-0.029
-0.001
-0.027
0.018
0.014
-0.009
0.007
-0.058
-0.011
-0.014
-0.054
-0.007
-0.014
-0.015
-0.031
-0.055
-0.037
-0.046
0.024
0.005
-0.000
-0.019
0.069
-0.010
0.013
-0.000
-0.005
-0.045
-0.029
0.011
0.027
-0.022
0.011
0.011
-0.044
-0.032
-0.035
-0.014
-0.002
-0.001
-0.035
-0.045
-0.064
-0.069
-0.059
-0.064
-0.029
-0.046
-0.032
0.000
-0.038
0.049
-0.027
0.005
0.019
0.011
0.011
0.007
0.038
0.073
0.063
0.028
0.043
-0.016
0.032
0.006
-0.020
0.021
-0.028
-0.029
0.058
0.006
0.014
0.020
0.006
0.008
0.012
-0.017
-0.033
-0.048
-0.049
-0.043
-0.026
-0.046
-0.002
-0.014
-0.018
-0.026
-0.002
-0.021
0.016
-0.029
-0.011
0.000
-0.044
-0.042
-0.036
-0.026
-0.014
-0.005
-0.036
-0.048
-0.038
-0.017
-0.010
-0.011
-0.020
-0.048
-0.014
-0.008
-0.021
0.008
-0.034
-0.027
-0.027
-0.078
-0.040
-0.009
-0.017
-0.021
-0.055
-0.045
-0.083
-0.054
-0.059
-0.050
0.032
-0.008
-0.058
-0.033
-0.027
-0.014
-0.009
-0.023
-0.008
-0.014
-0.023
0.010
0.011
0.016
-0.044
-0.033
-0.047
-0.024
-0.040
-0.061
0.029
-0.038
-0.001
-0.023
-0.014
-0.018
-0.032
-0.000
0.009
-0.020
0.005
0.000
-0.045
0.011
-0.031
-0.028
-0.007
-0.042
-0.032
-0.059
-0.032
-0.010
-0.049
0.028
-0.031
-0.007
-0.029
-0.014
-0.004
-0.025
-0.048
-0.035
-0.030
-0.024
-0.017
-0.061
-0.068
-0.047
-0.034
0.002
-0.039
-0.065
-0.098
-0.029
-0.022
-0.055
-0.024
-0.001
0.005
-0.007
-0.010
0.068
0.003
0.051
0.067
0.060
0.086
0.047
0.057
0.018
0.043
0.063
0.017
0.045
0.027
0.007
0.057
0.041
0.032
0.028
0.064
0.008
0.015
-0.010
0.001
-0.016
-0.020
-0.005
-0.020
-0.030
-0.013
0.018
-0.039
-0.047
-0.016
-0.026
-0.038
-0.012
-0.038
0.019
0.004
-0.045
-0.007
-0.013
-0.006
-0.001
0.009
-0.041
0.009
0.047
0.015
-0.004
0.004
0.007
0.000
0.020
-0.023
-0.046
-0.038
0.016
-0.033
-0.011
-0.015
-0.016
0.012
0.021
0.005
0.030
-0.001
-0.035
0.019
0.006
0.015
-0.032
-0.018
-0.042
-0.057
0.003
-0.022
0.003
-0.049
-0.038
-0.021
-0.019
-0.043
-0.037
-0.028
0.003
-0.000
-0.059
-0.024
-0.022
-0.026
-0.037
-0.024
-0.039
-0.036
-0.033
-0.065
-0.016
-0.012
-0.047
-0.046
-0.036
-0.036
-0.035
-0.005
0.006
0.018
0.014
0.016
0.004
-0.007
0.027
0.001
-0.026
-0.024
-0.036
0.012
-0.020
-0.038
-0.000
-0.020
-0.034
-0.020
-0.068
-0.056
-0.012
-0.031
0.000
-0.023
-0.026
-0.000
0.010
-0.027
0.000
0.001
0.028
0.023
0.002
0.029
0.036
0.024
0.025
0.026
0.018
0.031
0.080
0.025
0.026
0.056
0.089
0.025
0.050
0.033
-0.004
0.036
0.025
0.020
0.023
-0.036
-0.028
-0.001
-0.016
-0.032
-0.027
-0.002
-0.048
-0.027
-0.033
-0.007
-0.021
-0.054
-0.002
-0.035
-0.012
-0.020
-0.017
-0.014
-0.016
-0.029
-0.043
-0.019
-0.049
-0.033
-0.039
0.017
0.003
-0.003
-0.027
-0.005
-0.013
-0.031
-0.065
-0.010
-0.008
-0.009
-0.035
-0.022
-0.029
-0.021
-0.045
0.015
-0.000
-0.040
-0.023
-0.020
-0.019
-0.057
-0.001
0.006
0.023
0.008
0.003
-0.015
-0.020
0.017
-0.076
0.006
-0.048
-0.048
-0.014
-0.022
-0.010
-0.006
-0.030
-0.015
-0.030
-0.012
-0.015
-0.041
-0.039
-0.005
-0.019
-0.006
-0.003
0.038
0.008
-0.034
-0.053
-0.059
-0.006
-0.075
-0.045
-0.013
-0.034
0.019
0.031
-0.030
0.024
0.050
0.003
0.023
0.038
-0.005
0.012
-0.023
0.018
0.005
0.010
0.007
-0.019
0.017
-0.032
-0.009
-0.018
-0.031
-0.011
-0.046
0.004
-0.007
-0.024
-0.006
-0.046
-0.042
-0.008
-0.012
-0.048
-0.018
-0.005
0.002
-0.015
-0.034
0.020
0.011
-0.023
-0.005
0.002
0.045
0.051
0.031
0.031
0.024
0.012
0.020
0.018
-0.026
0.058
0.041
0.020
0.005
0.005
-0.033
-0.022
-0.051
-0.033
0.026
-0.045
-0.018
0.021
-0.014
-0.006
0.002
-0.003
-0.008
-0.007
-0.025
-0.019
-0.014
-0.011
-0.005
-0.010
0.012
0.007
0.008
-0.046
0.022
0.008
0.006
-0.031
-0.008
-0.019
-0.021
0.045
0.027
-0.022
-0.003
-0.032
-0.012
-0.022
-0.024
-0.041
0.001
-0.039
-0.038
-0.042
0.010
-0.032
0.010
-0.042
-0.022
-0.036
-0.007
-0.025
-0.007
-0.023
-0.012
-0.011
-0.006
-0.001
-0.023
-0.014
-0.007
-0.004
0.004
-0.001
0.005
-0.002
0.001
0.010
-0.025
-0.045
-0.009
-0.060
0.011
-0.013
-0.020
-0.035
-0.010
-0.017
-0.005
-0.031
0.042
-0.003
0.010
0.023
-0.035
-0.010
-0.001
0.034
0.022
0.012
0.021
0.016
0.022
-0.014
-0.018
-0.003
0.005
-0.005
-0.053
0.019
-0.019
-0.038
0.017
-0.038
0.033
-0.014
-0.031
0.010
-0.002
-0.005
-0.017
-0.029
-0.013
-0.015
-0.018
-0.022
-0.031
0.000
-0.012
-0.035
-0.007
0.005
0.043
-0.027
0.001
0.010
-0.020
0.017
0.038
0.031
0.030
0.010
0.042
0.018
0.041
0.025
-0.014
-0.009
0.020
0.018
0.016
0.051
0.015
-0.022
0.000
0.038
-0.004
0.019
0.007
0.006
0.007
-0.025
0.012
0.012
-0.010
0.051
0.007
-0.009
0.004
-0.005
-0.053
0.007
0.023
-0.009
0.019
-0.027
-0.013
-0.026
-0.022
-0.015
-0.019
-0.015
-0.002
-0.034
-0.022
-0.020
-0.037
0.019
-0.010
-0.022
-0.020
-0.019
-0.017
-0.060
-0.066
-0.023
-0.023
-0.026
-0.009
-0.007
-0.001
0.002
-0.016
-0.052
-0.027
0.005
0.018
0.016
-0.009
-0.023
-0.019
-0.015
-0.011
-0.056
-0.047
-0.018
-0.035
-0.034
0.048
0.007
-0.011
-0.012
-0.020
-0.009
0.015
-0.012
0.020
-0.034
-0.009
-0.040
-0.077
-0.066
-0.035
-0.015
-0.016
-0.005
-0.024
-0.004
-0.040
-0.082
-0.016
0.026
-0.034
-0.034
-0.018
0.004
-0.043
-0.049
-0.047
0.000
-0.015
-0.015
-0.035
0.016
-0.059
0.004
-0.004
-0.030
-0.012
-0.049
-0.027
-0.045
-0.010
-0.010
-0.009
0.035
0.031
0.023
-0.028
-0.006
0.012
0.042
0.028
0.008
-0.009
-0.025
0.024
-0.021
0.012
0.041
-0.020
0.030
-0.002
0.039
0.020
0.012
0.010
0.023
0.008
0.013
-0.015
0.020
0.015
0.014
0.050
0.001
-0.005
-0.025
-0.017
0.002
-0.004
-0.016
-0.021
-0.062
-0.045
0.001
-0.034
-0.022
-0.006
-0.033
0.014
0.004
-0.030
-0.047
-0.048
-0.025
-0.036
-0.003
-0.005
-0.006
-0.015
-0.047
-0.036
-0.005
0.007
0.007
-0.007
-0.002
-0.033
-0.025
-0.035
-0.024
-0.053
0.018
-0.029
0.023
-0.072
-0.027
-0.010
0.012
0.014
-0.019
-0.024
-0.026
-0.003
-0.026
0.017
-0.022
0.022
0.009
-0.004
-0.003
0.025
0.017
-0.013
0.009
-0.009
-0.026
-0.034
0.004
-0.027
-0.056
-0.050
-0.000
-0.028
0.002
-0.013
-0.007
0.006
-0.046
-0.041
-0.028
-0.050
0.004
-0.028
-0.000
0.022
-0.006
0.012
-0.034
-0.011
0.031
0.017
-0.027
-0.036
-0.005
-0.012
-0.023
0.040
0.032
-0.026
0.001
0.014
0.034
0.009
0.013
0.004
-0.029
-0.024
-0.012
0.027
0.038
-0.025
-0.018
-0.023
0.049
0.045
0.012
0.011
0.011
-0.024
0.020
0.025
-0.001
0.044
0.038
0.008
0.012
-0.024
0.042
0.001
0.005
0.013
-0.029
0.036
0.011
-0.036
-0.008
-0.037
-0.024
0.016
-0.039
0.010
0.025
-0.008
-0.026
-0.022
0.009
0.012
-0.017
0.005
-0.014
0.012
0.020
-0.013
-0.011
0.027
0.002
-0.050
0.004
0.019
0.020
0.022
-0.003
0.060
0.034
0.045
0.009
-0.025
-0.001
0.023
0.019
0.000
-0.015
0.008
-0.045
-0.007
-0.010
-0.009
-0.011
-0.008
-0.034
0.018
-0.052
-0.015
0.014
-0.003
-0.033
-0.005
0.029
-0.005
0.017
-0.015
0.002
-0.009
-0.030
-0.002
0.003
-0.049
-0.006
-0.024
-0.025
-0.016
-0.017
-0.052
0.048
0.001
-0.023
-0.044
-0.024
-0.024
-0.029
-0.034
0.003
-0.024
-0.010
-0.008
-0.044
-0.073
-0.019
-0.011
-0.020
0.001
-0.003
0.033
0.038
-0.047
-0.027
-0.051
-0.012
-0.020
-0.008
-0.040
-0.009
-0.057
-0.067
-0.030
-0.021
0.013
0.000
0.003
0.008
-0.018
0.039
0.021
0.019
0.033
0.055
0.004
0.005
-0.009
0.008
0.028
-0.018
-0.040
-0.006
-0.036
-0.065
-0.026
-0.039
-0.003
0.027
0.036
-0.012
0.043
0.022
-0.025
-0.005
0.016
0.023
0.020
0.024
-0.005
0.006
-0.010
0.002
0.005
-0.032
0.022
-0.010
-0.010
-0.006
0.034
0.008
0.021
0.015
-0.039
-0.051
-0.033
-0.021
-0.016
0.000
-0.022
-0.023
-0.043
-0.020
-0.021
-0.006
-0.041
-0.020
0.018
-0.011
-0.012
-0.032
-0.018
0.006
-0.000
-0.049
-0.006
0.000
-0.000
-0.019
-0.021
0.035
-0.024
-0.021
-0.012
-0.011
-0.002
-0.024
-0.001
-0.055
-0.011
-0.042
0.018
-0.006
0.022
0.001
-0.018
-0.018
-0.012
0.002
-0.010
-0.012
-0.045
-0.020
-0.031
0.024
-0.018
0.012
0.030
-0.003
-0.034
-0.032
0.008
0.023
-0.023
0.018
0.025
-0.080
-0.014
0.000
-0.000
0.016
0.002
-0.020
0.001
0.011
0.012
0.013
0.001
0.010
-0.049
0.017
0.010
-0.018
-0.044
-0.053
-0.069
-0.032
-0.063
-0.063
-0.010
-0.022
0.001
-0.007
-0.020
-0.037
0.002
-0.012
0.014
0.014
0.025
0.036
0.044
-0.073
0.016
-0.057
0.012
-0.068
0.018
0.004
0.024
0.013
-0.003
0.003
-0.005
0.003
0.008
-0.012
-0.005
0.020
0.023
0.036
0.047
0.009
0.017
-0.014
0.036
0.034
0.035
0.034
0.028
0.059
-0.001
0.040
0.053
0.030
0.013
0.003
0.015
-0.051
-0.002
-0.039
-0.038
-0.028
0.005
0.004
0.001
0.021
-0.016
-0.017
-0.022
-0.021
-0.012
-0.006
0.022
-0.026
-0.020
-0.049
-0.069
-0.025
-0.015
-0.010
0.001
-0.049
0.027
-0.042
-0.026
0.020
-0.013
-0.008
-0.014
0.013
-0.003
0.012
-0.032
-0.008
-0.027
0.009
-0.032
-0.022
-0.005
0.000
-0.022
-0.041
-0.029
-0.007
-0.012
0.004
-0.021
0.010
-0.016
-0.012
0.007
0.011
0.024
0.027
0.038
-0.031
-0.012
-0.009
0.008
-0.018
-0.001
-0.020
-0.027
-0.001
-0.039
0.028
-0.034
-0.006
0.006
-0.037
-0.008
-0.051
-0.038
-0.028
-0.032
-0.020
-0.016
-0.010
0.007
-0.012
0.010
0.003
-0.011
-0.020
-0.012
-0.017
-0.051
-0.042
-0.032
-0.015
0.007
-0.041
0.005
-0.042
0.020
-0.055
-0.029
-0.051
0.010
0.002
-0.013
-0.039
-0.037
-0.050
-0.016
-0.010
-0.010
0.032
0.021
0.043
0.042
0.021
0.032
-0.018
0.004
0.040
0.031
0.011
0.045
0.017
0.032
0.019
-0.017
0.013
0.032
0.001
-0.002
-0.008
0.012
-0.019
0.015
0.032
0.022
0.017
0.015
0.014
-0.032
-0.010
0.001
-0.044
-0.016
0.007
-0.010
-0.020
-0.011
-0.006
0.003
0.032
0.015
0.020
-0.000
0.003
-0.009
0.020
-0.007
0.011
-0.003
-0.005
0.011
-0.008
-0.068
0.011
0.008
-0.018
0.013
-0.026
-0.004
-0.022
-0.006
-0.004
-0.006
-0.033
-0.032
0.010
-0.002
0.031
0.024
-0.046
-0.029
-0.039
-0.057
-0.035
-0.065
-0.034
-0.049
-0.011
-0.023
-0.015
-0.017
-0.006
0.000
-0.012
-0.017
0.015
-0.017
-0.055
-0.000
-0.058
0.030
-0.015
0.025
-0.006
-0.042
-0.006
-0.002
-0.029
-0.015
0.004
-0.011
-0.023
-0.033
-0.052
0.008
-0.053
0.041
0.022
-0.022
-0.012
-0.005
0.020
0.013
0.040
-0.011
0.014
0.008
0.004
0.019
-0.006
0.001
-0.015
-0.047
-0.037
-0.024
-0.022
-0.030
-0.093
-0.033
-0.076
-0.011
-0.013
-0.013
0.003
0.010
-0.020
-0.009
0.012
0.020
0.010
-0.002
-0.028
-0.037
0.043
0.007
-0.006
0.012
0.026
0.050
0.022
0.023
-0.001
0.048
0.037
0.029
-0.005
0.025
0.038
0.011
-0.014
0.064
0.017
-0.013
0.005
-0.004
-0.003
-0.008
0.006
-0.041
0.002
0.051
-0.019
0.004
-0.001
-0.022
0.026
0.013
0.008
-0.032
0.004
0.011
0.005
0.052
-0.011
0.032
-0.018
0.014
0.029
0.009
-0.002
-0.007
0.014
0.003
-0.024
0.006
-0.003
-0.020
-0.014
-0.074
-0.036
-0.031
0.036
-0.011
-0.010
0.008
-0.025
0.004
-0.011
0.016
-0.005
-0.019
-0.020
-0.019
-0.022
0.012
0.015
-0.006
0.024
0.039
-0.002
0.036
0.016
0.006
0.014
-0.026
0.034
0.030
-0.008
0.006
0.002
0.010
-0.017
0.010
-0.023
0.006
-0.023
0.012
0.022
0.012
-0.008
0.017
0.011
0.003
0.016
0.016
0.049
0.046
-0.008
0.015
0.015
0.045
0.018
0.022
-0.034
0.026
-0.013
-0.016
-0.014
-0.037
-0.016
-0.006
0.010
0.018
-0.027
-0.024
-0.027
-0.026
-0.069
-0.018
-0.053
0.001
-0.054
-0.066
-0.052
-0.039
-0.061
-0.042
-0.028
-0.029
-0.009
-0.069
-0.016
-0.003
-0.044
-0.025
0.020
0.032
0.045
0.031
0.031
0.053
0.039
0.028
0.021
0.012
0.036
-0.010
0.019
0.051
0.008
-0.005
-0.011
-0.033
0.017
-0.011
-0.048
0.001
0.014
-0.028
-0.033
-0.008
-0.028
-0.029
-0.012
-0.070
0.002
-0.040
-0.015
-0.038
-0.006
0.008
-0.001
0.003
0.021
-0.019
-0.030
-0.004
0.018
-0.020
-0.030
-0.015
-0.004
0.004
-0.017
-0.030
0.006
-0.017
0.005
0.019
-0.033
0.002
-0.013
-0.000
-0.000
-0.007
0.005
0.010
0.017
-0.032
-0.012
-0.007
-0.036
0.011
-0.025
-0.059
-0.027
-0.025
-0.005
-0.030
-0.030
-0.004
-0.009
-0.027
0.014
-0.002
-0.017
-0.004
-0.026
0.007
0.001
0.013
-0.026
-0.024
0.045
-0.026
-0.023
-0.008
-0.026
-0.009
-0.002
-0.009
0.016
-0.011
0.022
-0.043
-0.016
-0.028
-0.015
0.040
-0.035
-0.023
0.029
0.030
0.014
0.004
-0.019
-0.003
-0.008
0.008
-0.033
-0.019
-0.004
-0.005
0.015
-0.035
0.008
0.014
0.026
0.006
-0.029
0.034
0.018
-0.018
-0.007
-0.021
0.001
-0.000
0.009
0.005
-0.015
-0.017
0.032
-0.002
0.016
0.053
-0.009
-0.005
-0.012
-0.022
0.006
0.018
0.002
-0.002
0.016
-0.018
-0.016
0.018
-0.068
-0.026
0.004
0.008
0.012
-0.018
-0.018
0.024
0.012
0.001
-0.025
0.017
0.015
0.006
0.052
0.009
0.011
-0.006
-0.024
-0.026
0.013
-0.017
-0.013
0.029
0.019
0.015
-0.007
0.032
0.017
-0.018
-0.017
0.031
-0.055
-0.001
0.016
-0.032
0.007
-0.007
0.002
0.015
-0.025
0.030
0.030
-0.006
0.024
0.041
-0.006
0.008
-0.061
-0.023
0.003
-0.019
-0.040
-0.063
-0.015
-0.037
-0.007
0.005
0.003
-0.049
-0.023
-0.013
-0.032
0.023
-0.016
-0.022
0.003
-0.016
0.024
-0.012
-0.031
0.016
-0.025
-0.017
-0.033
-0.009
-0.003
-0.019
0.010
-0.025
-0.027
0.032
0.022
0.004
0.001
-0.012
-0.051
-0.000
-0.017
0.006
-0.056
-0.028
-0.039
0.006
-0.034
0.009
-0.015
-0.019
0.015
-0.036
0.029
-0.013
-0.032
0.026
-0.003
-0.026
0.038
-0.032
-0.031
-0.006
-0.010
0.009
-0.011
0.001
0.008
-0.032
-0.016
-0.019
-0.058
-0.065
-0.064
-0.009
-0.041
0.001
0.002
-0.019
0.008
0.010
-0.011
-0.009
0.016
0.010
-0.005
-0.022
0.030
0.040
-0.006
-0.006
0.006
0.009
-0.015
0.002
0.008
0.069
-0.009
-0.001
-0.005
-0.018
-0.029
-0.015
0.010
-0.008
0.002
-0.024
0.005
0.025
0.049
-0.037
0.027
0.005
0.035
0.016
0.019
-0.029
0.023
0.012
-0.019
-0.006
-0.006
-0.023
-0.004
0.016
0.013
-0.030
0.028
-0.008
-0.009
-0.006
-0.007
-0.004
-0.069
-0.033
-0.013
-0.032
0.013
-0.035
-0.016
-0.033
-0.004
-0.063
-0.003
-0.059
-0.013
-0.021
-0.012
-0.007
-0.045
-0.036
-0.035
-0.033
-0.043
-0.020
0.013
-0.003
-0.041
-0.006
-0.057
-0.005
-0.005
0.023
-0.028
0.002
0.007
-0.030
-0.001
0.037
0.023
0.041
0.021
-0.008
0.019
0.006
0.036
-0.010
0.061
0.054
0.034
-0.013
-0.031
0.027
-0.017
-0.001
-0.019
-0.023
-0.038
-0.044
-0.012
-0.026
0.028
-0.037
-0.063
-0.019
-0.021
-0.017
-0.055
-0.015
-0.029
-0.056
-0.027
-0.033
-0.051
0.015
-0.006
-0.000
0.016
0.006
0.004
0.002
0.016
0.044
0.018
0.021
0.008
0.004
-0.014
0.042
0.045
0.023
-0.008
0.044
0.023
-0.015
0.001
0.010
0.041
0.000
-0.001
-0.022
0.012
0.035
0.010
0.020
0.009
-0.031
-0.040
-0.002
-0.020
0.009
0.006
-0.039
0.018
-0.009
-0.034
0.011
0.003
0.014
-0.008
-0.016
-0.016
-0.028
-0.039
-0.024
-0.011
-0.018
-0.010
0.025
-0.028
-0.019
-0.038
-0.016
-0.020
-0.026
-0.016
-0.024
-0.040
0.007
0.012
0.035
-0.009
0.002
-0.010
-0.027
-0.022
-0.017
-0.001
0.031
0.028
0.008
0.037
0.006
-0.002
-0.010
-0.006
0.001
0.006
-0.000
-0.038
-0.030
0.013
0.015
0.042
0.015
0.008
-0.003
-0.008
0.017
0.015
0.008
-0.031
-0.013
0.014
-0.023
0.008
0.019
-0.019
-0.049
-0.013
-0.019
-0.017
-0.018
-0.026
0.009
-0.019
-0.011
0.014
0.021
0.008
-0.065
-0.049
-0.039
-0.005
0.039
-0.012
-0.012
-0.048
0.018
0.022
-0.031
-0.005
-0.001
0.002
-0.008
0.027
-0.023
-0.056
-0.028
0.025
-0.031
0.019
0.032
-0.012
0.012
0.006
0.017
0.035
0.010
-0.020
-0.038
-0.015
0.024
0.039
0.047
0.018
-0.037
0.007
-0.006
-0.009
-0.002
-0.020
-0.017
-0.008
-0.001
-0.011
0.021
-0.007
0.014
0.009
-0.014
-0.000
-0.016
0.012
0.046
0.010
0.018
-0.016
-0.026
-0.012
0.017
-0.001
0.003
0.018
-0.033
0.025
0.026
-0.005
0.009
0.007
-0.004
0.013
-0.011
-0.030
-0.009
0.006
-0.013
-0.030
-0.005
-0.042
-0.013
-0.007
-0.068
0.003
-0.019
-0.005
-0.028
-0.037
-0.037
-0.001
-0.055
0.012
0.002
0.008
-0.024
-0.016
-0.029
-0.020
-0.014
-0.034
-0.057
-0.033
-0.064
-0.024
-0.019
-0.046
-0.005
-0.061
-0.029
-0.036
0.002
-0.009
-0.032
-0.040
-0.014
-0.020
-0.014
-0.025
-0.066
-0.057
-0.045
-0.002
0.017
-0.009
-0.069
-0.011
-0.016
0.010
0.015
-0.006
0.046
0.004
-0.015
0.011
-0.021
-0.004
0.001
-0.009
-0.014
-0.036
-0.011
-0.040
-0.023
-0.023
-0.047
-0.060
-0.030
-0.017
0.002
-0.040
-0.029
-0.004
-0.074
-0.049
-0.023
-0.014
-0.014
-0.026
-0.059
0.007
-0.056
-0.005
-0.025
0.014
0.019
0.003
-0.020
-0.024
-0.003
-0.018
0.005
0.005
-0.006
-0.021
-0.003
0.009
-0.023
-0.013
0.010
-0.024
-0.034
0.034
-0.013
-0.029
-0.014
-0.014
-0.021
0.003
-0.014
-0.025
-0.002
-0.025
-0.005
-0.043
-0.035
0.019
-0.005
-0.015
-0.011
0.006
0.013
-0.048
-0.007
-0.043
-0.046
-0.048
0.002
-0.060
-0.039
-0.003
-0.006
-0.029
-0.005
0.029
-0.013
-0.036
0.019
0.019
0.041
0.005
0.008
0.020
0.017
-0.030
-0.019
-0.004
-0.019
0.010
0.021
-0.002
0.020
0.020
-0.014
-0.003
0.008
0.034
0.029
0.005
-0.001
-0.006
-0.015
-0.029
-0.026
-0.011
-0.002
-0.002
-0.013
0.004
-0.050
-0.066
-0.049
-0.059
-0.075
-0.029
-0.049
-0.066
-0.025
0.010
-0.007
-0.058
-0.024
-0.048
-0.032
-0.038
-0.070
-0.034
0.018
0.016
0.027
-0.009
0.009
-0.007
0.003
0.011
-0.002
-0.022
0.013
-0.023
-0.059
-0.022
-0.023
-0.002
0.008
0.021
-0.001
0.003
0.004
0.018
0.029
-0.011
0.008
0.012
-0.026
-0.047
-0.026
-0.021
0.006
-0.055
-0.011
-0.038
-0.029
-0.015
-0.012
-0.012
0.004
0.003
-0.017
-0.013
-0.030
-0.011
-0.007
0.009
0.038
0.037
-0.012
-0.030
-0.025
-0.019
-0.034
-0.000
-0.038
-0.010
-0.010
-0.050
-0.016
-0.031
-0.017
-0.017
-0.004
-0.002
0.038
0.009
0.030
-0.021
-0.023
-0.049
-0.086
0.001
-0.000
0.031
-0.043
-0.060
-0.073
-0.041
-0.054
-0.019
-0.030
0.001
0.031
-0.019
0.026
0.035
0.015
-0.000
-0.002
0.001
0.022
0.020
0.013
0.019
0.011
0.015
-0.021
0.052
0.044
0.024
-0.007
0.015
-0.002
0.027
0.035
0.037
-0.023
-0.003
0.021
0.013
0.007
0.001
-0.013
0.003
0.028
0.023
-0.061
-0.025
-0.009
-0.050
-0.080
-0.015
-0.041
-0.012
-0.041
-0.061
-0.043
-0.046
-0.013
-0.009
-0.018
-0.061
0.014
-0.059
-0.001
0.000
0.011
-0.010
-0.023
-0.005
0.022
0.025
-0.007
0.013
-0.056
-0.005
0.011
-0.030
-0.019
-0.019
-0.009
-0.010
-0.001
-0.060
-0.067
-0.046
-0.023
-0.001
-0.014
-0.013
0.018
0.029
0.030
0.018
-0.006
-0.017
-0.026
-0.011
-0.016
-0.069
-0.010
-0.019
0.015
-0.031
-0.003
-0.022
0.015
-0.040
-0.019
-0.028
-0.004
0.002
0.026
-0.036
-0.036
-0.047
-0.004
-0.048
0.011
-0.015
0.006
0.010
-0.017
-0.033
0.000
0.004
0.001
0.023
-0.005
-0.002
-0.027
-0.055
-0.036
-0.073
-0.052
-0.028
-0.043
-0.035
-0.038
-0.022
-0.006
-0.024
-0.053
-0.049
-0.060
-0.014
-0.003
-0.031
-0.010
-0.038
0.014
-0.023
0.000
0.004
0.009
-0.019
-0.047
-0.031
0.026
0.033
-0.005
-0.002
0.015
0.025
0.023
0.016
0.037
-0.027
-0.007
-0.002
-0.007
-0.001
0.015
0.045
0.010
0.003
0.017
0.016
-0.004
0.008
-0.002
0.009
0.015
-0.041
-0.016
0.009
-0.009
0.003
-0.005
0.006
-0.000
0.028
-0.017
-0.029
-0.006
-0.004
-0.046
0.006
0.017
-0.018
0.013
-0.019
-0.017
-0.038
-0.037
-0.012
-0.027
-0.032
-0.022
-0.025
-0.017
-0.004
-0.025
0.027
0.015
-0.020
0.013
0.003
0.017
0.007
0.022
0.011
0.022
-0.027
-0.002
0.021
-0.037
-0.019
-0.021
0.009
-0.012
0.011
-0.028
-0.031
0.004
-0.022
-0.021
-0.039
-0.006
-0.018
-0.008
-0.006
-0.016
0.027
0.008
-0.005
0.000
-0.006
-0.008
0.022
-0.001
-0.024
0.009
-0.021
-0.036
-0.028
0.007
-0.023
-0.035
-0.011
-0.042
-0.003
-0.031
-0.018
-0.025
-0.029
-0.043
-0.027
-0.038
0.015
-0.008
-0.015
-0.005
-0.051
-0.001
-0.035
-0.048
-0.016
-0.057
-0.018
-0.009
-0.060
0.023
-0.013
-0.037
0.008
-0.034
0.005
0.033
-0.015
0.016
0.013
0.005
-0.037
-0.005
-0.017
0.002
0.018
0.017
0.036
-0.013
-0.049
-0.005
0.022
0.025
0.020
0.043
-0.003
0.003
-0.030
-0.002
0.002
0.006
-0.013
0.007
-0.006
0.022
0.024
0.017
-0.002
-0.011
-0.009
0.006
-0.020
0.004
-0.037
0.039
-0.013
0.009
-0.012
0.032
0.011
0.035
-0.047
-0.004
-0.015
0.015
-0.012
-0.039
-0.013
-0.010
-0.015
-0.055
-0.048
-0.070
-0.008
-0.024
0.006
-0.015
-0.011
-0.048
0.014
-0.035
-0.056
0.004
-0.028
-0.021
0.009
-0.022
-0.000
-0.021
-0.026
0.006
-0.010
0.001
-0.018
0.014
-0.017
-0.008
-0.006
-0.030
-0.021
-0.020
0.002
-0.028
-0.026
-0.039
-0.024
-0.032
-0.024
-0.022
-0.003
-0.011
0.021
-0.016
0.004
-0.027
-0.017
-0.018
-0.064
-0.034
-0.036
-0.036
-0.023
0.013
-0.001
-0.009
-0.007
-0.009
-0.047
-0.029
-0.016
-0.001
-0.037
-0.035
-0.046
-0.045
-0.035
-0.029
-0.017
-0.031
0.004
-0.042
-0.052
-0.024
-0.046
-0.047
-0.071
0.006
0.027
-0.042
-0.042
-0.052
-0.080
-0.026
-0.033
-0.020
-0.024
-0.001
0.011
0.027
-0.002
0.021
-0.029
0.032
0.025
0.021
-0.004
0.050
0.036
0.042
0.038
0.014
0.023
0.034
0.044
0.027
0.025
0.013
0.035
0.012
0.032
0.039
0.006
0.002
0.008
-0.028
0.002
-0.020
0.001
-0.034
-0.009
-0.069
-0.033
0.008
-0.020
-0.023
0.044
-0.045
-0.033
0.033
-0.051
0.020
-0.015
-0.026
-0.056
-0.044
-0.032
-0.007
-0.036
-0.034
-0.054
-0.023
-0.044
-0.033
-0.016
-0.017
-0.045
-0.012
-0.002
0.024
-0.002
0.002
-0.012
-0.007
-0.006
-0.029
-0.004
-0.025
0.008
-0.033
-0.034
-0.047
0.017
-0.058
-0.017
0.009
-0.021
-0.047
0.005
-0.014
-0.055
-0.079
-0.033
-0.049
-0.055
-0.026
0.004
-0.051
-0.034
-0.018
-0.020
-0.065
-0.042
-0.008
0.017
-0.031
-0.016
0.013
0.019
-0.036
-0.020
0.017
0.026
0.001
-0.015
-0.033
0.008
-0.024
-0.029
-0.042
-0.011
-0.054
-0.067
-0.047
-0.060
-0.033
-0.042
-0.030
-0.043
-0.020
-0.079
-0.024
-0.024
-0.017
-0.016
-0.016
-0.071
-0.021
-0.066
-0.049
-0.031
-0.052
-0.031
-0.012
-0.042
-0.024
-0.014
-0.052
-0.022
-0.051
-0.021
-0.030
-0.010
-0.011
-0.018
-0.013
0.036
0.049
0.032
0.030
0.050
-0.009
0.017
0.027
0.002
0.066
0.025
0.110
0.044
0.038
0.044
0.032
0.054
0.038
0.014
0.001
0.053
-0.017
-0.030
-0.003
-0.002
-0.029
-0.055
-0.041
-0.027
-0.023
-0.018
-0.050
-0.043
-0.052
-0.027
-0.028
-0.032
0.006
0.017
-0.015
0.027
-0.015
0.057
-0.002
0.036
-0.038
0.008
-0.026
0.025
-0.016
-0.014
0.017
-0.016
-0.023
0.018
-0.029
-0.035
-0.004
0.003
-0.027
-0.002
-0.022
-0.020
0.031
0.008
-0.008
-0.006
-0.032
0.033
-0.040
0.036
-0.007
0.007
-0.024
0.025
-0.047
-0.012
-0.000
-0.004
-0.026
-0.022
-0.047
-0.025
-0.043
-0.043
0.011
0.013
-0.020
-0.016
-0.025
-0.013
0.004
-0.017
0.029
-0.002
-0.027
-0.048
-0.049
-0.002
-0.016
-0.009
-0.015
-0.002
-0.007
0.023
0.022
0.006
-0.022
-0.009
0.004
0.003
-0.027
0.025
-0.019
-0.016
0.016
-0.024
-0.010
-0.032
-0.005
-0.052
-0.040
-0.007
-0.052
-0.047
-0.029
-0.034
-0.025
-0.001
-0.042
-0.005
-0.005
-0.002
-0.000
0.001
0.014
0.020
0.027
-0.004
0.046
-0.011
0.015
0.052
0.022
0.024
0.039
0.022
0.030
0.056
0.051
0.028
0.010
0.028
0.021
-0.031
-0.004
0.010
0.003
0.003
0.008
0.014
-0.008
-0.015
0.006
-0.026
-0.036
-0.035
-0.030
-0.027
-0.057
-0.026
-0.048
-0.060
0.012
-0.026
-0.013
-0.013
-0.035
0.007
-0.063
-0.044
-0.017
-0.051
0.001
-0.002
-0.026
0.019
-0.003
0.005
-0.004
-0.016
-0.036
-0.040
-0.049
-0.012
-0.039
-0.014
-0.029
-0.057
0.024
-0.019
-0.024
-0.050
-0.014
-0.028
-0.053
-0.021
-0.039
0.034
0.011
-0.021
-0.004
-0.009
-0.032
-0.014
-0.014
0.023
-0.023
-0.063
-0.042
-0.067
-0.053
-0.057
-0.019
0.016
-0.035
0.004
-0.031
-0.048
-0.029
-0.024
-0.020
-0.012
0.010
-0.003
-0.002
-0.007
-0.034
-0.054
-0.015
-0.024
-0.021
-0.023
-0.015
-0.022
0.010
0.021
-0.013
-0.022
-0.008
0.015
0.043
0.043
0.028
0.019
0.005
-0.003
0.017
-0.013
-0.021
0.015
-0.026
0.024
-0.001
-0.001
-0.015
-0.034
0.014
-0.011
-0.060
-0.002
-0.015
0.000
-0.047
-0.002
-0.033
-0.007
0.011
-0.039
0.022
-0.029
-0.012
-0.020
0.008
0.050
0.017
0.058
0.025
0.055
0.020
0.027
0.009
0.028
-0.050
-0.025
0.025
-0.041
0.004
0.041
-0.025
0.008
-0.034
0.010
0.009
-0.024
-0.018
-0.032
0.013
-0.051
-0.002
-0.035
-0.059
0.019
-0.031
-0.013
-0.009
-0.007
0.010
0.012
-0.008
-0.017
0.037
-0.026
-0.013
-0.064
0.015
0.006
0.018
-0.007
-0.030
-0.009
0.014
0.004
-0.026
-0.011
-0.002
-0.026
-0.019
-0.008
0.007
-0.042
0.023
-0.009
-0.063
0.000
-0.039
-0.021
0.012
-0.009
-0.032
-0.000
-0.011
-0.032
-0.068
-0.040
-0.024
-0.012
-0.019
-0.028
-0.029
-0.052
0.024
0.009
0.012
-0.015
0.015
-0.036
-0.019
-0.009
-0.009
-0.048
-0.048
0.000
-0.009
0.020
0.006
-0.049
-0.000
0.023
-0.017
0.012
-0.008
0.013
0.021
-0.008
-0.021
-0.044
0.003
-0.001
0.018
-0.008
0.020
-0.010
-0.013
-0.038
0.015
-0.019
-0.002
-0.009
-0.036
-0.015
-0.006
0.032
0.027
-0.045
-0.008
-0.036
-0.021
-0.024
-0.021
-0.032
-0.005
-0.020
-0.050
-0.031
-0.011
-0.009
-0.013
-0.033
-0.038
-0.003
-0.009
0.023
0.008
0.009
0.025
-0.007
-0.009
0.001
0.005
0.024
-0.026
0.021
0.015
0.012
0.015
0.017
0.003
-0.006
-0.005
0.023
-0.008
-0.016
0.035
-0.008
0.007
0.011
0.012
0.012
0.016
0.028
-0.006
0.028
0.017
0.003
0.026
-0.020
0.015
-0.025
-0.020
-0.075
-0.018
-0.035
-0.004
-0.019
0.007
-0.035
-0.032
-0.000
-0.051
-0.023
-0.041
-0.028
-0.013
-0.032
-0.008
-0.027
-0.054
-0.012
-0.025
-0.035
-0.032
-0.054
-0.044
-0.026
-0.039
-0.017
-0.041
-0.024
-0.012
-0.011
-0.026
0.007
-0.035
-0.029
0.062
0.027
0.017
-0.008
-0.047
0.013
0.015
-0.009
-0.026
0.001
-0.021
0.003
0.004
-0.016
0.029
0.008
0.025
0.009
0.002
0.060
-0.021
-0.028
0.004
-0.027
-0.054
-0.022
-0.018
-0.067
-0.076
-0.011
-0.061
-0.053
-0.040
-0.055
-0.039
0.008
-0.035
-0.041
-0.021
-0.046
-0.036
0.012
-0.009
0.001
0.019
0.003
0.010
-0.039
-0.034
-0.011
-0.010
-0.013
-0.007
-0.050
-0.018
-0.000
-0.055
-0.011
-0.031
0.009
0.051
0.032
-0.033
0.022
0.003
-0.001
-0.005
0.018
0.016
-0.010
0.005
0.007
-0.006
0.002
0.037
-0.005
0.010
0.041
0.005
0.023
-0.014
-0.003
-0.007
-0.011
-0.010
-0.010
-0.028
-0.013
0.025
-0.013
0.001
0.008
0.009
-0.014
0.010
-0.005
-0.032
-0.028
-0.023
-0.035
-0.021
-0.002
-0.017
-0.035
0.027
0.008
-0.043
-0.029
-0.037
-0.041
0.018
-0.017
0.000
0.020
-0.004
-0.013
-0.012
-0.001
0.033
-0.032
0.004
0.038
-0.048
-0.008
-0.028
0.004
-0.054
-0.016
-0.023
-0.004
-0.028
-0.045
-0.042
-0.005
0.009
0.011
0.016
-0.030
-0.053
-0.056
-0.031
-0.026
-0.019
-0.054
0.017
0.045
0.018
0.003
-0.000
-0.002
0.013
-0.045
-0.025
-0.045
-0.018
-0.025
-0.033
-0.045
0.004
-0.016
-0.008
-0.017
0.006
-0.025
0.005
-0.040
-0.059
-0.023
-0.001
-0.014
-0.007
0.029
-0.008
-0.025
0.012
-0.011
-0.011
0.028
-0.025
-0.017
0.060
-0.033
-0.001
0.003
0.020
0.007
0.000
-0.001
-0.008
0.010
-0.045
-0.022
0.001
-0.017
0.005
-0.014
0.006
0.020
-0.028
-0.003
-0.005
0.036
-0.008
0.020
-0.012
0.024
-0.048
-0.010
0.022
0.030
-0.000
0.051
-0.007
0.035
0.017
0.009
0.011
0.049
0.004
0.014
-0.039
-0.060
0.007
-0.028
0.011
-0.012
-0.034
0.021
-0.009
-0.055
0.040
-0.002
-0.027
0.019
-0.024
-0.010
-0.026
0.004
0.017
-0.006
0.048
0.015
-0.013
0.033
0.002
-0.004
0.017
0.015
0.041
0.023
0.008
0.009
0.051
-0.033
-0.006
-0.017
-0.009
-0.033
0.020
-0.020
0.026
-0.007
0.001
-0.026
0.008
-0.005
-0.001
-0.015
-0.025
-0.024
-0.002
-0.038
-0.013
-0.005
0.006
-0.004
0.002
-0.019
-0.029
-0.023
-0.032
-0.005
-0.014
-0.020
-0.023
-0.033
-0.048
-0.012
-0.026
-0.026
-0.024
-0.003
0.026
-0.020
-0.027
-0.057
-0.032
-0.003
-0.014
-0.000
-0.005
-0.058
-0.010
-0.058
-0.039
-0.005
-0.001
-0.037
-0.028
-0.033
-0.014
-0.024
-0.024
-0.050
0.023
-0.048
-0.031
0.003
0.012
-0.042
-0.019
-0.009
-0.022
-0.033
0.008
0.013
0.024
-0.044
0.013
-0.035
0.037
0.009
0.013
0.009
0.018
-0.010
0.019
0.035
0.011
0.009
-0.005
-0.043
0.005
0.008
0.020
-0.032
-0.008
-0.009
-0.003
0.024
0.010
0.032
0.031
0.014
0.061
0.004
-0.001
-0.001
-0.036
-0.004
0.033
0.016
0.009
0.029
0.014
0.031
-0.015
0.002
-0.014
0.021
-0.018
-0.012
-0.044
-0.038
-0.060
0.004
-0.016
-0.034
-0.040
-0.009
-0.032
0.006
0.040
-0.001
-0.010
-0.017
-0.022
-0.006
0.017
0.029
0.017
0.017
-0.025
-0.017
0.002
-0.033
0.002
-0.004
0.017
-0.033
-0.012
-0.019
-0.024
-0.037
-0.022
-0.029
-0.012
-0.048
-0.055
0.004
0.043
0.037
-0.023
-0.009
0.022
0.001
-0.032
-0.010
0.000
-0.024
0.012
-0.028
-0.036
-0.045
0.000
-0.037
-0.010
-0.007
-0.006
0.027
-0.006
0.025
0.007
-0.004
-0.041
0.014
0.010
0.035
-0.020
0.029
-0.037
-0.030
-0.040
0.019
0.013
-0.015
-0.041
-0.016
-0.046
0.018
-0.028
0.002
-0.061
-0.035
-0.022
-0.002
-0.033
-0.042
-0.034
-0.027
-0.049
0.001
0.014
-0.009
-0.022
0.014
-0.024
-0.024
-0.047
-0.038
-0.023
-0.018
-0.029
-0.047
-0.022
0.016
-0.026
0.014
-0.005
0.016
-0.005
0.049
0.046
-0.023
0.037
0.033
-0.006
0.003
-0.005
0.059
0.050
-0.044
0.019
0.009
0.014
0.052
0.008
0.043
0.031
0.053
-0.014
0.034
0.026
0.018
0.043
0.011
0.006
0.024
-0.002
-0.029
0.001
-0.024
-0.022
-0.024
-0.030
-0.010
-0.041
-0.038
-0.012
0.022
-0.020
-0.009
-0.041
-0.023
-0.052
-0.048
0.001
-0.017
-0.045
-0.013
-0.025
-0.024
-0.021
0.014
0.001
0.006
-0.021
0.005
0.010
-0.037
-0.029
-0.035
0.023
-0.059
-0.033
-0.027
-0.047
-0.029
-0.018
-0.035
0.005
-0.079
0.015
-0.017
0.008
-0.031
-0.040
-0.031
0.003
0.011
-0.007
-0.003
-0.018
0.012
-0.020
-0.035
-0.017
0.001
0.004
-0.007
-0.021
0.011
-0.015
-0.011
-0.017
0.034
0.008
0.023
-0.004
-0.050
-0.021
-0.029
-0.049
-0.022
-0.039
0.006
-0.053
0.005
0.006
-0.001
-0.006
0.020
-0.002
-0.034
-0.004
-0.044
-0.066
-0.045
-0.011
-0.046
0.010
-0.031
-0.029
-0.031
-0.024
-0.069
-0.020
-0.028
-0.031
-0.034
-0.005
0.013
0.010
-0.015
0.000
-0.024
0.002
0.011
0.018
0.016
0.013
0.017
-0.002
0.042
0.041
0.018
0.020
0.024
0.014
0.022
0.005
-0.013
-0.012
-0.002
-0.027
-0.011
0.034
-0.012
-0.043
0.011
0.028
0.010
-0.043
0.028
-0.030
-0.045
-0.017
-0.023
-0.032
-0.014
-0.012
-0.035
-0.042
0.001
-0.044
-0.030
-0.023
-0.027
0.018
0.026
0.024
0.017
0.018
-0.001
-0.006
0.015
0.002
-0.003
-0.020
-0.023
0.013
0.018
-0.024
0.033
-0.000
-0.015
-0.015
-0.035
0.024
-0.062
-0.031
-0.047
-0.016
-0.036
0.016
-0.014
-0.044
-0.018
-0.036
-0.027
-0.013
-0.019
-0.003
-0.020
-0.003
-0.032
-0.016
-0.009
-0.022
-0.040
0.022
-0.002
0.012
-0.045
-0.064
-0.022
-0.002
-0.002
-0.022
-0.016
0.035
0.003
-0.016
-0.017
-0.014
-0.002
-0.016
-0.013
-0.045
-0.064
-0.015
0.013
0.012
0.002
-0.019
-0.006
0.027
-0.044
-0.034
-0.004
-0.012
0.034
0.034
-0.016
0.041
0.018
0.003
-0.019
-0.013
-0.004
-0.011
-0.000
-0.017
-0.015
-0.042
-0.025
-0.012
-0.022
-0.016
0.005
-0.019
0.006
-0.038
-0.002
0.040
-0.006
0.011
0.004
0.047
0.007
-0.037
-0.010
0.032
0.058
0.047
0.010
0.016
0.011
0.019
0.017
0.027
-0.001
-0.020
-0.004
0.026
0.009
0.005
0.031
-0.019
-0.025
0.039
0.004
-0.027
-0.011
0.029
-0.000
-0.017
-0.004
-0.001
0.003
-0.049
-0.005
0.007
-0.039
-0.050
0.015
-0.015
0.024
0.016
0.058
0.016
-0.014
0.005
-0.014
-0.016
0.001
-0.007
0.001
0.008
-0.041
0.001
-0.021
0.001
-0.038
-0.009
-0.019
-0.024
-0.028
0.016
0.010
-0.021
-0.004
-0.015
-0.011
0.022
0.009
0.033
-0.014
0.014
-0.010
-0.040
-0.030
0.032
-0.003
0.007
0.032
-0.018
-0.008
-0.001
-0.022
-0.037
-0.035
-0.010
-0.025
0.004
-0.005
-0.032
0.007
-0.033
-0.020
-0.008
-0.014
0.017
-0.001
-0.010
0.015
-0.002
0.021
0.008
-0.001
0.004
0.044
0.056
0.013
0.025
-0.013
0.026
-0.027
0.003
0.043
0.015
-0.015
-0.022
-0.030
-0.040
-0.034
-0.038
0.004
0.009
-0.029
-0.007
-0.026
-0.010
-0.021
-0.018
-0.034
-0.018
-0.039
-0.041
-0.025
-0.025
-0.087
-0.050
-0.023
-0.031
-0.037
-0.047
-0.006
0.004
-0.040
-0.016
-0.005
0.011
0.032
0.038
-0.001
0.066
0.056
0.052
0.030
0.022
-0.019
0.011
0.024
0.014
-0.001
0.013
-0.005
-0.013
0.012
-0.013
-0.017
-0.005
-0.039
-0.069
0.008
-0.050
-0.023
-0.039
-0.020
-0.036
-0.024
-0.040
-0.040
-0.051
-0.059
-0.048
-0.060
-0.018
0.006
-0.019
-0.004
0.016
0.015
-0.001
-0.027
-0.022
-0.015
0.024
0.035
-0.029
-0.034
-0.032
0.003
0.016
-0.019
0.003
-0.011
-0.024
-0.009
-0.029
-0.059
-0.004
-0.009
-0.032
-0.058
-0.031
0.010
-0.031
-0.067
-0.021
0.004
-0.025
-0.003
-0.028
-0.003
-0.018
-0.006
-0.033
-0.009
0.004
-0.028
-0.027
-0.010
0.007
-0.030
-0.001
0.017
0.002
-0.038
-0.010
-0.023
-0.009
-0.012
0.014
-0.028
0.037
-0.019
-0.005
-0.028
-0.010
-0.018
-0.007
-0.034
-0.006
-0.050
0.020
0.001
-0.006
-0.016
-0.002
0.011
-0.004
-0.024
0.017
0.010
-0.028
-0.020
-0.000
0.005
0.011
-0.021
0.032
-0.021
-0.019
-0.000
0.041
0.002
-0.009
-0.062
-0.009
0.035
0.037
-0.014
0.010
-0.015
0.023
0.025
0.022
0.020
-0.001
0.041
0.010
-0.001
0.014
-0.012
0.010
-0.021
-0.025
-0.016
0.034
0.033
-0.044
-0.014
-0.040
-0.042
0.023
-0.043
-0.029
-0.018
-0.003
0.026
0.024
0.028
-0.022
-0.049
-0.002
-0.032
0.031
0.020
-0.013
0.010
-0.039
-0.020
-0.042
0.008
-0.041
-0.029
-0.039
-0.033
-0.004
-0.043
-0.016
0.022
-0.019
-0.019
0.041
0.032
0.030
0.019
0.020
-0.003
0.040
-0.013
-0.018
-0.023
-0.003
0.009
-0.001
0.004
-0.016
-0.050
0.033
-0.005
-0.063
-0.039
-0.009
0.001
-0.063
0.007
-0.045
-0.004
-0.004
0.017
-0.046
0.006
-0.063
-0.006
-0.018
-0.008
0.057
-0.029
-0.034
-0.029
-0.015
0.054
-0.009
-0.007
-0.021
-0.013
0.024
-0.001
-0.006
0.006
0.011
-0.048
0.039
-0.011
-0.035
0.003
-0.011
-0.032
-0.018
-0.018
-0.026
-0.029
-0.023
0.012
0.018
0.006
-0.007
-0.007
-0.002
-0.035
-0.009
0.015
-0.007
-0.032
0.008
-0.041
0.030
0.014
-0.044
-0.013
0.004
-0.010
0.023
-0.027
-0.005
-0.020
-0.053
-0.090
-0.069
-0.017
-0.027
-0.006
-0.036
-0.013
-0.014
0.022
-0.005
0.020
0.034
0.030
-0.005
-0.011
-0.010
0.012
0.023
0.027
0.058
0.036
0.009
-0.010
0.012
-0.001
-0.018
0.041
-0.008
0.008
-0.015
-0.011
-0.028
-0.006
-0.028
-0.047
-0.036
-0.015
0.015
-0.005
-0.001
0.004
0.039
0.022
0.001
0.050
0.008
0.007
0.011
-0.010
-0.004
-0.043
0.035
0.020
-0.031
0.003
-0.011
-0.007
0.010
0.001
-0.043
0.007
-0.017
-0.061
-0.021
-0.032
-0.026
-0.021
0.027
-0.039
-0.016
-0.032
-0.003
-0.033
-0.067
-0.017
-0.021
-0.062
-0.005
-0.048
0.018
-0.066
0.002
-0.011
-0.055
-0.014
-0.011
-0.033
-0.008
-0.026
0.005
-0.016
-0.035
-0.014
0.009
-0.032
-0.005
0.019
-0.028
0.031
0.005
0.046
0.027
0.011
0.010
-0.029
0.024
0.015
0.002
0.070
0.023
0.005
-0.024
-0.008
-0.027
-0.005
-0.012
-0.017
0.003
0.026
-0.017
-0.003
-0.018
-0.053
-0.037
-0.017
-0.011
-0.045
-0.037
-0.015
-0.000
-0.032
-0.048
-0.001
-0.041
-0.017
0.014
-0.004
-0.022
-0.007
-0.007
-0.016
0.048
0.028
0.022
0.007
-0.002
0.025
-0.005
-0.039
0.032
0.027
0.037
0.009
-0.005
0.027
0.012
0.001
-0.009
-0.005
-0.017
-0.006
0.047
0.006
-0.044
0.047
-0.019
-0.046
0.009
-0.011
0.021
-0.024
-0.012
-0.001
0.002
-0.031
-0.048
-0.024
0.014
-0.008
-0.042
-0.038
-0.025
-0.025
-0.006
-0.038
-0.029
-0.003
0.009
-0.037
-0.013
-0.022
-0.007
0.014
0.012
-0.037
-0.007
0.010
-0.002
0.020
-0.009
-0.013
-0.002
-0.065
-0.004
0.019
0.032
-0.010
0.005
0.006
0.014
0.021
-0.018
-0.006
0.008
0.014
-0.003
-0.007
-0.023
-0.014
0.029
-0.025
0.038
-0.001
0.021
-0.004
0.027
-0.028
-0.036
-0.003
-0.005
-0.019
0.002
-0.007
-0.041
-0.001
-0.018
-0.018
-0.023
-0.023
-0.016
-0.028
-0.037
-0.003
-0.010
-0.029
-0.047
-0.043
-0.002
-0.014
-0.055
0.026
-0.003
-0.042
-0.013
-0.050
-0.060
-0.043
0.027
-0.003
-0.008
-0.022
-0.022
0.006
-0.003
-0.015
0.020
-0.043
-0.034
-0.010
0.012
-0.021
-0.000
0.033
0.007
-0.002
0.000
0.022
0.028
-0.002
-0.026
-0.019
0.061
0.028
0.003
0.040
-0.030
0.010
0.011
0.003
0.016
0.008
-0.008
-0.037
-0.016
-0.027
0.015
0.004
0.033
0.015
-0.024
-0.008
-0.029
0.007
0.005
0.036
0.005
-0.013
-0.009
-0.031
0.034
0.052
-0.013
0.002
-0.014
0.022
-0.003
0.001
0.019
-0.014
-0.048
-0.022
-0.050
0.016
-0.001
0.021
0.014
-0.045
-0.036
-0.045
-0.014
0.042
-0.010
0.006
-0.028
-0.010
-0.023
-0.017
-0.030
0.029
-0.011
-0.024
0.032
-0.000
-0.045
-0.056
-0.007
-0.027
-0.024
-0.016
-0.028
-0.012
-0.030
-0.022
-0.008
-0.028
-0.015
-0.047
-0.013
0.015
0.006
-0.029
-0.000
-0.056
0.015
-0.024
-0.014
-0.051
-0.038
-0.030
0.016
-0.027
0.014
-0.039
-0.007
-0.036
0.011
-0.030
-0.007
-0.052
0.012
-0.021
0.012
-0.002
-0.011
-0.035
-0.009
-0.022
-0.007
-0.011
-0.009
-0.012
-0.024
0.000
-0.057
-0.007
-0.071
-0.029
-0.030
-0.053
-0.034
-0.011
0.017
-0.046
-0.077
-0.017
-0.024
-0.037
-0.033
-0.047
-0.041
-0.020
-0.028
0.003
-0.013
-0.034
0.027
-0.001
0.003
-0.012
-0.016
0.010
0.015
-0.051
-0.024
0.005
-0.032
-0.024
-0.023
-0.046
0.017
-0.019
-0.027
-0.037
-0.023
-0.042
-0.007
-0.059
-0.038
-0.011
-0.051
-0.055
-0.034
0.005
-0.040
-0.017
-0.039
-0.020
-0.037
-0.035
-0.051
-0.056
-0.037
-0.031
-0.025
-0.012
-0.002
-0.017
0.016
0.004
-0.041
-0.008
-0.024
0.018
0.002
-0.017
-0.025
-0.001
-0.005
-0.044
-0.034
-0.012
-0.037
-0.009
-0.039
-0.027
-0.018
-0.005
0.017
0.006
-0.011
0.007
0.029
-0.014
-0.028
0.023
-0.008
-0.008
-0.024
-0.024
-0.016
-0.049
-0.046
-0.037
-0.019
-0.016
-0.063
-0.007
-0.040
-0.064
-0.057
-0.048
-0.107
-0.056
-0.024
-0.002
-0.053
-0.071
-0.035
-0.031
-0.052
-0.023
-0.039
-0.027
-0.061
-0.011
0.019
0.020
0.003
0.010
-0.012
-0.012
-0.067
-0.028
-0.008
0.003
-0.020
-0.006
-0.025
-0.054
-0.044
-0.026
-0.038
-0.001
-0.007
-0.057
-0.007
-0.024
-0.035
-0.003
0.001
-0.050
-0.045
-0.012
-0.042
-0.030
-0.014
-0.027
0.002
-0.019
-0.034
-0.029
-0.042
-0.013
-0.018
-0.010
0.007
0.008
-0.021
-0.060
-0.015
-0.040
-0.040
-0.024
-0.012
-0.005
-0.002
0.013
0.004
0.009
-0.017
-0.060
0.005
0.011
-0.018
-0.007
-0.057
-0.025
-0.010
-0.025
0.043
-0.001
-0.022
-0.005
-0.037
-0.052
-0.075
-0.044
-0.048
0.004
-0.048
-0.045
0.002
0.021
-0.034
-0.029
-0.018
0.011
0.020
0.034
-0.014
-0.020
-0.029
0.021
0.012
0.022
-0.000
0.023
-0.014
-0.001
-0.024
0.030
0.007
0.020
0.014
0.010
0.028
0.026
-0.007
0.069
0.011
0.031
-0.011
0.027
-0.011
-0.001
-0.028
0.014
-0.003
-0.029
0.016
0.008
-0.024
-0.034
-0.054
-0.047
-0.058
-0.054
-0.033
-0.032
-0.004
-0.022
-0.004
-0.019
-0.024
0.018
-0.009
-0.034
-0.030
0.013
-0.005
0.035
-0.001
-0.011
-0.054
-0.031
-0.002
0.009
-0.012
-0.003
0.028
-0.002
-0.018
0.017
-0.048
-0.016
0.007
-0.010
-0.013
-0.015
-0.056
-0.018
-0.034
-0.049
-0.006
0.010
-0.014
-0.046
0.008
-0.002
-0.026
-0.013
-0.032
-0.036
-0.014
-0.019
-0.001
0.004
0.001
0.026
0.007
-0.054
0.012
-0.012
-0.030
-0.008
0.001
-0.041
-0.001
-0.019
-0.028
-0.007
-0.024
-0.021
-0.060
-0.045
-0.040
-0.033
0.003
-0.021
0.011
-0.025
-0.007
0.019
-0.008
0.021
0.004
-0.089
-0.034
-0.035
-0.031
-0.047
-0.018
-0.025
0.007
-0.046
-0.025
-0.027
-0.033
-0.026
-0.057
-0.052
-0.017
-0.018
-0.032
-0.019
-0.027
-0.049
-0.032
-0.008
-0.008
-0.020
-0.007
0.007
-0.034
-0.029
0.036
0.018
0.030
-0.001
-0.002
0.017
0.002
-0.002
0.018
0.010
-0.023
0.007
-0.012
0.049
0.010
0.037
0.028
0.018
0.012
0.019
0.062
0.004
0.021
-0.010
-0.010
-0.032
0.015
-0.031
-0.021
0.008
0.012
-0.002
-0.027
-0.004
0.001
0.018
-0.027
-0.012
-0.030
0.028
-0.035
-0.010
-0.024
-0.035
-0.019
-0.033
0.008
-0.021
-0.066
0.021
-0.044
-0.014
0.011
0.019
-0.011
0.039
-0.009
0.001
-0.004
0.029
0.012
0.015
0.001
0.011
-0.017
0.006
-0.014
0.002
0.023
-0.002
-0.011
-0.051
0.018
-0.020
0.002
-0.018
-0.021
-0.031
0.002
-0.011
-0.015
-0.045
0.008
-0.014
-0.030
-0.001
0.002
-0.017
-0.030
-0.003
-0.052
-0.014
-0.023
-0.028
-0.065
-0.017
-0.041
-0.041
-0.049
-0.037
-0.045
-0.014
-0.026
0.006
-0.027
-0.073
-0.039
-0.036
-0.018
0.008
-0.052
-0.033
0.036
0.021
0.001
-0.007
-0.004
-0.073
-0.015
-0.016
-0.035
-0.004
-0.029
-0.035
0.027
0.021
-0.009
0.003
-0.015
0.008
0.001
-0.014
-0.050
0.032
-0.005
0.031
-0.029
0.015
0.019
0.077
0.065
0.027
0.053
-0.004
-0.010
-0.019
0.022
0.027
0.024
-0.005
-0.006
-0.022
0.006
-0.010
0.020
0.038
-0.012
0.003
-0.004
-0.000
0.047
0.020
0.019
0.030
-0.004
-0.021
0.022
0.000
0.039
0.022
-0.011
0.010
-0.004
0.037
0.011
0.003
-0.007
-0.021
-0.020
-0.001
-0.071
-0.009
-0.062
-0.063
-0.051
-0.024
-0.023
-0.024
-0.002
-0.004
-0.020
-0.029
-0.067
-0.014
-0.028
0.006
-0.007
-0.013
0.007
-0.028
0.018
0.014
-0.028
-0.017
-0.025
-0.012
0.006
0.006
-0.027
-0.048
-0.045
-0.039
-0.029
0.012
0.012
-0.031
-0.011
-0.007
-0.017
0.021
-0.044
-0.017
-0.009
-0.023
-0.011
-0.015
-0.024
-0.024
-0.007
-0.008
-0.039
0.002
-0.041
0.012
-0.019
0.026
0.022
0.027
-0.034
0.027
-0.002
-0.018
-0.002
-0.003
-0.010
-0.004
-0.032
-0.012
-0.049
0.000
-0.045
-0.017
-0.024
0.017
-0.017
-0.059
-0.066
-0.026
-0.040
-0.011
-0.016
-0.062
-0.032
-0.024
-0.038
-0.074
-0.028
-0.052
0.003
-0.034
-0.001
-0.007
-0.004
0.022
-0.003
0.020
0.022
-0.016
0.043
0.024
0.033
0.028
0.026
0.010
0.006
0.054
0.048
-0.012
0.027
-0.002
-0.007
0.019
0.015
0.033
0.006
-0.036
-0.020
-0.030
-0.011
-0.037
-0.033
-0.005
-0.002
0.010
-0.017
-0.019
0.007
-0.024
0.010
-0.028
-0.016
0.020
0.008
-0.028
-0.023
-0.061
-0.031
-0.026
-0.046
-0.021
-0.020
-0.045
-0.018
-0.045
0.001
-0.011
-0.002
-0.020
0.028
-0.017
-0.011
0.002
-0.009
0.020
0.023
-0.015
-0.013
-0.024
0.010
0.007
-0.023
-0.017
-0.035
-0.049
-0.024
-0.031
0.007
-0.076
-0.032
0.004
-0.011
-0.003
-0.019
-0.032
-0.021
-0.050
-0.033
-0.001
-0.015
-0.038
-0.042
-0.024
0.006
-0.033
-0.025
-0.012
-0.005
-0.013
0.001
0.007
0.030
0.007
-0.029
-0.009
0.019
-0.030
-0.038
-0.023
-0.008
0.002
-0.022
-0.029
-0.051
-0.033
-0.092
-0.066
-0.002
-0.017
-0.042
-0.064
-0.057
-0.012
0.013
0.005
-0.019
-0.011
-0.046
-0.013
-0.046
-0.065
-0.047
-0.037
-0.030
-0.033
-0.030
-0.074
-0.039
-0.077
-0.032
-0.001
-0.063
-0.005
0.016
0.010
-0.000
0.002
0.058
0.070
0.044
0.047
0.031
0.059
0.010
0.009
0.038
0.052
0.044
0.034
0.025
0.060
0.045
0.053
0.034
0.013
0.030
0.022
-0.000
-0.016
-0.023
0.042
0.011
-0.041
-0.009
-0.016
-0.031
-0.034
-0.016
-0.018
-0.051
0.006
-0.043
-0.013
-0.044
-0.024
-0.017
0.010
0.010
0.016
0.000
0.049
0.035
-0.024
0.017
-0.018
0.008
0.015
-0.031
-0.011
-0.031
0.034
-0.018
-0.038
-0.022
-0.051
-0.013
0.066
0.009
0.017
-0.004
-0.024
0.012
-0.007
-0.013
-0.010
-0.050
-0.004
-0.019
-0.026
-0.006
-0.016
-0.022
-0.037
-0.013
-0.003
-0.018
0.010
-0.010
-0.012
0.003
-0.050
-0.046
-0.042
0.014
-0.001
-0.028
-0.005
-0.036
-0.005
0.007
-0.014
-0.017
-0.039
-0.023
-0.024
0.003
-0.026
-0.053
-0.017
0.012
-0.016
-0.012
0.003
-0.029
-0.005
-0.022
0.014
-0.033
0.020
-0.011
0.013
-0.011
-0.009
-0.009
-0.045
-0.001
0.002
-0.038
-0.028
-0.036
-0.031
0.009
-0.033
-0.048
0.014
0.001
-0.050
-0.003
0.002
-0.004
-0.021
0.035
-0.007
-0.002
-0.006
0.036
0.016
0.042
0.025
0.040
0.014
0.034
0.007
0.057
0.028
0.035
0.040
0.008
0.025
0.029
0.044
0.036
-0.001
0.021
-0.000
-0.001
0.008
-0.021
0.002
0.006
-0.006
0.014
-0.056
-0.037
-0.031
0.001
-0.046
-0.033
-0.053
-0.016
-0.028
-0.013
-0.004
-0.018
-0.047
-0.005
-0.018
0.003
-0.051
-0.007
-0.050
-0.031
-0.011
0.013
-0.031
-0.004
0.005
0.015
-0.025
-0.048
-0.066
-0.023
-0.011
-0.016
-0.003
-0.045
0.014
-0.056
-0.011
-0.002
-0.004
-0.015
-0.014
-0.022
-0.062
-0.012
0.003
-0.017
-0.023
-0.041
-0.023
-0.012
-0.005
-0.046
-0.034
-0.048
-0.046
-0.042
-0.048
-0.005
-0.003
-0.059
0.012
-0.021
-0.022
-0.009
-0.042
-0.042
-0.034
0.004
-0.022
-0.046
-0.014
-0.019
-0.022
-0.034
-0.056
-0.031
-0.017
-0.049
-0.004
-0.006
-0.022
-0.006
-0.028
0.004
-0.005
0.037
-0.016
0.052
0.030
-0.014
0.054
-0.024
0.017
-0.017
0.036
-0.030
0.003
-0.033
-0.030
-0.017
-0.006
-0.028
-0.014
0.004
-0.008
-0.008
0.001
-0.010
-0.034
-0.042
-0.049
-0.020
-0.024
0.001
-0.003
-0.009
-0.007
-0.026
0.013
-0.031
0.034
0.020
0.034
0.058
0.044
0.014
0.003
0.011
0.015
0.014
-0.008
-0.004
0.019
-0.014
0.001
-0.003
0.016
-0.002
-0.042
-0.013
-0.015
0.001
0.002
-0.012
-0.045
0.011
-0.009
-0.026
-0.009
-0.023
-0.020
-0.017
-0.009
-0.023
-0.007
-0.018
0.015
-0.012
-0.015
-0.006
0.012
-0.014
-0.026
0.042
0.009
-0.023
-0.005
-0.023
-0.028
-0.025
-0.024
-0.018
0.003
-0.033
-0.020
-0.010
0.005
0.008
-0.011
-0.026
0.020
-0.034
0.004
-0.019
-0.022
-0.036
-0.053
-0.012
-0.067
-0.031
-0.051
-0.018
0.013
-0.035
-0.008
-0.029
-0.041
0.020
0.019
-0.006
-0.028
-0.002
-0.000
-0.035
0.005
0.017
-0.048
0.001
-0.016
0.009
-0.015
0.021
-0.054
0.007
-0.002
0.011
-0.023
0.023
-0.019
-0.035
0.010
-0.022
0.006
-0.042
-0.018
-0.006
-0.003
-0.008
-0.006
-0.014
-0.029
0.013
-0.034
-0.000
-0.022
-0.037
-0.045
-0.010
0.017
-0.025
0.012
-0.008
0.048
-0.020
-0.051
0.012
-0.011
-0.027
0.023
-0.015
-0.034
-0.023
-0.019
0.010
-0.006
-0.038
-0.001
-0.010
0.002
-0.003
-0.012
0.016
0.009
0.005
0.002
0.033
0.000
0.006
-0.023
0.044
-0.051
-0.015
-0.027
0.006
-0.020
-0.017
0.024
0.018
-0.008
0.027
0.005
0.033
0.044
0.011
-0.037
0.002
0.012
0.007
-0.012
-0.012
0.004
0.018
0.010
-0.008
-0.053
-0.065
-0.019
0.011
-0.014
0.037
-0.047
-0.025
-0.058
-0.005
-0.030
-0.039
-0.065
-0.064
-0.023
-0.015
-0.002
-0.013
-0.035
-0.027
-0.049
-0.011
-0.020
-0.030
0.011
-0.012
-0.019
-0.027
-0.041
0.017
-0.012
-0.041
-0.014
-0.045
-0.029
-0.013
-0.024
-0.002
0.001
0.034
-0.023
-0.023
0.026
0.009
0.011
-0.025
-0.016
0.037
0.006
-0.014
0.007
-0.037
0.028
-0.012
0.009
0.030
-0.000
-0.012
-0.001
0.002
-0.024
-0.032
-0.055
-0.072
-0.058
-0.065
-0.040
-0.043
-0.037
-0.079
-0.026
-0.001
-0.003
-0.007
-0.011
-0.022
-0.020
-0.012
0.006
-0.040
-0.008
0.013
-0.001
-0.030
-0.039
-0.018
0.023
-0.021
0.025
-0.036
0.009
-0.023
-0.059
-0.008
-0.041
0.018
-0.067
0.035
-0.021
0.010
0.009
-0.007
-0.003
0.034
0.069
0.011
0.038
0.037
-0.014
0.008
0.002
0.002
0.025
0.024
0.030
0.023
0.045
0.017
0.030
-0.007
-0.013
-0.028
-0.009
0.004
0.013
-0.013
-0.026
0.031
-0.014
-0.002
0.002
-0.025
-0.009
-0.022
-0.051
-0.026
-0.010
-0.035
-0.032
0.040
-0.014
0.022
0.011
-0.004
-0.010
-0.038
0.001
-0.027
0.014
-0.012
0.009
-0.040
-0.035
-0.029
-0.026
-0.014
0.030
-0.036
-0.034
-0.000
-0.027
-0.006
-0.007
-0.026
-0.033
0.020
-0.020
-0.033
0.048
-0.018
0.006
-0.021
-0.006
0.020
-0.003
0.005
-0.043
-0.014
-0.022
-0.010
-0.025
-0.035
-0.025
-0.002
0.025
-0.009
0.035
-0.029
-0.075
-0.006
-0.010
-0.007
-0.047
-0.044
0.000
0.002
-0.018
-0.021
-0.004
0.012
0.002
-0.011
-0.034
-0.021
0.005
-0.020
-0.057
-0.032
0.010
-0.010
-0.042
-0.011
-0.020
0.010
-0.027
-0.002
-0.035
-0.028
-0.009
-0.010
0.008
0.007
0.030
0.023
-0.016
-0.046
-0.038
-0.014
0.010
-0.003
0.023
0.001
0.017
-0.021
-0.009
-0.006
0.007
-0.008
-0.011
0.045
0.041
0.027
-0.010
0.024
-0.005
0.025
-0.021
0.005
-0.024
0.080
0.004
-0.018
-0.001
-0.022
-0.025
0.026
-0.017
0.003
0.025
0.004
-0.036
0.014
-0.006
-0.019
-0.027
0.001
-0.022
-0.030
-0.001
-0.027
-0.051
0.023
-0.009
-0.018
0.006
-0.028
0.010
0.014
-0.003
0.036
-0.039
0.047
-0.000
0.000
0.000
-0.010
0.014
-0.014
0.007
0.020
-0.014
-0.014
-0.012
-0.040
0.004
-0.040
0.003
-0.001
0.015
0.004
-0.005
-0.014
-0.004
-0.023
-0.016
-0.026
-0.025
-0.045
-0.016
0.002
-0.021
-0.043
-0.006
-0.008
-0.018
-0.013
-0.031
-0.025
-0.010
-0.027
-0.053
-0.046
-0.031
-0.028
0.015
-0.039
-0.032
-0.035
-0.036
-0.032
-0.012
-0.034
-0.029
-0.039
-0.075
-0.047
-0.040
-0.037
-0.025
-0.073
-0.051
0.015
-0.024
0.010
-0.017
-0.007
-0.008
0.003
0.014
-0.000
-0.014
-0.012
-0.010
-0.020
-0.046
-0.035
-0.021
0.003
0.012
-0.002
0.002
0.005
-0.011
0.009
-0.004
0.016
0.031
0.052
0.038
-0.013
-0.029
-0.007
0.003
-0.008
0.021
0.029
-0.027
0.017
-0.008
-0.009
-0.000
0.013
0.001
0.010
0.003
0.029
-0.001
0.052
0.010
0.001
0.027
0.042
0.019
0.030
0.011
-0.027
0.035
0.026
-0.039
0.037
0.069
0.016
0.032
-0.016
0.006
-0.010
0.011
0.030
-0.030
-0.043
-0.025
-0.059
-0.025
-0.068
-0.026
-0.041
-0.011
-0.032
-0.022
-0.043
0.032
-0.003
-0.048
-0.053
-0.013
-0.015
-0.016
-0.010
-0.012
0.022
-0.028
-0.006
-0.004
-0.003
-0.041
0.020
0.038
-0.009
-0.032
-0.029
-0.013
-0.042
-0.058
-0.008
-0.046
-0.035
-0.040
0.034
-0.041
0.024
-0.008
-0.005
0.012
-0.050
-0.046
-0.002
-0.029
0.013
-0.013
-0.031
0.007
-0.003
-0.023
-0.017
-0.003
-0.007
-0.019
-0.006
0.021
0.017
-0.015
-0.028
-0.035
-0.005
-0.007
0.040
-0.011
0.031
-0.004
-0.002
0.008
-0.010
0.016
-0.009
-0.027
-0.014
-0.012
-0.022
-0.054
-0.054
-0.020
0.012
-0.004
-0.044
-0.029
-0.084
-0.007
-0.037
-0.017
-0.017
-0.002
-0.009
-0.018
-0.010
-0.048
-0.014
-0.032
0.000
-0.047
-0.013
0.005
-0.056
-0.031
0.018
-0.037
0.035
0.027
-0.006
-0.002
-0.040
0.017
-0.016
0.051
-0.045
0.064
0.032
0.022
-0.006
0.012
0.031
0.032
0.049
0.023
0.077
0.025
0.038
0.021
0.048
0.054
-0.022
0.025
0.025
0.010
-0.026
0.026
0.029
0.027
0.011
0.012
-0.027
-0.042
0.016
-0.002
0.003
-0.030
-0.049
-0.045
-0.058
-0.037
-0.017
-0.027
-0.036
-0.040
-0.024
-0.015
-0.022
-0.001
-0.041
-0.020
0.014
0.008
-0.006
-0.034
0.005
-0.014
0.002
-0.016
0.033
-0.017
0.006
0.003
-0.008
-0.041
-0.007
-0.037
-0.020
0.002
0.002
-0.014
-0.041
0.000
-0.017
0.013
0.013
-0.061
0.018
0.020
-0.001
0.008
0.014
0.004
0.011
0.010
-0.012
-0.005
-0.037
0.028
-0.017
-0.007
-0.002
0.013
-0.030
0.033
-0.036
0.000
-0.028
-0.039
-0.027
-0.026
-0.013
-0.018
-0.034
0.009
-0.017
0.009
-0.017
-0.006
-0.033
-0.054
-0.013
-0.039
-0.022
-0.052
-0.041
-0.011
-0.032
-0.034
-0.017
-0.043
0.016
-0.040
-0.046
-0.057
-0.046
-0.035
-0.045
-0.028
-0.042
-0.005
-0.058
0.021
-0.004
-0.027
-0.002
0.034
-0.001
-0.006
-0.051
0.003
-0.008
-0.016
0.003
0.014
0.018
0.026
0.029
0.023
0.017
0.011
0.011
0.016
0.004
-0.001
-0.032
-0.016
-0.028
-0.028
-0.023
0.011
0.003
0.000
-0.009
-0.029
-0.054
-0.014
0.010
-0.030
0.023
0.009
-0.001
0.005
0.001
-0.051
0.003
0.009
-0.019
0.042
0.013
-0.017
0.010
-0.014
-0.008
0.003
-0.007
-0.015
-0.023
-0.011
-0.049
-0.012
-0.008
-0.005
-0.052
0.022
0.003
-0.003
0.005
-0.015
-0.049
-0.030
-0.002
-0.027
-0.031
-0.028
-0.029
-0.033
-0.044
-0.018
-0.030
-0.029
-0.050
-0.010
-0.017
-0.003
-0.030
-0.020
-0.019
-0.037
-0.025
-0.013
-0.028
-0.029
-0.007
-0.014
-0.038
-0.021
-0.006
-0.015
-0.009
-0.027
-0.036
-0.017
0.005
-0.019
0.022
0.047
-0.053
0.004
-0.026
-0.055
0.018
0.003
0.013
0.030
-0.041
0.020
0.028
-0.021
0.020
0.019
0.016
0.013
0.005
-0.025
0.002
-0.017
0.015
-0.007
-0.052
-0.039
-0.022
-0.033
0.023
-0.029
-0.017
0.004
0.011
-0.068
-0.044
0.001
0.021
0.024
-0.016
-0.027
0.058
-0.012
0.005
0.018
-0.002
-0.007
0.025
0.047
0.016
0.039
0.020
-0.018
0.010
0.024
0.001
-0.006
0.029
0.019
0.033
-0.001
0.027
0.019
-0.005
0.000
0.026
-0.007
-0.019
-0.023
-0.022
-0.013
-0.019
-0.046
0.001
-0.044
-0.006
-0.015
-0.031
-0.025
0.014
-0.043
-0.058
0.013
-0.027
0.011
-0.004
0.018
0.023
0.011
0.021
-0.040
-0.009
-0.023
-0.024
0.033
0.014
0.004
-0.002
-0.022
-0.048
-0.003
-0.040
0.007
-0.023
0.004
-0.026
-0.037
0.023
-0.033
0.008
0.029
-0.026
0.008
0.022
-0.011
-0.036
0.010
-0.025
0.004
0.006
-0.038
0.025
0.007
-0.013
0.005
-0.021
-0.054
-0.007
-0.021
-0.006
-0.002
0.016
-0.002
-0.006
0.013
-0.009
0.012
-0.024
-0.025
0.039
-0.025
0.025
-0.005
-0.003
0.024
-0.010
0.034
0.037
0.024
0.024
0.025
0.002
0.001
0.005
0.001
-0.000
-0.011
-0.016
-0.033
0.020
-0.019
-0.005
-0.021
0.010
-0.066
-0.030
-0.078
-0.029
-0.067
-0.028
-0.055
-0.045
-0.034
-0.023
-0.054
-0.035
-0.031
-0.018
-0.051
-0.010
-0.035
-0.020
-0.009
-0.030
0.008
0.037
-0.026
0.012
0.017
0.013
0.015
0.034
0.063
0.055
0.047
0.088
0.003
0.022
0.011
-0.008
0.000
0.005
-0.015
-0.021
0.000
0.029
0.007
-0.002
0.023
-0.020
-0.026
-0.086
-0.050
-0.011
-0.011
-0.071
-0.005
-0.054
-0.003
-0.045
0.003
-0.006
-0.041
0.013
-0.010
-0.004
0.020
-0.021
0.012
-0.040
0.003
0.011
0.006
0.012
-0.019
-0.025
-0.004
-0.046
-0.022
0.020
0.023
0.024
-0.034
0.001
0.001
-0.040
0.001
-0.014
-0.016
-0.022
-0.044
-0.030
-0.007
-0.005
-0.012
-0.033
-0.027
-0.019
-0.036
0.019
-0.034
-0.006
-0.011
-0.043
0.017
-0.012
0.016
-0.027
0.040
-0.040
0.000
-0.008
0.009
0.008
0.008
-0.033
-0.008
0.019
-0.032
-0.022
-0.005
0.004
-0.010
-0.007
0.002
-0.016
-0.020
-0.028
-0.039
-0.014
0.001
-0.009
0.016
-0.010
0.005
-0.015
-0.017
-0.005
-0.008
-0.017
-0.000
0.021
-0.031
-0.044
-0.021
-0.014
-0.017
0.005
-0.011
0.003
0.032
-0.016
-0.011
-0.032
-0.046
-0.011
-0.036
-0.020
-0.020
0.020
0.007
0.016
0.046
-0.004
0.010
0.027
0.027
0.055
0.014
-0.006
0.002
0.019
0.008
-0.025
-0.018
0.003
0.013
-0.009
0.016
-0.025
-0.008
-0.007
-0.014
0.013
0.003
-0.012
0.022
0.024
-0.031
0.058
-0.029
-0.014
-0.044
-0.014
-0.024
0.036
-0.001
-0.035
-0.020
-0.044
-0.043
-0.024
-0.069
-0.025
-0.005
0.041
0.016
-0.023
-0.036
-0.012
0.001
0.030
0.018
0.024
0.003
0.032
0.023
0.012
0.024
0.012
0.006
0.025
0.034
0.003
0.021
-0.043
-0.031
-0.049
-0.020
0.002
-0.027
-0.009
-0.014
-0.037
-0.024
-0.036
0.017
0.028
0.026
-0.011
-0.015
0.006
-0.002
0.006
-0.020
0.001
0.013
0.022
0.010
-0.019
-0.070
-0.023
0.020
-0.011
0.022
-0.008
-0.005
0.024
-0.003
0.015
0.037
-0.044
-0.005
0.002
-0.020
-0.042
-0.026
-0.006
-0.024
-0.001
-0.022
0.001
-0.013
-0.032
-0.024
0.024
0.007
-0.024
0.010
-0.014
-0.020
-0.004
-0.021
0.003
0.025
-0.007
-0.000
0.033
0.004
-0.006
0.007
0.005
-0.013
-0.022
-0.044
-0.016
0.002
-0.033
-0.027
-0.037
-0.057
0.012
-0.037
-0.023
-0.008
-0.001
0.009
-0.021
0.033
0.080
0.031
0.009
-0.035
0.028
0.033
0.061
0.059
0.044
-0.001
0.021
0.027
0.035
-0.002
0.011
-0.009
-0.015
0.003
-0.004
-0.061
-0.000
-0.029
-0.019
-0.006
-0.026
0.021
-0.017
0.046
0.010
0.000
0.047
0.042
-0.017
0.031
-0.001
-0.006
-0.005
0.018
0.013
-0.018
0.057
-0.005
0.008
0.042
-0.006
-0.016
-0.021
-0.012
-0.026
-0.018
-0.068
-0.024
-0.028
-0.019
-0.032
0.025
-0.047
-0.050
-0.037
-0.055
-0.039
-0.007
-0.002
-0.017
-0.006
-0.030
-0.047
-0.032
-0.024
-0.020
-0.047
-0.002
-0.015
-0.022
-0.035
-0.004
-0.015
-0.002
-0.015
0.017
0.025
-0.008
0.017
-0.039
-0.022
-0.019
0.004
0.029
-0.015
0.023
-0.001
0.003
-0.025
0.015
0.013
0.019
-0.022
0.009
-0.031
-0.003
-0.008
0.003
-0.052
-0.023
0.020
-0.006
0.024
-0.003
-0.019
0.016
-0.047
-0.016
-0.065
-0.039
-0.026
-0.043
-0.025
-0.039
-0.068
-0.013
0.003
-0.016
-0.049
0.014
-0.037
-0.002
-0.002
-0.009
-0.019
0.003
0.038
0.011
0.019
0.030
-0.023
0.031
-0.021
0.027
0.023
0.042
0.016
0.039
0.064
0.036
-0.009
0.019
-0.052
-0.026
0.015
-0.043
-0.015
-0.004
0.011
-0.010
-0.068
0.008
0.028
-0.066
-0.011
0.001
0.013
-0.003
-0.026
-0.044
-0.009
-0.000
0.017
-0.017
-0.026
-0.018
-0.031
-0.031
-0.015
-0.029
-0.001
-0.050
-0.031
-0.027
-0.004
-0.029
-0.012
0.023
-0.037
-0.042
-0.006
-0.002
-0.030
-0.055
-0.014
-0.022
-0.048
0.017
0.029
0.015
-0.006
0.035
-0.016
0.001
0.019
-0.003
-0.012
0.009
0.024
-0.028
-0.020
0.004
-0.001
-0.008
0.024
0.039
-0.007
-0.005
0.012
-0.010
0.004
-0.002
0.005
0.006
-0.040
0.012
-0.024
-0.005
-0.034
-0.022
-0.007
-0.043
-0.046
-0.012
0.010
-0.004
-0.047
-0.004
-0.028
-0.035
-0.029
-0.050
-0.018
-0.023
-0.011
0.000
-0.023
-0.023
-0.022
-0.005
-0.040
-0.012
-0.025
0.007
-0.032
0.019
-0.009
0.031
-0.005
-0.017
-0.037
0.045
0.000
0.017
-0.021
0.015
-0.002
0.025
0.012
0.025
-0.013
0.015
0.007
-0.006
0.013
0.017
0.033
-0.028
-0.014
-0.010
-0.007
-0.025
0.004
-0.002
0.024
-0.007
-0.021
-0.009
-0.025
0.011
0.037
0.011
0.015
-0.039
0.001
0.014
0.008
0.003
-0.000
0.036
-0.028
0.025
0.008
-0.001
0.038
-0.022
-0.027
0.003
-0.001
0.006
0.004
-0.013
0.033
0.069
0.006
-0.005
-0.027
0.018
-0.007
-0.009
-0.022
-0.014
-0.013
-0.008
-0.050
-0.011
-0.065
-0.050
-0.056
-0.017
-0.009
-0.025
-0.016
-0.009
-0.040
-0.010
-0.035
-0.022
-0.036
0.003
-0.043
-0.011
-0.038
-0.045
-0.044
-0.014
-0.054
0.038
-0.020
-0.035
0.024
-0.032
-0.013
-0.028
-0.039
-0.035
-0.007
-0.030
0.004
-0.008
-0.052
-0.001
-0.036
-0.035
0.013
-0.022
-0.017
0.005
-0.001
-0.008
-0.027
0.023
-0.029
-0.061
0.014
-0.017
0.001
0.019
-0.021
0.008
-0.056
0.011
0.017
-0.010
-0.013
-0.017
-0.037
-0.055
-0.045
-0.001
-0.033
-0.057
0.010
-0.032
-0.011
-0.017
-0.060
-0.049
-0.069
-0.030
-0.029
-0.058
0.002
-0.046
0.010
0.004
-0.004
-0.032
0.001
0.014
0.032
0.002
0.012
-0.018
0.003
-0.016
-0.048
-0.021
-0.007
0.008
-0.066
-0.004
0.001
-0.027
-0.020
-0.000
-0.030
-0.015
-0.042
0.010
-0.024
-0.027
-0.030
0.010
-0.015
-0.026
-0.019
-0.036
-0.021
-0.007
-0.023
-0.032
-0.016
-0.030
-0.012
-0.042
-0.007
0.008
-0.032
-0.037
-0.035
-0.038
-0.025
-0.062
-0.003
-0.021
-0.003
0.037
0.019
0.017
0.029
-0.053
-0.001
0.035
0.030
-0.011
0.019
-0.031
-0.018
-0.012
0.035
0.003
0.017
-0.009
-0.009
-0.007
0.019
0.027
0.028
-0.012
0.017
-0.021
0.010
-0.037
0.010
0.001
-0.015
-0.026
-0.040
-0.030
-0.032
-0.055
-0.053
-0.001
-0.052
-0.038
-0.039
-0.055
-0.032
-0.064
-0.059
-0.001
-0.035
0.024
-0.037
-0.006
-0.013
0.008
0.008
0.011
0.040
0.047
0.032
-0.006
-0.005
0.002
-0.043
-0.012
-0.001
-0.033
-0.024
-0.013
-0.039
-0.011
-0.049
-0.045
-0.024
-0.040
-0.031
-0.057
0.004
0.008
-0.007
-0.021
-0.032
-0.008
-0.013
-0.029
-0.008
-0.046
0.026
-0.018
-0.031
-0.010
-0.056
-0.072
-0.028
-0.054
-0.054
-0.002
-0.011
-0.014
-0.025
-0.005
-0.031
-0.028
-0.013
0.043
-0.010
-0.013
0.007
-0.015
0.006
0.021
-0.049
-0.023
-0.003
-0.033
-0.025
-0.032
0.022
-0.031
0.000
-0.004
0.024
0.008
-0.030
-0.023
-0.023
-0.064
-0.043
-0.022
-0.018
-0.020
-0.037
-0.024
-0.064
-0.035
0.001
0.008
-0.007
-0.010
0.006
-0.035
-0.015
-0.024
0.012
-0.005
0.022
-0.023
0.005
0.010
-0.001
-0.001
0.001
0.027
0.045
0.001
0.033
-0.019
0.037
-0.012
0.016
0.023
0.037
-0.014
0.001
0.024
0.011
-0.028
-0.002
0.016
0.029
0.005
-0.014
-0.029
-0.027
-0.016
-0.072
-0.043
-0.049
-0.007
-0.026
-0.019
-0.027
-0.000
-0.038
-0.031
-0.025
-0.034
-0.025
-0.005
-0.042
-0.034
-0.018
0.015
-0.033
-0.026
-0.025
-0.046
-0.027
0.011
-0.061
-0.024
-0.013
-0.010
-0.022
-0.035
-0.042
0.010
-0.014
-0.004
0.006
-0.004
-0.032
-0.022
-0.038
-0.009
-0.032
0.009
-0.018
0.007
-0.002
0.010
0.002
-0.029
-0.044
-0.020
-0.006
-0.014
-0.012
-0.024
-0.037
-0.028
0.021
0.007
0.003
0.027
-0.039
-0.020
-0.006
-0.008
-0.001
-0.010
0.015
-0.026
0.007
-0.047
-0.039
-0.003
-0.016
0.020
-0.001
0.012
0.025
-0.015
0.007
-0.001
-0.015
-0.023
-0.057
-0.051
-0.012
-0.032
-0.036
-0.001
-0.063
-0.012
-0.043
-0.001
0.014
-0.066
-0.022
-0.022
-0.062
-0.056
-0.054
-0.044
0.002
-0.024
-0.022
-0.034
0.006
0.034
-0.027
0.019
0.009
0.043
0.003
0.034
0.032
-0.005
-0.008
0.012
0.016
0.049
-0.031
-0.015
0.009
-0.004
-0.033
0.021
0.011
-0.012
-0.008
-0.004
-0.008
0.026
0.027
0.010
-0.017
0.042
0.048
-0.010
-0.012
0.008
0.013
-0.012
-0.012
-0.029
0.003
-0.011
0.008
-0.013
-0.024
-0.000
-0.046
-0.031
-0.023
0.002
0.007
-0.020
0.004
-0.033
-0.075
-0.005
-0.009
-0.006
-0.002
0.008
0.017
-0.009
-0.007
0.008
0.009
0.031
0.000
0.018
0.038
0.020
-0.027
0.004
-0.023
0.031
-0.051
-0.013
0.005
-0.013
0.045
0.039
-0.020
0.002
-0.001
0.004
-0.005
-0.018
-0.058
-0.001
-0.024
-0.004
-0.007
-0.031
-0.020
0.025
-0.007
-0.025
0.009
-0.007
0.024
-0.024
-0.040
-0.018
-0.040
-0.057
-0.005
-0.027
-0.059
-0.003
-0.054
0.022
-0.010
-0.037
-0.012
-0.022
-0.051
-0.024
0.002
-0.022
-0.023
-0.074
-0.000
-0.034
0.016
0.010
-0.008
-0.025
-0.032
-0.002
-0.058
-0.038
-0.001
-0.033
0.021
0.001
-0.042
-0.031
0.017
0.017
0.002
-0.001
-0.017
-0.033
-0.020
-0.053
-0.018
-0.007
-0.017
0.026
0.030
-0.000
0.025
-0.006
0.013
-0.023
-0.006
-0.010
-0.017
0.007
-0.026
0.020
0.000
-0.009
0.006
0.033
0.001
0.020
0.012
0.034
0.003
0.013
0.024
0.002
0.045
0.005
-0.006
-0.020
-0.002
0.014
0.031
-0.003
-0.028
-0.028
0.010
-0.007
0.009
-0.021
-0.036
-0.022
-0.059
-0.048
-0.080
-0.036
-0.046
-0.002
-0.027
-0.024
-0.025
0.010
-0.010
-0.030
-0.031
-0.019
-0.040
-0.012
-0.005
0.009
-0.015
0.007
-0.007
0.004
-0.021
-0.036
0.027
0.033
-0.008
0.002
-0.013
-0.030
0.004
-0.057
-0.017
0.002
-0.024
-0.027
-0.008
0.007
-0.003
0.019
-0.013
-0.036
-0.016
-0.002
-0.023
-0.031
-0.040
0.008
-0.062
-0.007
-0.024
-0.048
-0.033
-0.014
-0.027
-0.034
-0.013
0.002
-0.025
0.015
-0.003
-0.013
-0.048
0.017
-0.007
0.002
-0.012
-0.017
-0.022
-0.025
0.022
0.006
-0.047
0.000
-0.047
-0.017
-0.032
-0.054
-0.002
-0.046
-0.058
-0.063
-0.034
-0.056
-0.045
-0.022
-0.042
-0.044
-0.021
0.007
0.017
-0.004
-0.027
0.001
-0.023
-0.003
0.041
0.060
-0.003
0.036
-0.005
0.002
0.035
0.016
-0.002
0.016
-0.007
0.002
0.030
-0.017
0.011
0.013
-0.002
0.039
-0.031
-0.013
-0.023
-0.024
-0.046
-0.023
-0.009
-0.028
-0.027
0.026
-0.022
-0.023
0.011
-0.016
-0.019
-0.030
-0.048
-0.031
0.018
-0.009
-0.030
-0.033
0.015
-0.015
0.010
-0.006
-0.038
0.019
-0.029
-0.010
-0.030
-0.000
-0.035
-0.019
-0.024
0.042
-0.007
-0.016
-0.016
-0.040
0.020
-0.038
0.017
-0.022
0.006
-0.048
-0.023
0.003
0.017
0.028
-0.024
-0.037
-0.035
-0.028
-0.008
-0.035
-0.019
-0.029
-0.004
-0.037
-0.026
-0.044
-0.043
-0.016
-0.070
-0.008
-0.052
0.006
0.003
0.017
-0.050
-0.010
-0.003
-0.039
-0.000
0.022
0.006
-0.021
0.011
-0.007
0.015
0.030
0.025
0.021
-0.016
-0.007
-0.008
-0.001
-0.037
-0.057
-0.043
-0.004
-0.042
-0.013
-0.009
-0.051
-0.044
-0.029
-0.027
-0.021
-0.032
-0.025
0.004
-0.041
-0.032
0.000
-0.058
-0.039
-0.041
-0.016
-0.022
-0.019
-0.025
0.021
-0.031
-0.044
-0.014
0.010
-0.011
0.028
0.000
-0.020
0.015
0.034
0.037
0.070
0.046
0.058
0.045
0.039
0.076
0.046
0.084
0.015
0.053
0.002
0.011
0.040
0.028
0.045
0.015
-0.021
0.036
0.005
0.014
0.031
-0.034
0.013
-0.005
-0.007
-0.010
-0.045
-0.003
-0.016
-0.061
-0.019
-0.006
-0.062
0.022
0.004
-0.034
-0.004
0.024
-0.027
0.021
-0.002
-0.019
-0.006
-0.035
0.008
-0.021
-0.024
-0.044
-0.044
-0.019
0.021
-0.001
-0.022
-0.011
-0.037
-0.039
0.005
0.003
-0.005
-0.015
0.001
0.001
-0.028
0.006
-0.045
-0.006
-0.001
-0.007
0.019
0.002
-0.010
-0.008
0.003
0.013
-0.041
0.017
-0.022
-0.010
-0.044
-0.044
-0.032
-0.044
-0.051
0.005
-0.011
-0.005
-0.020
-0.027
0.023
-0.053
-0.032
-0.041
-0.028
-0.037
-0.044
-0.049
-0.064
-0.012
-0.003
-0.035
0.008
-0.013
0.018
0.016
-0.017
0.013
-0.005
0.015
-0.020
-0.029
-0.035
-0.012
-0.021
0.000
-0.029
-0.030
-0.017
-0.003
-0.058
-0.017
-0.036
-0.044
-0.029
-0.073
-0.077
-0.005
-0.039
0.006
-0.011
0.002
-0.042
-0.001
0.010
0.042
0.018
0.018
0.003
-0.027
0.004
0.041
-0.006
0.033
0.040
0.056
0.008
0.022
0.031
0.034
-0.000
0.023
0.026
0.012
0.040
0.023
0.056
0.032
-0.004
-0.003
-0.010
0.004
-0.009
-0.008
-0.036
0.007
0.005
-0.022
-0.061
-0.015
-0.032
-0.004
-0.032
0.009
-0.017
0.011
-0.026
0.005
-0.021
-0.009
-0.012
-0.005
-0.012
0.022
0.015
-0.025
-0.042
0.013
0.032
0.028
-0.030
-0.033
-0.020
0.008
-0.039
-0.003
0.018
-0.007
-0.013
-0.010
-0.009
-0.011
-0.025
-0.004
0.005
-0.008
-0.028
-0.013
-0.010
0.003
0.014
0.043
-0.019
0.023
0.017
0.019
-0.006
-0.019
0.027
-0.024
-0.025
-0.032
0.029
-0.028
0.004
-0.005
-0.007
-0.021
-0.069
0.001
-0.032
-0.019
-0.032
-0.004
0.010
0.010
-0.015
-0.031
-0.063
-0.027
-0.056
-0.014
0.005
-0.014
-0.017
0.001
-0.008
-0.030
0.035
-0.017
-0.047
-0.022
0.029
0.022
0.034
-0.026
-0.003
0.010
0.008
0.021
-0.020
-0.034
-0.017
-0.015
-0.005
-0.008
-0.009
-0.002
0.006
-0.029
-0.052
0.007
-0.037
-0.070
-0.062
-0.046
-0.015
-0.023
-0.028
-0.022
0.009
0.030
0.003
0.041
0.019
0.028
0.033
0.015
0.046
0.005
0.032
0.008
0.034
0.034
-0.012
-0.021
-0.012
0.010
0.007
-0.031
-0.021
-0.036
-0.002
0.005
0.020
0.011
0.032
0.006
0.010
0.009
-0.026
0.007
-0.038
-0.028
0.007
-0.011
0.015
0.004
-0.021
-0.024
0.020
-0.003
0.011
0.015
-0.007
-0.014
-0.019
0.013
0.005
0.030
-0.016
-0.012
0.001
0.010
-0.025
-0.015
-0.041
-0.047
0.004
-0.041
-0.054
-0.027
-0.009
-0.028
-0.031
-0.004
-0.022
-0.021
-0.007
-0.070
-0.002
-0.014
0.001
-0.057
-0.068
-0.012
0.018
-0.065
-0.013
-0.010
-0.074
-0.021
-0.009
0.013
-0.040
0.054
-0.040
-0.020
-0.002
0.009
-0.028
0.007
-0.037
-0.004
0.031
-0.015
0.002
-0.043
0.004
-0.005
-0.012
-0.010
-0.029
0.021
0.014
-0.054
0.013
-0.020
0.001
-0.023
-0.049
0.000
0.015
0.001
0.007
0.002
0.002
-0.030
-0.038
-0.031
-0.013
-0.009
-0.001
-0.024
-0.016
-0.017
-0.005
-0.013
-0.050
-0.030
-0.009
-0.045
0.007
0.013
-0.009
-0.037
-0.019
-0.011
-0.022
-0.022
-0.020
0.000
0.011
0.028
-0.021
0.016
0.008
-0.033
-0.005
0.012
0.007
0.025
0.039
0.009
0.030
0.010
-0.025
0.001
0.044
0.034
0.005
0.056
0.058
0.036
-0.000
0.042
0.004
-0.007
0.014
-0.023
-0.004
0.048
-0.041
-0.022
-0.021
-0.046
0.021
-0.015
-0.007
-0.015
-0.039
-0.044
-0.021
0.007
0.013
-0.035
0.014
0.012
-0.026
-0.006
-0.013
-0.027
-0.030
-0.009
-0.056
-0.022
-0.033
-0.017
-0.015
-0.067
-0.015
-0.025
-0.021
0.010
-0.016
-0.034
-0.051
-0.019
-0.034
-0.004
0.003
-0.004
0.015
-0.053
0.000
-0.003
-0.017
0.016
0.017
-0.001
-0.018
-0.001
-0.034
-0.038
0.045
0.009
-0.015
0.029
-0.006
0.003
-0.017
-0.025
-0.040
0.002
0.032
0.017
-0.014
0.017
-0.031
0.014
-0.001
-0.011
-0.068
-0.031
-0.056
-0.014
-0.029
-0.019
-0.014
-0.023
-0.008
-0.009
-0.009
-0.016
-0.009
-0.009
-0.038
-0.024
-0.094
0.014
-0.027
-0.014
-0.043
0.005
0.007
-0.017
-0.005
0.020
-0.000
-0.009
-0.038
-0.024
-0.018
-0.060
0.014
-0.004
0.039
-0.004
-0.017
0.036
0.013
-0.006
0.009
-0.020
0.060
0.036
0.055
0.031
0.001
0.008
0.014
0.036
0.038
0.031
0.043
0.044
0.005
0.005
0.027
0.015
-0.030
0.015
0.002
0.016
-0.008
0.019
-0.012
-0.010
-0.043
0.018
0.001
-0.019
0.001
-0.027
-0.034
-0.042
-0.018
0.013
0.026
-0.018
-0.015
-0.004
-0.016
-0.028
-0.021
-0.023
-0.030
-0.020
0.020
0.004
0.001
-0.020
-0.029
-0.017
0.016
0.001
-0.035
-0.014
0.008
-0.026
-0.033
-0.009
-0.015
-0.040
-0.036
0.019
-0.003
-0.006
-0.020
-0.004
-0.003
-0.008
-0.006
-0.002
-0.024
-0.057
-0.034
0.011
-0.011
-0.017
-0.016
-0.022
-0.016
0.023
-0.013
-0.013
-0.025
-0.027
-0.040
-0.025
-0.002
-0.042
-0.053
0.006
-0.032
-0.019
-0.014
-0.032
0.001
-0.011
-0.005
0.015
0.015
-0.037
-0.005
-0.031
-0.006
-0.034
-0.013
-0.024
0.008
0.004
-0.013
-0.005
-0.023
-0.027
-0.010
-0.018
0.015
-0.011
-0.001
-0.034
-0.038
0.005
-0.020
0.001
-0.014
-0.011
0.072
0.001
0.008
-0.037
-0.002
-0.052
0.049
0.028
0.000
0.023
0.040
0.015
0.014
-0.017
0.049
0.042
0.018
0.032
0.007
-0.017
-0.027
-0.026
0.027
-0.030
0.014
-0.009
-0.021
0.026
0.013
-0.014
0.036
0.040
0.014
-0.028
-0.034
-0.015
0.017
-0.023
-0.036
-0.006
-0.002
-0.002
-0.003
-0.018
-0.009
-0.036
0.011
-0.019
0.033
-0.023
0.010
-0.016
0.023
0.030
0.009
0.001
0.032
0.005
0.019
0.009
0.007
-0.002
0.025
-0.006
-0.018
-0.061
0.019
-0.019
-0.033
-0.007
-0.004
-0.006
0.048
0.014
-0.039
-0.012
-0.046
-0.053
-0.029
-0.029
-0.011
-0.021
0.022
0.033
-0.008
-0.031
-0.021
-0.028
-0.039
-0.028
0.003
-0.029
-0.033
-0.018
-0.037
-0.041
0.002
-0.032
-0.025
-0.054
-0.019
0.003
-0.021
-0.057
-0.031
-0.044
0.028
-0.072
0.010
-0.091
0.014
-0.021
-0.033
-0.017
-0.060
-0.040
-0.005
0.005
-0.007
-0.005
-0.005
-0.007
-0.034
-0.027
-0.006
-0.006
-0.013
-0.020
-0.007
0.001
0.011
-0.007
0.011
-0.002
0.020
0.029
0.015
0.019
0.035
0.017
-0.007
-0.009
0.003
-0.017
0.033
-0.034
0.057
-0.021
0.020
-0.011
-0.041
0.018
-0.017
-0.015
-0.012
-0.026
0.007
-0.002
0.001
-0.017
0.032
-0.005
0.008
0.037
0.026
-0.002
0.051
-0.006
0.003
0.026
0.016
0.011
0.015
-0.002
0.030
-0.004
-0.030
-0.006
0.009
-0.016
0.003
-0.046
0.005
-0.001
-0.017
-0.018
-0.056
-0.030
0.016
0.004
-0.006
0.010
0.006
-0.004
0.018
-0.044
0.036
0.001
-0.027
-0.017
0.008
0.021
0.003
-0.005
0.003
0.020
0.001
-0.001
-0.033
0.015
-0.040
-0.034
-0.021
-0.054
-0.036
-0.034
-0.035
-0.015
-0.024
-0.011
0.036
-0.008
-0.006
-0.034
-0.013
-0.008
0.026
-0.017
0.017
-0.018
0.006
0.009
-0.023
0.003
-0.016
-0.010
0.010
0.041
-0.000
0.017
0.019
-0.020
-0.018
-0.030
-0.014
0.026
0.011
-0.002
-0.015
-0.020
-0.003
-0.028
-0.006
-0.027
0.001
0.028
-0.017
-0.049
-0.019
-0.034
0.037
0.030
-0.013
-0.028
-0.038
-0.026
-0.017
-0.011
-0.011
-0.015
0.010
0.044
-0.026
-0.017
-0.021
-0.001
0.006
-0.048
-0.003
-0.017
-0.035
0.015
0.019
-0.011
0.019
-0.006
-0.015
-0.004
0.011
-0.001
-0.002
0.052
0.007
0.054
0.023
0.041
0.032
0.058
0.009
0.058
0.008
0.006
0.053
0.040
0.028
0.025
0.026
0.056
0.048
0.040
0.014
0.039
-0.035
-0.014
-0.011
-0.011
-0.022
-0.020
0.015
0.010
-0.002
-0.025
-0.013
-0.015
-0.016
-0.055
-0.009
-0.068
-0.043
-0.026
-0.026
-0.009
-0.032
0.011
-0.021
0.002
-0.049
-0.029
-0.010
0.033
-0.017
-0.003
0.001
0.013
0.042
0.028
0.037
-0.051
0.012
-0.018
-0.004
0.012
-0.011
-0.043
-0.031
-0.012
-0.076
-0.034
0.009
-0.033
0.014
0.007
-0.032
-0.028
-0.015
-0.015
-0.013
-0.021
0.007
0.005
0.005
-0.036
0.017
0.009
-0.006
-0.027
-0.017
0.028
-0.024
-0.016
0.012
-0.013
-0.029
-0.015
-0.007
-0.015
-0.037
-0.047
-0.026
-0.040
-0.021
-0.012
-0.032
-0.032
0.008
0.017
-0.032
0.010
0.018
-0.026
-0.005
-0.037
-0.028
-0.053
-0.040
-0.021
-0.048
-0.005
0.002
-0.045
-0.027
-0.054
-0.005
-0.052
-0.028
-0.026
-0.027
-0.036
-0.030
-0.045
-0.038
0.008
-0.031
-0.016
0.060
-0.019
-0.027
0.030
0.022
0.028
-0.007
0.000
0.036
0.043
0.053
0.026
0.025
0.021
0.016
0.024
-0.015
0.004
-0.021
0.062
0.000
-0.016
-0.027
0.004
0.001
0.012
-0.010
-0.016
-0.021
0.018
-0.001
0.031
-0.032
-0.018
-0.010
-0.002
-0.031
-0.014
-0.010
0.013
-0.030
0.020
-0.003
-0.014
-0.012
-0.004
-0.027
-0.005
0.014
0.025
0.034
-0.005
-0.027
0.016
-0.016
-0.030
-0.030
-0.016
0.002
0.015
-0.004
-0.054
-0.009
-0.025
-0.022
-0.040
-0.028
-0.035
-0.018
-0.007
-0.011
-0.029
-0.034
-0.021
-0.029
-0.040
-0.062
0.046
0.003
-0.011
-0.011
-0.038
-0.002
0.025
-0.015
0.000
-0.029
-0.013
-0.007
0.005
-0.018
0.006
-0.020
-0.018
-0.015
-0.047
-0.018
-0.012
0.004
0.031
-0.011
-0.013
-0.012
-0.024
-0.012
0.045
0.006
-0.006
0.008
0.002
-0.014
0.015
-0.002
-0.008
-0.028
-0.044
0.025
0.022
-0.010
-0.014
-0.036
-0.014
-0.006
-0.011
-0.024
-0.013
-0.001
-0.031
0.057
-0.014
-0.016
-0.025
-0.025
-0.030
-0.010
-0.017
0.018
0.025
-0.005
-0.032
-0.002
0.014
-0.009
0.054
0.004
0.056
0.037
0.028
0.055
0.029
0.033
0.039
0.011
0.021
0.015
0.011
0.019
0.057
0.018
0.014
0.023
0.015
0.025
0.003
0.020
0.004
-0.028
0.006
-0.048
0.006
-0.036
0.028
-0.005
-0.001
-0.019
0.029
-0.027
-0.057
-0.011
-0.029
-0.002
0.017
0.041
-0.015
0.014
-0.003
0.036
0.015
0.016
-0.043
-0.010
-0.006
-0.002
-0.005
-0.002
-0.008
-0.050
-0.032
-0.016
0.007
0.006
0.012
0.036
0.010
0.007
-0.006
-0.034
-0.006
-0.008
0.013
-0.036
0.011
-0.019
-0.024
-0.016
-0.012
0.010
-0.002
-0.016
0.002
0.002
0.014
0.014
-0.010
-0.004
-0.029
-0.031
-0.049
-0.005
0.006
-0.005
0.034
0.017
-0.037
-0.043
-0.031
-0.025
-0.027
-0.013
0.016
0.012
-0.038
0.011
0.015
-0.010
0.035
0.038
0.020
0.015
-0.007
0.002
-0.017
-0.016
-0.009
-0.018
-0.022
-0.048
-0.011
-0.053
-0.000
-0.030
-0.048
-0.046
-0.061
-0.028
-0.047
-0.028
-0.062
-0.015
-0.026
-0.024
-0.049
-0.070
-0.071
-0.057
-0.003
-0.048
-0.050
-0.044
-0.026
-0.024
-0.024
-0.010
0.023
0.027
0.003
0.002
0.035
0.013
0.029
0.025
-0.002
0.034
0.022
0.022
0.003
0.040
0.043
0.025
0.021
0.018
0.037
0.009
-0.007
0.025
-0.004
0.005
-0.019
-0.038
-0.050
-0.023
-0.015
-0.027
-0.054
0.006
-0.012
0.003
-0.018
-0.048
-0.016
-0.002
0.031
-0.017
-0.010
-0.014
0.051
-0.027
-0.032
0.007
0.013
-0.000
-0.005
0.019
-0.030
-0.005
0.004
0.005
0.040
-0.002
0.039
-0.024
-0.005
-0.014
0.008
-0.025
-0.005
-0.036
-0.041
-0.060
-0.001
-0.036
-0.025
-0.039
-0.021
0.004
-0.033
-0.032
0.001
-0.042
0.000
-0.027
-0.011
0.021
0.017
0.022
-0.012
0.008
-0.002
-0.010
-0.061
0.009
0.031
0.010
-0.008
-0.038
0.026
-0.005
0.004
0.001
0.017
-0.009
-0.033
-0.034
-0.020
-0.006
-0.021
0.011
-0.062
-0.003
-0.001
-0.014
-0.007
-0.023
0.008
0.014
0.018
-0.048
0.022
-0.008
-0.024
0.022
-0.009
0.008
0.010
-0.010
-0.009
0.026
-0.017
0.006
-0.021
-0.011
-0.007
-0.004
-0.023
-0.044
-0.009
-0.020
0.010
0.017
0.000
0.004
0.053
-0.001
-0.008
0.063
0.018
0.062
-0.001
0.029
0.009
0.019
-0.003
-0.013
-0.009
0.024
-0.004
0.016
-0.041
-0.008
-0.014
-0.021
0.001
-0.035
0.010
-0.032
-0.008
0.022
-0.039
-0.018
-0.018
-0.025
-0.060
0.018
-0.013
-0.012
0.007
0.014
-0.051
-0.024
-0.052
-0.000
0.013
0.005
-0.062
0.000
0.012
-0.013
0.009
0.030
0.002
-0.007
-0.008
0.038
-0.002
0.034
0.000
-0.029
-0.011
-0.012
0.010
0.005
0.011
0.018
-0.024
-0.013
-0.014
-0.039
-0.028
-0.025
0.030
-0.048
-0.028
-0.005
-0.040
-0.037
-0.023
-0.028
-0.028
-0.022
-0.019
-0.044
-0.004
-0.020
-0.024
0.005
0.033
-0.003
-0.022
-0.013
-0.032
-0.002
-0.040
-0.004
-0.047
-0.027
0.015
-0.027
-0.002
-0.017
0.024
-0.038
-0.032
-0.003
0.006
-0.039
-0.016
-0.056
-0.001
-0.045
0.003
-0.041
0.006
-0.005
-0.017
0.003
0.010
0.018
0.007
-0.001
0.009
0.029
0.005
0.017
-0.021
0.019
0.027
-0.039
0.036
-0.029
-0.042
0.003
0.014
-0.028
-0.037
-0.056
-0.035
-0.023
-0.029
-0.029
-0.032
-0.055
-0.035
-0.026
-0.021
0.010
0.005
-0.009
0.039
0.024
0.012
0.024
0.013
0.064
0.028
-0.006
0.031
0.045
-0.015
0.042
0.020
-0.009
0.029
0.041
0.009
0.007
-0.014
-0.000
-0.012
-0.002
-0.004
0.016
-0.010
0.004
-0.030
-0.038
0.027
-0.012
0.014
0.019
-0.029
-0.024
0.028
0.013
-0.011
0.012
0.006
0.026
-0.008
-0.022
-0.011
0.001
0.053
-0.001
-0.035
0.002
-0.002
-0.007
-0.034
-0.039
-0.046
-0.055
-0.033
-0.041
-0.031
-0.042
-0.055
-0.032
-0.023
-0.017
-0.014
0.000
-0.000
0.036
-0.025
-0.017
-0.024
-0.028
-0.036
-0.051
-0.007
-0.026
-0.076
-0.048
-0.061
0.006
-0.031
-0.018
-0.026
0.033
-0.014
-0.023
-0.022
0.005
-0.013
0.014
0.023
0.017
0.001
0.046
-0.008
0.007
-0.019
0.017
0.013
-0.006
-0.025
-0.019
-0.019
-0.071
-0.028
-0.007
-0.028
-0.014
-0.012
-0.003
0.019
-0.016
0.019
-0.052
-0.039
-0.060
-0.030
-0.026
-0.006
0.020
-0.022
0.014
-0.015
-0.039
0.011
-0.039
0.005
-0.021
-0.033
0.005
0.017
0.007
0.043
-0.005
-0.003
0.029
0.025
-0.031
0.011
-0.006
0.027
0.046
-0.006
0.001
0.022
-0.005
0.020
0.034
0.010
0.031
-0.034
-0.019
-0.019
-0.018
-0.002
0.022
-0.031
-0.015
0.031
0.010
-0.003
-0.008
0.028
0.003
-0.004
-0.001
-0.018
-0.016
0.009
-0.016
-0.013
-0.024
0.061
-0.006
0.016
-0.007
0.000
-0.004
-0.011
0.004
-0.038
0.005
-0.032
-0.033
0.006
-0.041
0.011
-0.015
-0.003
-0.013
-0.029
0.023
0.026
-0.030
0.027
0.032
0.010
0.041
0.019
0.030
0.034
0.016
-0.016
0.008
-0.004
-0.009
-0.038
-0.011
-0.031
-0.013
-0.006
0.014
-0.014
0.020
0.008
-0.023
-0.023
-0.014
-0.024
0.023
-0.007
-0.023
0.002
0.003
-0.015
-0.009
0.013
-0.031
-0.026
-0.029
-0.022
0.024
-0.070
-0.035
-0.021
-0.006
-0.008
-0.020
-0.035
-0.011
-0.038
0.019
-0.059
-0.035
-0.008
-0.026
0.031
-0.059
-0.006
-0.059
-0.066
0.039
-0.046
0.001
-0.017
-0.048
-0.033
0.026
0.021
0.000
0.006
0.010
0.004
-0.019
0.037
-0.018
0.028
0.006
0.003
0.010
-0.012
0.010
-0.013
-0.037
0.026
0.005
0.004
-0.011
-0.020
0.036
0.010
0.021
0.027
-0.019
0.019
-0.024
-0.014
0.030
0.060
-0.008
0.033
0.015
-0.005
0.003
0.002
-0.047
0.010
0.024
0.019
0.065
0.020
-0.017
-0.028
0.007
0.015
-0.034
0.005
0.002
-0.014
-0.000
-0.025
0.017
-0.017
-0.039
-0.043
0.010
-0.011
-0.065
-0.005
-0.009
-0.025
-0.026
-0.002
-0.034
0.004
-0.035
-0.058
0.007
0.029
-0.058
-0.027
-0.045
-0.005
-0.013
-0.002
-0.015
-0.030
-0.037
-0.033
-0.024
-0.006
-0.024
-0.015
-0.021
-0.033
-0.035
-0.014
-0.058
-0.017
-0.022
0.006
-0.026
-0.006
-0.028
0.007
-0.016
-0.014
-0.017
-0.013
0.034
-0.015
-0.028
-0.004
-0.023
-0.023
-0.014
0.022
-0.015
-0.021
-0.022
0.009
-0.020
-0.003
-0.031
0.013
-0.010
-0.032
-0.009
-0.052
-0.033
-0.031
-0.041
-0.038
-0.029
-0.052
-0.006
-0.061
-0.049
-0.025
-0.034
-0.032
-0.036
-0.050
-0.043
-0.034
-0.075
-0.024
-0.023
-0.016
-0.026
0.042
0.020
0.020
0.013
-0.038
-0.015
-0.013
0.006
0.046
0.007
0.009
-0.001
0.013
-0.029
-0.015
-0.008
-0.014
0.002
-0.022
-0.031
-0.020
0.034
-0.038
-0.013
-0.024
-0.022
-0.027
-0.044
-0.022
-0.008
-0.025
0.018
-0.037
-0.029
-0.065
-0.024
-0.004
-0.015
-0.019
0.005
-0.005
-0.031
-0.021
-0.025
0.000
-0.017
-0.010
-0.011
-0.037
-0.001
-0.018
-0.011
-0.008
0.004
0.021
0.002
0.031
0.001
-0.004
-0.011
-0.010
0.002
0.029
0.018
0.010
-0.027
-0.016
0.030
0.009
0.015
0.029
0.008
0.013
-0.004
0.013
-0.034
-0.010
-0.027
-0.038
0.012
-0.012
-0.023
-0.013
-0.033
-0.059
-0.007
-0.052
-0.058
-0.054
-0.064
-0.034
-0.048
-0.086
-0.020
-0.071
-0.007
-0.063
0.001
-0.014
-0.060
0.042
-0.021
-0.026
-0.036
0.012
0.026
0.026
0.004
0.029
-0.024
-0.013
-0.021
-0.003
-0.016
-0.011
-0.063
-0.008
-0.046
-0.032
-0.045
-0.004
0.010
0.015
-0.023
-0.012
-0.037
-0.032
-0.033
0.002
0.001
-0.012
-0.008
-0.046
-0.037
-0.004
0.026
-0.013
0.039
-0.023
0.015
-0.012
-0.004
-0.090
-0.038
-0.005
0.004
-0.025
-0.020
0.004
-0.004
-0.022
-0.019
-0.010
0.020
0.002
0.046
0.008
-0.012
0.014
-0.036
0.017
-0.023
0.017
-0.013
-0.024
0.000
-0.051
-0.011
-0.016
0.015
-0.019
-0.020
-0.027
-0.004
0.018
-0.013
-0.031
-0.036
-0.021
-0.009
-0.052
-0.027
-0.022
-0.034
-0.028
-0.034
0.031
-0.009
0.014
0.021
-0.013
-0.006
-0.026
-0.001
-0.001
0.005
0.028
-0.008
-0.011
-0.028
-0.043
0.010
0.038
0.006
-0.001
0.002
0.025
-0.008
-0.025
0.006
0.008
0.026
0.021
0.036
-0.012
-0.006
-0.024
0.000
0.022
-0.004
-0.038
-0.034
-0.005
-0.040
-0.032
-0.036
-0.017
-0.039
-0.036
-0.011
0.004
-0.014
-0.039
0.024
0.018
-0.031
-0.026
0.014
-0.034
-0.011
-0.010
-0.003
-0.006
-0.027
0.003
-0.005
0.027
-0.030
-0.007
-0.025
0.004
0.012
-0.069
0.004
-0.026
0.008
-0.020
-0.027
-0.004
0.007
-0.022
0.017
-0.029
0.001
0.017
-0.033
0.046
-0.031
0.030
0.003
-0.014
-0.023
0.004
-0.013
-0.044
0.014
-0.002
-0.018
0.027
-0.002
0.008
-0.027
-0.003
0.010
-0.018
-0.008
-0.004
-0.037
-0.001
-0.024
0.021
0.009
-0.005
-0.003
-0.022
0.004
-0.025
-0.017
-0.013
0.021
0.033
-0.010
-0.020
-0.050
-0.044
-0.082
-0.025
-0.052
0.006
-0.024
-0.018
-0.023
-0.018
-0.033
-0.010
-0.026
-0.007
-0.065
-0.021
-0.027
0.012
-0.040
-0.026
-0.022
-0.020
-0.044
-0.009
0.004
-0.015
-0.042
0.026
-0.026
0.012
0.020
0.014
0.017
-0.001
-0.009
0.026
0.003
0.014
0.012
0.045
0.003
-0.013
0.005
0.003
0.024
0.033
0.051
0.037
0.014
0.026
-0.018
-0.004
0.000
0.046
-0.002
0.050
0.015
0.026
0.012
0.020
0.042
0.035
0.031
-0.016
-0.024
0.012
-0.012
-0.024
-0.005
0.009
-0.031
0.018
-0.036
0.009
-0.020
-0.017
-0.008
-0.006
-0.047
-0.036
-0.005
0.012
0.012
-0.018
-0.004
-0.016
-0.015
0.023
0.031
0.007
0.025
-0.016
-0.003
0.001
-0.038
-0.001
-0.001
-0.008
-0.010
0.027
0.039
-0.010
-0.016
-0.006
-0.017
0.012
0.037
0.019
-0.046
-0.019
-0.014
-0.016
-0.032
0.018
-0.011
-0.015
-0.009
-0.015
0.005
-0.011
-0.035
-0.011
0.025
-0.008
-0.047
-0.023
-0.000
-0.061
0.035
-0.024
-0.045
0.049
0.001
-0.001
0.041
-0.040
-0.000
0.003
-0.032
0.012
-0.019
-0.004
-0.036
-0.015
-0.027
-0.026
-0.010
-0.002
-0.039
-0.012
-0.005
-0.011
-0.025
0.018
-0.015
0.012
-0.008
-0.026
-0.031
-0.040
0.006
-0.009
0.028
0.020
0.017
-0.029
-0.043
0.003
-0.005
-0.007
0.015
0.006
-0.026
0.015
0.002
-0.020
-0.035
-0.031
-0.004
0.050
0.010
0.011
-0.002
0.016
0.001
0.007
0.006
0.036
0.001
-0.004
-0.001
-0.004
-0.017
-0.004
-0.018
-0.023
0.015
-0.005
0.003
-0.017
-0.022
0.047
0.004
0.017
-0.015
0.012
-0.004
-0.027
-0.057
0.018
0.015
-0.027
-0.050
-0.047
-0.078
-0.093
-0.026
-0.051
-0.027
-0.041
-0.052
-0.034
-0.011
-0.014
-0.038
0.022
-0.018
-0.008
0.006
-0.001
-0.038
-0.022
-0.003
-0.011
-0.001
0.002
-0.026
0.002
0.059
0.030
-0.017
-0.033
-0.018
-0.066
-0.050
-0.009
-0.012
0.023
0.006
-0.025
-0.002
-0.039
0.034
-0.020
-0.036
-0.035
-0.028
-0.037
-0.008
-0.028
-0.016
-0.013
-0.056
-0.035
-0.025
-0.024
-0.017
-0.005
-0.047
0.015
-0.004
0.011
0.029
0.002
-0.017
0.021
-0.002
0.028
0.030
-0.005
0.008
0.008
-0.026
-0.042
-0.024
-0.012
-0.033
-0.035
-0.017
-0.089
-0.035
-0.035
-0.035
-0.036
0.006
-0.031
-0.034
-0.057
0.000
-0.037
0.004
0.024
-0.007
-0.009
-0.015
0.016
0.018
0.019
0.018
0.034
0.036
0.019
0.110
0.009
0.033
-0.013
0.037
0.007
0.014
0.030
0.002
0.009
0.008
-0.009
0.041
-0.026
0.005
-0.003
-0.009
-0.014
0.008
-0.002
-0.006
0.013
0.010
0.020
0.019
-0.007
0.004
-0.017
-0.065
-0.016
-0.029
-0.024
-0.025
-0.023
0.004
0.005
0.009
-0.025
0.011
-0.022
-0.011
-0.018
0.053
0.031
-0.015
-0.007
-0.026
-0.001
0.003
-0.011
0.002
-0.012
-0.021
-0.017
-0.020
-0.021
-0.018
-0.055
-0.042
-0.016
-0.021
-0.048
-0.009
-0.026
-0.022
0.009
-0.011
-0.001
0.002
-0.031
0.036
-0.033
-0.029
-0.064
-0.004
-0.054
0.003
-0.052
-0.025
-0.033
0.009
-0.034
-0.005
0.006
0.008
-0.032
0.017
-0.041
0.015
0.047
0.022
-0.002
0.008
-0.023
-0.020
-0.020
0.006
0.006
-0.030
-0.025
-0.088
-0.044
-0.010
-0.066
-0.012
-0.036
-0.029
-0.061
0.014
-0.023
-0.046
-0.031
-0.040
-0.033
-0.053
-0.057
-0.033
-0.003
-0.057
-0.077
-0.049
-0.056
-0.012
-0.062
-0.022
-0.048
-0.055
-0.050
-0.020
-0.001
-0.032
-0.034
0.001
0.009
-0.008
-0.006
0.008
0.025
0.039
-0.006
0.035
0.035
0.036
0.027
0.041
0.051
0.076
0.040
0.009
0.069
0.065
0.020
0.053
0.042
0.020
0.024
0.000
-0.016
0.026
0.013
0.003
0.033
-0.027
-0.007
-0.011
-0.027
0.014
-0.020
-0.046
-0.039
-0.003
-0.027
-0.029
0.005
0.012
-0.008
0.047
-0.023
-0.036
0.000
-0.017
-0.010
0.002
-0.030
-0.083
-0.059
-0.042
-0.025
0.018
-0.009
0.032
-0.027
-0.002
-0.002
-0.033
-0.005
-0.015
0.005
0.009
0.018
-0.011
-0.011
-0.008
-0.029
-0.046
-0.011
-0.001
-0.008
-0.028
0.016
0.025
0.006
0.019
0.013
-0.017
-0.041
0.006
-0.053
-0.020
-0.046
-0.055
-0.060
-0.063
-0.046
-0.029
0.005
-0.027
0.005
-0.028
-0.050
0.009
-0.034
-0.015
-0.014
-0.011
-0.005
-0.025
0.012
-0.013
0.003
0.006
-0.007
-0.000
0.016
-0.012
-0.001
0.007
-0.004
-0.044
-0.041
-0.010
-0.031
-0.028
-0.004
-0.042
-0.010
-0.008
-0.026
-0.003
-0.020
-0.029
-0.026
-0.001
-0.026
-0.032
-0.003
0.018
-0.030
0.003
0.002
0.001
0.010
0.026
-0.002
0.002
-0.020
0.012
0.015
0.001
-0.001
0.041
0.039
0.045
0.051
0.034
0.026
0.038
0.009
0.029
0.018
0.007
0.017
0.027
0.040
0.022
0.041
-0.014
-0.007
0.020
-0.009
0.027
-0.025
-0.053
-0.042
0.011
-0.046
-0.018
0.030
-0.038
-0.015
0.010
-0.059
-0.028
-0.036
0.009
-0.004
0.004
0.015
-0.027
-0.017
-0.051
-0.033
-0.005
-0.043
-0.012
-0.003
-0.014
-0.055
0.001
-0.022
0.003
-0.045
-0.005
0.012
-0.007
-0.061
-0.014
0.011
0.006
-0.051
0.003
-0.018
-0.011
-0.012
-0.020
0.041
0.016
0.012
0.014
-0.004
0.004
-0.009
-0.024
0.041
-0.020
0.022
-0.011
0.019
-0.023
-0.005
-0.014
-0.007
0.002
-0.023
-0.002
-0.049
-0.025
-0.039
-0.031
0.049
-0.015
-0.000
0.033
-0.016
-0.005
-0.004
-0.024
-0.012
0.006
0.014
-0.023
-0.014
0.003
-0.026
-0.037
0.018
-0.011
0.026
0.058
0.040
-0.001
0.038
0.015
-0.005
0.023
0.010
0.026
-0.003
-0.003
-0.015
-0.009
0.031
-0.041
0.001
-0.049
-0.007
-0.029
-0.010
-0.026
-0.024
-0.095
-0.033
-0.040
0.004
0.010
-0.008
-0.025
0.015
0.001
-0.004
0.004
0.029
0.016
0.041
0.063
0.039
0.026
0.002
0.042
0.003
0.025
0.005
-0.007
0.023
-0.007
-0.003
0.030
-0.007
-0.015
-0.022
-0.011
-0.002
0.012
-0.008
0.001
0.005
-0.025
0.028
-0.025
-0.006
-0.017
0.017
0.012
-0.009
-0.042
0.020
-0.020
-0.032
0.001
0.036
0.011
-0.012
-0.008
0.003
-0.018
0.016
-0.005
0.027
0.023
-0.050
-0.034
-0.016
0.003
0.022
-0.017
-0.022
-0.002
-0.047
0.017
-0.034
-0.035
-0.016
-0.035
-0.020
-0.033
-0.040
-0.034
-0.032
-0.034
-0.021
-0.030
-0.014
-0.036
0.006
-0.023
-0.023
0.009
-0.054
-0.034
0.002
-0.013
-0.022
-0.034
-0.010
-0.010
-0.013
-0.021
-0.006
-0.021
-0.002
-0.072
0.018
-0.001
-0.014
-0.000
-0.017
0.002
0.029
-0.008
-0.006
-0.049
-0.007
-0.014
0.012
0.008
-0.013
0.008
-0.006
0.014
-0.007
-0.016
0.034
-0.011
-0.036
-0.023
-0.037
-0.032
0.027
-0.013
-0.016
0.017
-0.029
0.006
-0.010
-0.040
-0.008
-0.009
-0.025
-0.045
-0.005
-0.036
-0.077
-0.031
-0.047
-0.025
-0.012
-0.011
0.016
0.000
0.020
0.002
-0.019
0.015
0.012
-0.017
-0.046
0.022
0.060
-0.007
0.005
-0.044
0.008
0.020
-0.035
-0.013
0.048
0.028
-0.008
0.075
0.022
0.026
0.043
0.028
0.006
0.008
0.008
0.009
0.049
-0.000
-0.034
-0.030
-0.004
-0.012
-0.018
-0.000
0.006
-0.025
-0.015
-0.023
-0.009
-0.042
-0.047
-0.038
-0.008
-0.014
-0.014
-0.058
-0.041
-0.045
-0.022
-0.034
-0.039
-0.035
-0.029
-0.039
-0.023
-0.026
-0.016
-0.032
-0.018
-0.061
-0.076
-0.037
-0.036
-0.021
0.016
-0.039
-0.029
-0.026
-0.013
0.018
-0.025
-0.003
-0.003
0.001
-0.002
0.049
-0.016
0.014
0.000
-0.016
-0.030
-0.035
-0.012
-0.003
0.014
-0.015
-0.014
-0.033
0.010
-0.009
-0.021
0.011
-0.031
-0.029
-0.015
-0.010
-0.013
-0.010
-0.021
-0.013
-0.050
-0.009
-0.054
0.005
-0.017
-0.014
0.024
-0.005
-0.003
-0.002
-0.028
-0.006
-0.014
-0.005
-0.053
-0.035
-0.033
0.001
-0.020
0.001
0.013
0.009
-0.005
-0.016
0.007
-0.002
-0.027
-0.049
-0.026
-0.025
0.008
-0.002
0.002
0.006
-0.009
0.012
-0.000
-0.006
0.015
0.019
0.000
0.040
0.018
0.010
0.006
0.038
0.016
-0.003
0.002
-0.016
-0.000
0.016
0.050
0.005
0.022
0.030
-0.028
0.017
0.012
-0.038
0.041
-0.014
0.014
-0.045
0.012
-0.030
-0.040
-0.050
-0.004
-0.012
-0.008
0.003
-0.008
0.008
-0.013
0.003
0.018
-0.014
0.010
0.008
0.012
-0.026
-0.014
-0.006
-0.025
0.007
0.023
-0.016
0.002
-0.036
-0.014
0.009
-0.034
-0.009
0.008
-0.004
-0.009
-0.040
-0.007
-0.023
0.007
0.016
0.005
-0.032
-0.004
-0.014
-0.029
-0.025
0.004
0.010
-0.020
-0.075
-0.017
0.004
0.013
-0.037
-0.001
0.005
-0.023
-0.011
-0.046
-0.035
-0.000
0.002
-0.023
-0.062
-0.048
-0.030
-0.008
0.019
-0.052
-0.007
-0.012
-0.014
-0.056
-0.004
-0.014
-0.034
0.018
-0.031
-0.020
0.008
-0.009
-0.017
-0.019
-0.024
0.007
-0.023
-0.005
0.005
-0.013
-0.026
-0.030
0.029
-0.016
-0.005
0.003
0.003
-0.026
-0.016
0.004
0.016
0.019
0.002
-0.039
-0.024
-0.012
-0.023
-0.015
-0.023
0.008
0.016
0.016
0.013
0.045
0.004
0.024
0.003
0.011
-0.017
-0.011
0.009
-0.012
-0.005
-0.009
-0.000
0.031
-0.005
-0.002
-0.001
0.021
0.003
-0.010
0.024
-0.021
0.008
-0.011
0.034
0.005
-0.023
-0.004
-0.047
-0.018
-0.027
-0.003
-0.055
-0.007
-0.001
-0.020
-0.039
0.034
0.014
-0.021
-0.007
0.019
0.006
0.005
0.006
0.020
0.013
0.011
-0.025
-0.011
0.015
0.045
-0.008
0.044
0.002
-0.017
-0.028
0.021
-0.001
-0.001
0.020
0.011
0.021
0.026
-0.007
-0.016
-0.019
-0.041
-0.024
-0.012
-0.031
-0.011
-0.029
0.035
-0.001
0.001
-0.068
-0.002
-0.013
-0.007
-0.008
-0.031
-0.032
-0.008
-0.015
-0.020
-0.032
-0.035
-0.026
-0.053
-0.058
-0.001
-0.054
-0.047
-0.033
-0.037
-0.071
-0.010
-0.046
-0.046
0.018
-0.030
-0.032
-0.009
-0.054
-0.020
-0.062
0.022
-0.014
0.019
-0.066
0.013
-0.046
-0.023
-0.039
-0.031
-0.016
-0.010
-0.042
-0.011
-0.007
-0.004
-0.002
0.006
-0.003
-0.021
-0.003
0.017
-0.001
0.031
-0.017
-0.001
-0.015
-0.003
-0.020
-0.014
-0.020
0.011
0.010
0.017
-0.020
-0.012
0.004
-0.024
-0.041
0.003
-0.005
-0.000
-0.017
0.027
0.006
0.005
0.015
-0.002
0.006
0.011
0.038
0.066
0.003
0.043
-0.001
0.013
0.004
-0.024
-0.016
-0.008
-0.017
-0.041
0.011
-0.032
-0.068
-0.023
-0.043
-0.002
-0.015
-0.038
-0.024
-0.023
-0.018
-0.058
0.001
0.040
0.013
-0.010
0.031
-0.004
-0.020
-0.007
0.009
-0.009
0.003
-0.023
-0.002
-0.009
-0.018
0.011
-0.020
-0.030
-0.002
-0.063
-0.013
-0.013
0.004
-0.030
-0.024
-0.053
-0.027
-0.022
-0.036
0.033
-0.021
-0.021
-0.021
-0.000
0.016
-0.001
-0.022
-0.013
-0.038
-0.025
-0.040
-0.023
-0.015
-0.029
-0.002
0.015
-0.016
-0.013
-0.021
-0.007
-0.023
-0.008
-0.035
-0.054
-0.040
-0.007
-0.013
0.032
-0.017
0.018
-0.034
-0.023
-0.053
-0.019
-0.018
-0.030
-0.001
-0.013
-0.015
-0.030
-0.007
-0.014
0.002
-0.011
0.015
-0.027
-0.050
-0.049
0.014
-0.007
0.018
-0.044
-0.011
-0.007
0.045
-0.031
-0.022
0.006
-0.052
-0.024
-0.048
-0.037
0.036
-0.023
-0.019
0.037
-0.003
-0.029
-0.000
-0.048
0.046
0.042
0.023
-0.003
0.021
0.048
0.039
0.071
0.027
0.047
0.038
0.034
0.030
0.025
0.019
0.038
0.062
0.063
0.024
0.000
0.007
0.056
0.062
0.030
0.006
0.013
-0.002
-0.004
-0.003
-0.024
0.003
-0.016
-0.052
-0.000
-0.007
-0.039
-0.042
-0.018
-0.034
-0.039
-0.008
-0.027
0.013
-0.019
-0.021
-0.014
-0.028
-0.029
-0.023
-0.024
0.008
-0.025
-0.014
0.008
-0.024
-0.019
0.038
-0.021
-0.000
-0.035
-0.021
-0.026
-0.002
-0.051
0.003
-0.019
-0.034
-0.041
-0.016
0.012
-0.048
-0.017
0.016
-0.009
-0.033
-0.000
-0.002
0.025
0.018
0.032
-0.003
0.018
-0.010
0.023
0.013
-0.007
-0.012
-0.016
-0.044
-0.028
-0.011
0.030
-0.025
0.015
0.026
-0.011
-0.039
-0.039
0.028
-0.012
-0.004
-0.060
-0.012
-0.006
-0.009
0.007
0.006
-0.044
-0.024
0.024
0.001
0.011
-0.009
-0.029
-0.053
-0.019
-0.017
-0.056
-0.022
-0.010
-0.034
-0.033
-0.019
-0.055
-0.035
-0.042
-0.058
-0.027
-0.049
-0.001
-0.033
0.019
-0.016
-0.034
0.020
0.014
0.008
0.019
0.006
0.042
-0.011
-0.018
0.014
0.025
-0.010
-0.003
0.003
0.070
0.008
0.023
0.007
0.003
-0.013
0.013
-0.002
0.037
-0.006
-0.012
-0.005
0.030
-0.014
0.004
-0.013
0.029
-0.013
-0.001
0.007
0.014
-0.007
-0.044
-0.047
0.006
0.003
-0.002
-0.004
0.009
-0.013
-0.008
0.013
0.007
-0.003
-0.015
0.016
0.028
0.007
-0.006
-0.003
-0.011
-0.008
-0.006
-0.002
0.035
-0.019
-0.008
0.011
-0.005
-0.005
-0.023
-0.016
-0.005
0.018
-0.038
0.002
-0.011
-0.025
0.008
-0.026
-0.040
-0.032
-0.022
-0.027
-0.031
-0.043
-0.028
0.005
-0.017
-0.021
-0.043
-0.006
0.030
-0.017
-0.093
-0.013
-0.006
-0.051
0.033
0.001
0.030
0.019
-0.040
-0.015
-0.008
-0.062
0.021
-0.032
0.003
-0.021
-0.013
-0.016
0.009
-0.011
0.006
-0.014
-0.020
0.009
-0.021
0.038
0.032
0.040
0.033
0.013
0.020
0.013
-0.019
-0.016
-0.019
0.015
-0.029
-0.046
-0.042
-0.010
-0.015
-0.003
-0.049
-0.036
-0.008
-0.018
0.011
0.003
-0.008
-0.025
-0.008
-0.050
-0.049
-0.004
-0.004
-0.033
0.024
0.002
0.005
0.004
0.069
0.018
0.032
0.046
0.035
0.033
0.035
0.011
0.010
0.008
-0.002
0.025
0.015
-0.005
0.029
0.003
-0.003
-0.008
-0.021
-0.027
-0.002
0.028
0.001
-0.012
0.005
-0.049
-0.021
-0.011
-0.023
-0.010
-0.001
0.031
0.003
-0.018
-0.027
-0.014
-0.004
-0.013
0.017
0.060
-0.010
-0.047
0.017
0.034
-0.030
0.006
0.026
0.028
-0.026
0.010
-0.004
0.017
-0.013
0.021
0.007
0.018
-0.032
-0.003
0.009
0.009
0.015
0.031
-0.010
-0.020
-0.024
0.001
-0.035
-0.017
0.004
0.013
-0.013
0.004
0.049
-0.021
0.008
0.011
-0.012
-0.033
0.045
0.001
-0.030
0.006
-0.007
0.014
0.009
0.010
-0.003
0.014
-0.063
-0.073
-0.045
-0.020
0.014
0.001
-0.003
-0.027
-0.002
0.014
0.027
0.004
0.018
0.007
0.006
0.004
0.021
0.008
0.012
0.001
-0.025
-0.026
-0.026
-0.037
-0.007
-0.046
0.010
-0.029
-0.040
-0.024
-0.030
-0.021
-0.055
-0.051
-0.023
-0.018
-0.017
-0.072
-0.032
-0.085
-0.082
-0.063
-0.033
-0.050
0.024
-0.025
-0.029
-0.014
-0.020
-0.011
-0.028
-0.015
0.024
0.026
0.023
0.051
0.008
0.013
0.020
0.016
0.006
0.022
0.028
-0.005
0.051
-0.001
-0.012
-0.032
-0.014
-0.010
-0.013
-0.017
0.002
0.007
0.002
-0.039
-0.029
-0.040
-0.008
-0.028
0.007
0.013
-0.025
0.021
-0.023
-0.024
-0.004
-0.008
0.006
-0.009
0.051
-0.009
0.018
-0.011
-0.029
-0.003
0.006
0.021
0.025
0.001
-0.036
-0.011
0.048
0.025
0.003
0.021
-0.003
-0.012
-0.041
-0.040
-0.010
0.000
-0.017
-0.024
-0.016
-0.007
-0.056
-0.000
0.002
0.012
-0.032
-0.005
-0.037
-0.004
0.002
0.020
0.017
0.014
-0.003
0.008
0.006
-0.003
0.001
-0.024
0.000
-0.022
0.012
0.010
0.019
-0.007
0.010
-0.036
0.004
0.007
-0.008
-0.026
0.004
0.003
-0.008
-0.000
-0.031
-0.003
-0.022
-0.018
-0.010
0.029
-0.001
-0.045
-0.020
-0.017
0.002
0.006
-0.003
-0.018
-0.010
-0.009
0.005
-0.001
-0.004
-0.016
-0.030
0.009
0.009
0.004
0.011
-0.006
-0.002
-0.005
-0.035
-0.036
-0.024
0.012
0.007
-0.021
0.055
-0.002
0.039
0.040
-0.009
0.041
0.023
-0.001
0.007
0.005
0.028
0.019
-0.011
-0.000
0.014
0.000
0.027
-0.020
-0.037
-0.021
0.008
0.001
0.021
0.001
0.019
0.003
-0.039
-0.001
0.006
-0.032
0.020
-0.034
-0.015
-0.015
-0.004
-0.001
-0.028
-0.015
-0.023
-0.031
-0.037
-0.060
-0.018
-0.018
-0.030
-0.003
-0.028
0.007
0.001
0.013
-0.004
0.044
0.023
0.032
0.026
-0.007
-0.004
-0.015
-0.037
-0.029
-0.020
-0.041
-0.028
-0.020
0.006
0.015
-0.024
-0.064
-0.021
-0.036
-0.010
-0.024
-0.022
0.002
0.018
-0.014
0.028
-0.001
0.009
-0.009
-0.017
-0.016
-0.007
-0.061
0.004
-0.003
0.007
0.013
-0.023
0.017
0.012
-0.039
0.033
0.006
-0.022
-0.009
0.023
0.030
0.027
0.002
-0.001
-0.032
0.024
-0.041
0.028
-0.011
-0.033
-0.019
-0.005
-0.060
0.004
-0.028
-0.074
-0.041
0.007
-0.018
-0.009
0.015
0.005
-0.001
0.030
-0.006
0.031
-0.023
0.003
0.010
0.004
0.020
-0.037
-0.020
0.019
-0.032
0.010
-0.039
-0.053
-0.011
-0.037
-0.007
-0.041
-0.024
-0.041
0.005
-0.032
0.014
0.001
-0.022
0.001
0.018
0.011
0.032
0.032
0.015
0.003
0.024
0.040
0.032
-0.020
0.024
0.022
-0.015
0.025
-0.003
0.007
0.002
0.020
-0.009
0.005
-0.042
-0.012
-0.004
0.009
-0.010
0.030
-0.006
0.008
-0.036
0.007
-0.011
0.018
-0.022
0.044
0.005
-0.007
-0.022
-0.011
-0.024
0.038
-0.002
-0.008
-0.006
0.034
0.003
0.007
-0.043
-0.025
-0.029
-0.030
-0.006
0.018
-0.040
-0.023
-0.051
-0.011
-0.031
-0.007
0.004
-0.001
-0.009
-0.028
-0.028
-0.024
-0.029
-0.010
0.009
-0.005
-0.002
0.013
-0.053
0.018
-0.030
-0.015
-0.053
-0.061
-0.060
-0.002
-0.041
-0.001
-0.018
0.001
0.015
-0.003
-0.008
0.003
0.026
-0.022
-0.011
-0.024
-0.014
-0.004
-0.025
-0.022
-0.008
0.047
0.030
-0.009
0.004
-0.012
0.015
0.002
-0.018
0.010
0.020
-0.004
-0.027
0.032
-0.014
-0.019
-0.005
-0.039
-0.023
-0.034
-0.048
-0.022
-0.002
-0.012
-0.027
0.007
-0.053
-0.021
-0.019
-0.039
-0.011
-0.020
-0.012
0.005
0.012
-0.015
0.006
0.016
0.016
0.023
0.001
-0.002
0.004
0.012
-0.003
0.013
0.038
0.025
0.048
-0.009
0.002
0.031
-0.000
-0.011
0.019
-0.017
-0.009
-0.010
-0.037
0.038
-0.002
0.042
0.018
0.021
0.012
0.022
0.029
-0.013
0.007
-0.008
-0.008
-0.044
-0.044
-0.045
-0.003
0.022
-0.026
-0.055
-0.015
-0.015
-0.007
0.011
0.006
0.026
-0.017
-0.039
0.005
-0.021
-0.016
0.013
-0.001
0.030
0.014
0.061
0.026
0.029
-0.017
0.036
0.019
-0.020
0.000
-0.007
0.009
0.006
-0.014
-0.004
0.022
-0.016
-0.012
-0.020
-0.041
-0.008
-0.051
0.018
0.034
-0.017
0.002
0.018
0.009
-0.006
-0.022
-0.006
-0.001
-0.016
-0.017
-0.022
-0.010
-0.018
-0.001
-0.019
0.033
0.001
0.001
-0.026
-0.008
-0.016
-0.002
-0.038
-0.058
0.001
-0.030
-0.014
0.007
0.002
-0.024
0.011
-0.032
-0.015
-0.051
-0.030
0.029
0.004
0.041
-0.039
-0.030
0.014
0.009
-0.011
0.003
-0.026
-0.026
-0.028
-0.007
0.035
0.004
-0.003
-0.028
0.065
0.043
0.072
0.010
0.024
0.021
0.012
-0.001
0.038
-0.005
0.030
-0.019
-0.001
-0.008
0.064
-0.051
-0.011
0.009
-0.036
-0.017
-0.017
-0.033
-0.022
-0.028
0.017
-0.016
0.032
-0.012
-0.021
0.014
0.011
0.024
0.008
0.011
0.000
0.015
-0.007
0.012
-0.003
0.041
0.046
-0.063
0.013
-0.029
-0.006
-0.034
-0.005
-0.018
-0.007
-0.005
0.019
0.009
-0.006
-0.016
-0.043
-0.031
-0.018
0.003
-0.032
-0.011
-0.012
-0.018
-0.033
-0.010
-0.010
-0.005
0.001
-0.022
-0.048
-0.040
-0.038
-0.030
0.026
-0.014
-0.024
-0.014
-0.031
-0.025
-0.039
-0.008
-0.041
-0.041
-0.021
-0.059
-0.013
-0.009
-0.019
-0.015
-0.008
-0.018
-0.041
0.006
-0.022
-0.022
-0.044
-0.024
-0.003
-0.020
-0.027
0.002
-0.017
0.017
-0.015
-0.042
0.011
-0.017
-0.027
0.021
-0.061
0.030
-0.044
-0.046
-0.012
0.002
0.012
0.003
-0.082
-0.024
-0.071
-0.022
-0.008
-0.045
-0.048
-0.054
-0.049
-0.052
-0.076
-0.029
-0.005
-0.053
-0.065
-0.056
-0.041
-0.023
-0.071
-0.076
-0.021
0.006
-0.035
-0.002
-0.030
0.039
-0.006
-0.043
-0.039
-0.009
-0.014
0.005
-0.015
0.006
0.029
-0.051
-0.048
-0.004
-0.009
0.008
-0.031
-0.004
-0.007
-0.023
-0.026
-0.017
-0.027
-0.008
-0.022
-0.063
-0.060
-0.020
-0.046
-0.038
-0.038
-0.078
-0.056
-0.024
-0.061
-0.026
-0.008
0.002
-0.041
-0.007
-0.019
-0.023
0.026
-0.023
-0.017
-0.038
0.016
-0.024
-0.004
-0.019
-0.035
-0.035
-0.028
0.001
0.016
-0.023
0.023
-0.048
-0.015
0.000
-0.041
-0.023
0.010
-0.046
0.010
0.005
0.033
-0.006
-0.034
-0.017
0.003
0.031
0.016
-0.018
-0.029
-0.003
-0.004
-0.021
-0.008
0.006
-0.047
-0.032
-0.030
-0.048
-0.013
-0.068
-0.076
-0.087
-0.083
-0.034
-0.039
-0.049
-0.035
-0.028
-0.027
-0.040
-0.039
-0.064
-0.017
-0.014
-0.017
-0.030
-0.022
-0.020
0.001
0.002
0.015
-0.022
0.023
-0.014
0.010
-0.013
-0.024
0.016
-0.036
0.016
-0.010
-0.028
-0.010
-0.017
-0.002
0.001
-0.018
-0.007
-0.070
-0.022
-0.035
-0.017
-0.004
-0.003
0.015
0.015
-0.016
-0.006
0.015
-0.005
-0.030
0.009
-0.011
-0.008
-0.025
-0.035
0.000
-0.001
-0.036
-0.045
-0.027
0.004
-0.004
0.032
-0.016
-0.016
-0.001
0.003
-0.014
0.001
0.010
0.006
-0.012
-0.026
0.027
-0.011
-0.001
0.051
-0.024
0.032
0.023
-0.016
-0.002
-0.020
-0.012
-0.015
-0.033
-0.053
-0.059
-0.021
-0.010
-0.041
-0.058
-0.022
-0.045
-0.026
-0.044
-0.001
-0.052
0.011
0.003
-0.027
0.003
-0.026
-0.047
-0.037
-0.038
0.004
-0.032
-0.001
-0.037
0.013
-0.004
0.054
-0.007
0.041
-0.021
0.047
0.000
0.032
0.010
-0.032
-0.019
0.013
0.018
-0.022
0.001
-0.009
0.005
-0.000
-0.051
0.007
-0.032
0.002
-0.031
-0.042
-0.046
-0.005
-0.084
-0.021
-0.016
-0.020
-0.073
0.024
-0.066
-0.015
-0.010
-0.027
-0.005
-0.018
-0.018
0.001
-0.041
0.002
-0.018
0.011
0.015
0.008
0.007
0.001
-0.032
-0.057
-0.023
-0.047
0.016
-0.016
-0.004
-0.011
-0.021
-0.002
0.013
-0.059
0.007
-0.019
-0.006
-0.006
0.004
-0.008
-0.010
-0.001
-0.032
-0.002
0.022
-0.016
0.030
-0.011
-0.005
-0.040
-0.019
0.015
-0.035
-0.035
0.012
-0.005
-0.013
-0.017
-0.035
-0.028
-0.013
-0.003
-0.032
-0.031
-0.056
0.026
-0.016
-0.010
-0.014
-0.013
-0.028
0.007
-0.013
0.037
0.002
-0.028
-0.045
0.002
-0.011
-0.032
-0.044
-0.055
-0.025
-0.052
0.019
-0.028
-0.003
0.015
-0.029
-0.018
-0.024
-0.035
0.004
-0.075
0.003
-0.035
-0.036
-0.017
0.013
-0.015
-0.006
-0.024
-0.028
-0.017
0.017
-0.027
-0.043
0.043
-0.002
0.017
0.011
-0.001
0.016
0.029
0.040
0.057
0.014
0.046
0.002
0.005
-0.005
0.002
0.014
0.032
0.017
-0.009
0.038
0.024
0.000
0.023
0.003
0.056
0.006
0.064
0.006
0.039
0.029
0.043
0.006
0.002
-0.025
-0.031
-0.015
-0.009
-0.029
-0.025
-0.012
-0.013
-0.037
-0.010
-0.056
0.001
-0.019
-0.020
-0.034
-0.001
-0.039
0.019
-0.030
-0.011
0.001
-0.014
-0.011
0.007
0.006
0.031
-0.015
-0.012
-0.025
0.006
0.010
-0.014
-0.015
0.004
-0.002
-0.027
0.013
-0.000
0.030
-0.016
-0.045
-0.020
0.003
0.053
-0.013
-0.022
-0.058
-0.001
-0.013
-0.060
-0.043
-0.020
-0.017
0.016
-0.014
-0.044
-0.022
-0.038
-0.032
0.004
-0.013
0.009
-0.046
-0.047
-0.004
-0.027
-0.044
-0.053
-0.054
-0.002
-0.006
0.019
-0.005
-0.002
-0.021
-0.004
-0.024
0.024
-0.027
-0.021
-0.001
-0.019
-0.003
0.005
-0.033
0.008
-0.002
0.012
-0.005
0.011
-0.004
-0.002
-0.031
-0.008
0.014
-0.028
-0.019
-0.007
-0.035
0.038
0.030
-0.032
-0.002
-0.040
0.011
-0.028
0.004
0.011
0.057
0.003
0.022
0.040
0.019
-0.033
-0.034
-0.012
-0.013
0.001
-0.005
0.016
0.000
-0.007
0.013
0.004
0.006
0.026
0.028
-0.006
0.034
0.018
0.000
-0.008
0.006
0.006
0.010
-0.003
0.018
0.024
0.042
0.036
-0.002
0.032
0.003
-0.044
-0.037
-0.019
-0.026
-0.010
-0.044
-0.034
0.002
-0.059
-0.061
-0.040
-0.015
-0.054
-0.052
-0.018
-0.039
0.003
-0.037
-0.026
-0.010
0.006
0.006
-0.031
-0.047
0.025
-0.004
0.005
0.021
-0.014
0.008
0.002
0.005
0.055
0.033
0.021
0.009
-0.000
-0.013
-0.029
-0.030
0.002
-0.030
0.013
-0.033
-0.017
-0.039
-0.033
0.007
-0.078
-0.027
-0.029
-0.001
0.018
0.009
0.026
-0.025
-0.029
-0.034
0.004
-0.040
-0.053
-0.041
-0.005
0.027
-0.023
0.001
-0.023
-0.025
0.011
0.003
0.002
0.018
-0.009
-0.025
0.030
-0.019
-0.021
0.021
-0.015
-0.056
-0.004
0.011
-0.019
-0.047
-0.013
-0.011
-0.040
0.021
-0.058
-0.008
-0.028
-0.026
-0.011
-0.023
-0.035
-0.009
0.028
0.001
0.008
-0.015
0.008
0.045
0.022
0.004
0.031
0.037
0.023
0.029
0.018
0.048
0.025
0.057
0.005
0.044
0.017
0.013
0.020
0.031
-0.010
0.014
-0.025
-0.046
0.010
0.008
0.012
-0.029
-0.027
0.001
-0.014
-0.011
0.003
-0.012
0.001
-0.014
-0.001
-0.005
0.005
-0.011
-0.026
-0.020
-0.042
-0.021
0.006
0.039
0.010
0.021
0.024
-0.008
0.026
0.024
0.040
0.035
0.014
-0.017
-0.022
0.015
-0.012
-0.015
-0.038
-0.002
0.006
-0.047
-0.001
0.002
-0.027
-0.022
-0.003
-0.013
0.002
-0.060
-0.025
-0.031
0.010
-0.012
-0.031
-0.032
-0.044
-0.066
-0.019
-0.061
-0.056
-0.047
-0.047
-0.014
-0.049
-0.044
0.003
-0.019
-0.001
-0.026
-0.021
-0.002
-0.016
0.026
-0.003
-0.032
0.018
0.005
-0.006
0.001
-0.008
-0.004
0.002
-0.035
0.008
-0.049
-0.019
-0.098
-0.060
-0.020
-0.034
-0.039
-0.012
-0.016
0.001
-0.033
-0.042
-0.037
-0.043
-0.024
-0.043
-0.011
0.004
-0.018
-0.032
-0.058
-0.047
0.005
-0.019
-0.027
-0.031
-0.018
-0.040
-0.024
-0.003
-0.016
-0.045
-0.031
-0.011
-0.027
-0.020
-0.026
0.014
-0.011
0.073
0.056
-0.011
0.026
0.041
0.033
0.023
0.070
0.064
0.075
0.053
0.096
0.016
0.028
0.039
-0.001
0.077
0.004
0.019
0.008
0.033
-0.018
-0.016
-0.001
-0.023
-0.021
-0.039
-0.010
-0.015
0.002
-0.029
0.009
-0.032
-0.011
-0.044
-0.018
0.013
-0.045
-0.017
0.023
0.010
-0.060
0.004
-0.005
-0.024
-0.006
0.002
-0.013
-0.003
-0.027
-0.021
-0.020
-0.000
-0.009
-0.001
-0.001
-0.011
-0.042
-0.005
-0.007
-0.010
0.010
0.008
-0.019
-0.006
0.021
-0.001
-0.023
-0.023
-0.013
-0.049
-0.016
-0.003
-0.014
0.010
-0.017
-0.028
-0.016
-0.010
-0.027
-0.007
-0.048
-0.049
-0.033
-0.030
-0.052
-0.076
-0.048
0.002
-0.007
-0.051
-0.041
-0.013
-0.045
0.005
-0.051
0.002
-0.003
-0.025
-0.012
-0.014
-0.016
0.007
-0.029
-0.027
-0.024
-0.011
0.021
0.008
0.012
0.018
-0.044
0.019
-0.042
-0.013
-0.037
0.031
-0.013
-0.012
-0.045
-0.044
-0.008
-0.010
-0.029
0.024
-0.048
-0.014
-0.018
-0.025
-0.042
-0.002
-0.013
0.027
-0.038
0.007
0.039
-0.002
0.013
0.028
0.020
0.032
-0.010
0.017
0.028
0.034
0.056
0.052
0.013
0.018
0.033
0.005
0.026
0.024
0.014
0.059
0.018
-0.013
0.042
0.022
-0.016
0.009
0.012
0.028
-0.014
-0.059
-0.024
-0.036
-0.031
-0.007
-0.014
-0.044
0.004
-0.021
0.028
-0.057
0.002
-0.038
-0.006
-0.042
0.000
-0.017
-0.059
0.001
-0.037
-0.034
-0.033
-0.012
0.007
0.023
-0.015
-0.044
-0.024
-0.040
0.005
-0.008
0.006
-0.012
-0.005
-0.003
-0.026
-0.019
0.004
-0.035
-0.018
-0.037
0.019
-0.008
0.005
0.008
0.019
-0.036
0.006
0.020
-0.009
-0.023
0.000
-0.006
0.013
0.002
-0.031
-0.012
0.000
-0.017
-0.026
-0.015
-0.003
-0.072
-0.063
-0.064
-0.002
-0.009
-0.034
-0.011
-0.027
-0.031
-0.013
-0.029
-0.019
-0.003
0.006
0.025
-0.004
-0.025
0.007
-0.002
0.015
-0.020
0.034
0.026
-0.008
0.030
0.052
0.049
0.034
-0.004
0.004
-0.028
0.005
-0.002
-0.009
-0.038
0.026
-0.017
0.007
-0.016
-0.008
-0.001
0.030
-0.029
-0.039
-0.039
-0.029
-0.025
-0.043
-0.032
0.000
-0.028
-0.054
-0.021
-0.051
-0.012
-0.000
-0.021
0.058
0.073
0.050
0.007
0.036
-0.004
-0.004
0.018
0.033
0.029
-0.012
0.013
0.006
-0.025
-0.017
0.002
0.021
-0.026
-0.034
-0.008
-0.013
0.021
-0.005
0.006
0.031
-0.007
-0.030
0.008
-0.022
-0.016
-0.030
-0.017
-0.014
0.001
-0.009
0.001
0.007
-0.030
0.009
-0.003
0.010
0.022
-0.026
0.028
0.012
0.009
-0.005
0.025
-0.035
-0.067
-0.052
0.018
0.007
-0.014
0.012
-0.063
0.007
-0.026
-0.049
-0.016
-0.007
-0.001
-0.025
-0.013
-0.084
-0.063
-0.047
-0.065
-0.014
-0.005
-0.050
-0.020
-0.044
-0.078
0.000
-0.025
0.035
-0.013
-0.029
-0.007
0.028
-0.008
0.048
-0.014
0.016
-0.019
-0.025
-0.031
-0.014
-0.044
-0.034
-0.012
-0.009
0.001
0.008
-0.021
0.022
0.033
0.032
-0.009
-0.012
-0.035
0.033
-0.022
-0.014
-0.027
-0.003
0.003
0.006
-0.017
-0.008
0.008
-0.027
-0.052
-0.023
-0.006
-0.053
0.012
-0.001
0.017
-0.011
-0.015
-0.001
0.009
-0.017
-0.011
-0.036
-0.024
-0.002
-0.018
-0.036
0.020
-0.028
-0.032
-0.005
-0.026
0.037
-0.031
0.008
-0.003
0.025
0.014
-0.027
0.018
0.002
0.011
0.011
0.046
-0.012
0.012
0.001
0.039
0.030
0.055
0.001
0.007
0.034
0.047
-0.015
0.079
0.002
0.014
0.003
0.037
-0.007
0.019
0.023
-0.019
-0.032
-0.026
-0.040
0.021
-0.011
-0.006
-0.012
-0.026
-0.005
-0.069
0.001
-0.016
-0.021
-0.014
-0.016
-0.032
-0.052
-0.044
-0.029
-0.051
-0.024
-0.036
-0.039
-0.037
-0.036
-0.006
-0.019
0.028
-0.015
-0.000
-0.032
-0.027
-0.032
-0.039
-0.058
-0.050
0.012
-0.046
-0.034
-0.034
-0.030
0.012
-0.026
0.009
-0.041
0.019
0.028
-0.010
0.014
-0.032
-0.006
-0.009
0.002
0.006
-0.038
-0.021
-0.003
-0.027
0.011
-0.027
-0.041
-0.010
0.028
-0.065
-0.024
-0.070
-0.028
-0.029
-0.044
-0.031
-0.022
-0.013
-0.015
-0.029
-0.064
-0.041
-0.034
-0.019
0.004
-0.008
-0.016
-0.004
-0.024
-0.044
0.008
-0.005
-0.013
-0.012
-0.037
0.031
-0.043
-0.030
-0.022
-0.017
0.019
0.004
0.012
0.011
-0.041
-0.019
-0.039
-0.026
-0.017
0.002
-0.016
0.037
-0.022
0.019
0.026
-0.005
0.005
0.028
0.036
0.040
-0.038
0.020
0.014
0.010
-0.008
0.030
0.029
0.023
-0.005
0.000
-0.016
0.031
-0.014
0.015
0.040
0.016
0.020
0.017
-0.017
-0.009
-0.006
0.000
-0.038
-0.040
-0.034
-0.016
-0.046
-0.017
-0.070
0.016
-0.003
0.001
0.009
0.006
-0.060
0.007
-0.012
0.023
0.009
-0.001
-0.014
-0.033
-0.010
0.037
0.018
0.021
-0.025
-0.001
-0.017
-0.028
-0.014
-0.039
0.016
-0.021
0.019
0.007
-0.045
-0.002
0.015
0.011
0.027
-0.028
-0.021
-0.024
-0.002
-0.007
-0.020
-0.028
-0.001
-0.025
-0.026
-0.028
-0.039
-0.008
-0.037
0.035
-0.028
-0.004
-0.012
-0.046
-0.016
-0.017
-0.028
-0.065
-0.045
-0.034
-0.051
-0.031
0.012
0.026
-0.024
-0.018
-0.034
-0.008
-0.042
-0.046
-0.004
-0.003
0.006
-0.020
-0.030
-0.006
-0.003
0.041
0.002
0.020
0.001
0.015
0.010
-0.012
-0.007
-0.021
-0.009
0.023
0.024
0.000
0.029
-0.006
0.007
-0.015
-0.023
-0.004
0.011
-0.019
0.010
-0.017
0.020
-0.004
0.013
0.023
0.011
0.007
0.011
0.037
-0.004
0.002
0.023
0.005
-0.020
0.039
-0.007
-0.014
0.030
-0.013
-0.001
0.031
-0.002
0.018
-0.019
0.035
-0.001
-0.024
0.018
0.008
0.001
-0.028
-0.012
0.030
0.010
-0.022
0.020
-0.008
-0.036
-0.019
-0.027
-0.003
-0.016
-0.004
-0.049
-0.008
0.041
-0.000
0.036
0.045
0.010
0.025
0.001
-0.010
0.024
0.003
0.001
-0.029
0.004
0.027
0.003
0.030
0.076
0.002
0.004
0.021
-0.046
-0.018
-0.024
-0.021
-0.026
-0.034
0.019
-0.050
-0.041
-0.016
-0.034
-0.014
-0.030
-0.011
-0.017
-0.026
-0.013
-0.039
-0.010
-0.004
-0.049
-0.046
-0.017
-0.022
-0.011
-0.006
-0.028
-0.032
-0.025
-0.029
-0.031
-0.011
-0.009
0.016
0.001
-0.041
-0.023
-0.009
-0.010
-0.045
-0.002
-0.052
-0.015
-0.005
0.017
-0.027
-0.045
0.003
-0.003
-0.005
0.018
-0.067
-0.021
-0.010
-0.017
-0.005
0.013
-0.001
0.026
0.008
-0.037
0.002
-0.001
-0.026
0.022
0.027
0.033
0.029
0.011
0.005
0.013
0.030
-0.022
-0.024
0.010
-0.007
-0.020
-0.023
0.011
-0.001
0.004
0.030
-0.051
-0.020
0.025
0.003
0.030
0.021
-0.017
-0.001
-0.009
0.021
0.003
-0.014
0.046
0.041
0.035
0.005
0.036
-0.016
0.023
0.020
-0.003
-0.002
0.027
0.040
0.026
-0.046
-0.027
0.005
0.007
-0.004
-0.012
-0.005
-0.007
0.019
-0.027
-0.025
-0.038
-0.034
-0.021
-0.026
-0.032
0.014
-0.041
0.014
-0.016
0.000
-0.012
0.008
0.006
0.018
0.000
0.019
0.002
0.057
0.006
-0.046
-0.012
-0.013
-0.022
-0.027
0.010
-0.009
0.007
0.002
-0.028
-0.040
-0.050
-0.021
-0.003
-0.011
-0.021
-0.029
-0.016
-0.030
-0.015
-0.024
-0.002
-0.002
0.004
0.002
-0.030
0.015
0.009
-0.033
0.024
-0.013
0.079
0.024
-0.019
-0.052
-0.029
-0.055
-0.008
0.005
0.024
0.012
-0.035
0.027
0.003
-0.038
0.015
-0.024
-0.007
0.016
-0.012
0.003
0.017
-0.017
-0.010
-0.016
-0.001
0.018
-0.004
0.005
-0.040
-0.027
-0.070
-0.039
-0.009
0.002
0.026
-0.017
0.000
-0.031
-0.040
-0.003
-0.061
-0.021
-0.026
-0.009
0.013
0.033
0.027
0.034
0.046
-0.031
0.007
0.012
-0.029
0.003
0.050
-0.016
0.050
0.033
-0.002
0.047
0.028
0.012
0.064
0.047
0.055
0.034
0.023
0.061
0.067
0.046
0.051
0.020
0.045
0.022
0.050
0.060
0.053
0.040
0.006
0.009
0.015
-0.008
0.000
0.019
-0.002
-0.042
-0.027
-0.020
-0.039
-0.062
-0.015
0.013
0.009
-0.023
0.001
-0.015
-0.008
-0.015
0.005
-0.001
-0.005
-0.018
0.034
0.027
0.007
-0.003
0.010
-0.019
-0.017
-0.013
-0.029
0.010
-0.013
0.023
0.011
-0.050
-0.057
-0.040
-0.053
-0.021
-0.020
-0.021
-0.051
-0.060
-0.026
-0.002
-0.028
-0.028
-0.001
-0.005
0.054
0.009
-0.000
0.007
-0.008
-0.010
0.000
-0.005
0.019
0.039
-0.002
-0.031
0.011
-0.025
-0.029
-0.025
-0.002
0.028
0.002
0.003
-0.019
-0.030
-0.035
0.008
-0.011
-0.002
-0.012
-0.001
-0.010
-0.046
-0.020
-0.015
-0.007
-0.012
-0.006
-0.028
-0.033
-0.036
-0.029
-0.038
-0.013
-0.073
-0.075
0.003
-0.091
-0.033
-0.051
-0.048
-0.055
-0.003
0.011
-0.021
-0.004
0.006
-0.031
-0.010
0.015
-0.047
-0.025
-0.019
-0.011
-0.004
0.044
0.018
0.045
0.042
0.031
0.044
0.031
0.006
0.039
0.041
0.015
0.008
0.001
-0.008
0.034
0.015
-0.007
0.029
0.022
0.037
0.052
0.022
0.003
0.033
0.021
-0.016
0.007
0.025
0.025
-0.002
-0.014
0.019
-0.006
-0.011
0.005
-0.028
0.045
-0.016
0.031
0.031
0.037
0.032
0.013
0.035
0.008
0.002
-0.014
-0.011
0.021
-0.003
0.031
0.018
-0.033
0.008
0.016
-0.003
0.003
-0.044
0.025
-0.032
-0.022
-0.037
-0.003
0.006
-0.007
0.006
-0.019
0.002
-0.007
0.002
-0.002
-0.003
-0.054
-0.017
-0.036
0.000
0.006
0.002
-0.019
0.002
-0.034
0.012
0.013
0.008
-0.027
0.004
-0.023
0.005
0.006
0.009
0.025
0.004
-0.039
-0.019
0.002
0.001
-0.010
-0.017
-0.034
-0.029
-0.026
-0.017
-0.014
0.026
0.005
-0.014
-0.007
0.018
0.019
0.010
0.033
0.038
0.020
0.020
0.010
0.019
0.008
-0.011
-0.031
-0.025
0.002
-0.028
-0.032
-0.041
-0.045
-0.078
-0.024
-0.027
-0.028
0.016
-0.026
-0.031
0.025
-0.028
0.000
-0.009
0.009
-0.021
0.029
0.008
-0.014
0.025
0.032
0.025
0.023
0.001
0.022
0.013
-0.008
0.029
0.007
0.002
0.016
0.023
0.028
-0.012
0.008
0.028
-0.000
0.007
-0.015
-0.018
0.022
-0.005
-0.008
0.003
-0.033
0.036
-0.017
-0.027
0.004
-0.017
0.007
-0.058
0.026
-0.024
0.001
-0.018
0.004
0.004
0.036
0.009
-0.010
0.014
-0.020
-0.029
0.030
0.019
0.008
0.027
0.004
-0.005
0.024
-0.002
0.012
-0.002
-0.007
-0.002
0.015
0.014
0.055
-0.011
-0.038
-0.031
-0.010
-0.029
-0.020
-0.013
0.009
0.006
0.021
-0.002
-0.017
-0.025
0.018
0.005
0.028
0.013
-0.004
0.024
0.028
-0.054
-0.002
0.019
-0.014
-0.006
-0.013
-0.005
-0.028
-0.016
-0.006
-0.042
-0.014
-0.001
0.008
-0.023
0.030
0.002
0.005
0.007
0.041
-0.012
-0.025
0.004
0.007
0.001
-0.017
0.020
0.009
0.013
0.013
0.004
-0.017
0.016
0.012
-0.001
-0.031
0.006
-0.015
-0.035
-0.040
-0.042
-0.060
-0.035
-0.064
-0.042
-0.053
-0.040
-0.045
-0.065
-0.054
-0.040
-0.030
-0.038
-0.012
-0.035
-0.023
-0.016
0.022
0.042
0.001
-0.016
-0.038
0.014
0.025
0.031
0.040
0.041
0.050
0.034
0.010
0.067
0.026
-0.004
0.039
0.037
0.036
-0.011
-0.004
0.013
-0.022
0.003
-0.013
-0.050
-0.041
-0.028
-0.050
-0.007
-0.026
-0.029
0.001
0.024
0.004
-0.054
0.021
0.004
0.002
0.013
-0.004
0.031
-0.017
0.039
0.017
-0.005
-0.030
0.015
0.028
0.034
0.022
0.019
0.026
0.009
0.001
0.003
0.019
0.013
0.014
-0.009
-0.040
-0.015
-0.082
-0.002
-0.018
0.034
0.004
-0.016
-0.025
-0.041
0.016
-0.011
0.002
-0.018
-0.019
-0.033
-0.016
-0.007
0.017
-0.020
-0.008
0.031
0.004
-0.002
-0.041
-0.021
-0.024
-0.010
-0.011
-0.027
-0.021
-0.011
0.002
0.026
-0.002
0.008
-0.000
-0.023
0.017
-0.016
-0.005
-0.015
-0.020
0.015
-0.016
-0.005
-0.018
-0.047
-0.013
0.021
-0.029
-0.027
-0.028
0.003
-0.019
0.010
0.017
-0.004
0.003
0.012
-0.045
0.006
-0.034
-0.021
-0.023
0.012
-0.014
0.053
-0.035
-0.026
-0.011
0.010
-0.030
-0.044
-0.027
0.010
0.007
0.003
0.032
-0.026
0.027
-0.011
0.008
0.029
-0.002
0.000
-0.021
0.016
-0.001
0.013
-0.024
0.021
-0.026
0.004
0.025
-0.024
0.027
-0.002
-0.027
-0.007
-0.020
0.022
0.076
0.017
-0.003
-0.011
0.013
0.014
-0.017
-0.017
-0.014
-0.005
0.007
0.009
-0.018
-0.011
0.006
-0.014
-0.031
-0.009
-0.015
0.034
0.038
-0.036
0.035
-0.002
0.017
0.017
0.040
-0.003
0.036
0.013
0.026
0.046
0.029
0.041
-0.061
-0.044
0.008
-0.001
0.028
-0.011
-0.024
0.007
-0.045
-0.029
-0.062
0.008
-0.056
-0.048
-0.001
0.001
-0.002
-0.013
0.021
0.017
0.015
-0.012
0.007
-0.017
-0.021
0.004
0.061
0.006
0.001
0.006
0.008
0.011
-0.032
-0.020
-0.031
0.005
0.009
0.039
0.034
0.004
-0.001
-0.013
0.019
-0.008
0.018
0.003
-0.009
-0.033
-0.035
-0.019
-0.056
-0.027
-0.036
-0.025
-0.032
-0.025
-0.033
-0.044
0.010
-0.021
-0.001
0.043
-0.015
0.020
0.019
0.026
0.037
0.003
0.011
-0.013
-0.001
0.018
-0.039
-0.004
-0.011
-0.027
-0.038
-0.045
-0.056
-0.037
0.004
-0.033
0.007
-0.027
0.007
0.002
-0.002
0.012
0.008
-0.033
0.020
0.023
-0.016
0.039
0.010
0.000
-0.024
0.011
0.028
0.019
0.004
0.017
0.031
0.054
0.013
0.015
0.031
-0.012
0.010
-0.047
0.024
-0.025
-0.021
-0.014
0.040
0.005
0.032
-0.011
-0.002
-0.008
0.023
0.018
0.027
-0.033
-0.004
-0.013
0.031
0.005
0.047
-0.014
-0.055
-0.010
-0.008
-0.004
0.014
-0.028
-0.018
-0.002
0.019
-0.005
-0.039
-0.035
-0.028
-0.014
-0.027
-0.037
-0.024
-0.009
-0.015
-0.046
-0.024
0.006
0.007
-0.000
0.007
0.010
-0.045
-0.019
-0.026
-0.039
-0.031
-0.046
-0.011
-0.031
-0.043
0.000
0.003
0.015
-0.039
-0.018
0.012
0.022
-0.027
-0.022
-0.010
-0.007
-0.001
-0.037
0.027
-0.009
0.002
0.010
-0.020
0.032
0.028
0.025
-0.037
-0.021
0.018
-0.012
0.000
0.011
-0.050
-0.013
0.005
-0.020
-0.005
-0.021
0.007
-0.004
-0.047
0.002
-0.008
-0.024
-0.007
-0.027
-0.010
-0.017
-0.067
0.023
-0.007
-0.010
-0.049
-0.047
-0.025
0.026
0.006
0.020
-0.013
0.033
-0.013
0.074
-0.016
-0.038
0.013
-0.009
-0.019
0.023
0.009
0.021
0.018
0.018
0.032
0.025
-0.003
-0.015
0.009
0.018
-0.041
0.008
-0.035
-0.020
0.016
0.019
0.035
0.004
-0.001
-0.035
-0.002
0.003
0.004
0.003
0.011
0.007
-0.009
-0.013
0.002
0.025
-0.013
-0.052
-0.023
-0.041
0.017
-0.031
0.015
0.037
0.027
0.025
-0.001
-0.018
0.008
-0.007
-0.034
0.020
-0.002
0.003
0.021
0.066
0.021
0.018
-0.011
0.029
0.015
0.006
0.024
-0.003
0.020
-0.014
-0.013
0.004
0.010
0.016
0.013
0.024
-0.026
-0.035
0.000
-0.001
0.000
0.045
-0.011
-0.008
-0.008
-0.024
-0.054
0.004
-0.051
-0.024
-0.028
-0.008
0.009
-0.005
-0.028
-0.069
-0.013
0.019
0.017
-0.009
0.015
-0.030
-0.050
-0.047
-0.015
-0.037
-0.040
0.013
-0.006
0.005
-0.028
-0.037
-0.054
0.004
-0.000
0.001
0.019
-0.013
-0.028
-0.028
0.030
-0.007
-0.022
-0.026
-0.006
0.003
-0.013
-0.007
-0.009
-0.018
-0.005
0.087
0.033
0.043
0.018
-0.004
-0.002
-0.012
-0.003
0.027
-0.038
-0.025
-0.040
-0.038
-0.018
-0.023
0.013
-0.009
0.003
0.012
0.020
-0.029
-0.022
0.022
-0.024
0.000
-0.008
0.019
-0.016
-0.005
0.017
0.005
0.007
0.023
-0.008
-0.010
-0.006
0.003
0.019
0.041
-0.014
0.060
-0.024
0.005
-0.003
-0.042
-0.034
-0.010
-0.013
0.009
-0.040
0.004
-0.016
-0.006
-0.029
-0.016
0.001
-0.012
0.026
-0.010
0.024
-0.003
-0.029
0.011
-0.024
-0.021
-0.005
-0.012
-0.010
-0.007
0.017
-0.027
-0.054
0.015
0.013
-0.026
-0.052
0.004
-0.001
-0.017
-0.055
0.021
-0.025
-0.040
-0.023
-0.042
0.002
0.021
-0.036
-0.015
-0.023
-0.015
0.003
-0.030
-0.008
-0.039
-0.008
0.027
-0.015
-0.030
0.008
0.029
-0.012
0.009
0.018
0.012
-0.039
-0.064
0.028
-0.000
-0.009
-0.015
0.007
-0.020
0.016
-0.042
-0.029
-0.024
-0.032
-0.021
-0.017
0.040
-0.038
-0.020
-0.033
-0.050
-0.029
-0.020
-0.057
-0.006
-0.029
-0.022
-0.038
-0.059
-0.090
-0.045
-0.019
-0.015
-0.011
-0.019
-0.010
-0.037
-0.010
-0.004
0.004
-0.004
0.010
-0.011
0.050
0.030
0.005
-0.001
0.014
0.000
-0.006
-0.028
-0.010
0.003
-0.015
-0.004
-0.023
-0.025
-0.002
-0.033
-0.041
-0.013
-0.034
-0.025
0.004
-0.018
-0.033
-0.034
-0.036
-0.045
-0.051
-0.035
-0.036
-0.012
0.003
-0.017
0.003
-0.086
-0.014
-0.035
-0.027
-0.001
-0.022
-0.002
0.003
-0.035
-0.026
-0.027
-0.039
0.021
-0.025
0.008
-0.036
0.016
0.016
-0.008
0.004
-0.020
-0.015
-0.004
0.037
-0.016
-0.024
0.010
0.005
0.016
0.035
0.010
-0.017
0.019
0.004
0.008
-0.018
0.005
0.010
-0.028
-0.039
0.001
-0.019
-0.017
-0.025
0.000
-0.077
-0.105
-0.051
-0.067
-0.064
-0.079
0.005
-0.057
-0.043
-0.020
-0.046
0.005
-0.002
-0.052
-0.034
-0.038
-0.031
-0.025
-0.033
-0.029
-0.003
-0.007
-0.003
-0.018
0.021
-0.037
-0.007
-0.008
0.013
0.004
-0.037
-0.012
-0.052
-0.029
-0.070
-0.041
-0.053
-0.033
-0.073
-0.040
-0.018
-0.010
-0.045
-0.027
0.011
0.021
-0.002
0.003
-0.005
0.001
0.008
-0.010
-0.052
-0.015
-0.015
-0.025
-0.040
-0.020
-0.060
-0.031
-0.029
0.016
-0.015
-0.018
0.003
0.020
-0.028
-0.018
0.003
-0.008
-0.041
0.005
-0.024
-0.015
-0.029
-0.056
-0.030
-0.011
-0.045
-0.020
0.007
0.001
-0.054
0.011
-0.010
-0.019
-0.011
-0.009
-0.046
-0.059
-0.021
-0.020
-0.028
-0.056
-0.024
-0.046
-0.037
-0.011
-0.045
-0.015
-0.006
-0.042
-0.033
-0.013
-0.024
0.021
-0.003
0.039
0.011
0.014
-0.008
0.029
-0.011
-0.020
-0.004
-0.002
-0.033
0.034
0.008
-0.010
0.014
-0.004
-0.001
-0.004
0.007
-0.009
0.024
0.004
-0.006
0.013
-0.004
-0.016
0.008
-0.015
-0.010
-0.013
-0.011
-0.013
-0.011
-0.016
-0.076
-0.025
-0.054
-0.005
-0.016
-0.050
-0.075
-0.012
0.005
-0.016
-0.018
-0.003
-0.020
-0.005
0.006
-0.030
-0.025
0.019
-0.011
-0.013
-0.019
-0.035
-0.005
-0.047
-0.001
-0.037
-0.025
-0.015
0.004
-0.028
-0.057
0.018
-0.001
-0.030
-0.036
0.001
-0.008
-0.001
0.072
-0.006
0.012
-0.006
-0.026
-0.014
-0.012
-0.034
0.024
-0.015
-0.008
-0.006
0.022
0.004
-0.026
0.017
-0.007
-0.013
-0.032
0.019
-0.017
-0.026
0.018
-0.017
0.001
-0.027
-0.010
-0.034
-0.030
-0.036
-0.011
-0.015
-0.043
-0.016
-0.000
-0.011
-0.009
-0.024
-0.019
-0.028
-0.028
-0.023
-0.009
-0.013
-0.037
-0.056
0.003
-0.029
-0.010
-0.001
-0.054
-0.064
-0.052
-0.034
-0.047
-0.036
-0.047
-0.018
-0.028
0.018
-0.015
0.019
0.020
-0.002
0.005
-0.031
-0.021
-0.017
0.046
-0.001
-0.023
-0.001
-0.004
0.033
-0.006
0.047
0.022
0.016
0.054
0.003
-0.010
-0.006
0.009
-0.007
0.032
0.061
0.019
0.038
0.021
0.013
0.007
-0.017
0.029
0.011
0.043
0.062
0.040
0.007
0.030
0.018
-0.011
0.016
0.002
-0.006
-0.010
-0.020
-0.013
0.002
-0.005
-0.050
-0.018
-0.028
-0.053
0.022
-0.021
-0.015
-0.039
-0.034
-0.009
-0.009
0.040
-0.013
-0.010
-0.008
-0.020
-0.031
-0.002
-0.005
0.024
0.038
0.013
-0.004
0.021
0.005
0.003
-0.001
-0.014
-0.076
0.011
-0.008
-0.007
-0.006
-0.022
-0.027
0.000
-0.031
-0.002
-0.022
-0.034
-0.040
-0.029
-0.046
-0.019
-0.016
-0.023
-0.044
0.000
-0.023
-0.025
-0.008
-0.041
-0.022
0.010
-0.047
-0.022
-0.020
-0.034
-0.031
-0.027
-0.025
-0.000
-0.042
-0.014
-0.027
0.010
-0.031
-0.022
0.011
-0.006
-0.036
0.013
0.000
-0.030
-0.043
-0.029
-0.043
-0.020
-0.025
-0.022
0.001
-0.000
-0.026
-0.022
0.009
0.030
0.005
-0.023
[truncated: 81,484,351 more chars]
