# Supplementary material for: Benchtop mesoSPIM: a next-generation open-source light-sheet microscope for cleared samples
Source: Nat Commun. 2024 Mar 27;15:2679. doi: 10.1038/s41467-024-46770-2 (PMC10973490; doi:10.1038/s41467-024-46770-2)
Supplement: Supplementary file 17 — Source Data [file 41467_2024_46770_MOESM17_ESM.zip › SourceData/SupplementaryFigure12/SourceData_SlFig12f.txt]

irradiated crystal
405 nm (quad) 572.3293
405 nm (515LP) 144.5625
488 nm (quad) 123.5568
561 nm (594LP) 186.9303
blank crystal
405 nm (quad) 114.0969
405 nm (515LP) 114.5422
488 nm (quad) 116.6427
561 nm (594LP) 114.0757
background 112.99
