# Supplementary material for: Benchtop mesoSPIM: a next-generation open-source light-sheet microscope for cleared samples
Source: Nat Commun. 2024 Mar 27;15:2679. doi: 10.1038/s41467-024-46770-2 (PMC10973490; doi:10.1038/s41467-024-46770-2)
Supplement: Supplementary file 17 — Source Data [file 41467_2024_46770_MOESM17_ESM.zip › SourceData/SupplementaryFigure12/Spectrum_SourceDataSlFig12g.txt]

Wavelenth Count
405 5.05E+04
407 6.46E+04
409 8.33E+04
411 1.23E+05
413 1.46E+05
415 1.66E+05
417 1.81E+05
419 1.90E+05
421 1.93E+05
423 1.92E+05
425 1.86E+05
427 1.79E+05
429 1.70E+05
431 1.58E+05
433 1.47E+05
435 1.35E+05
437 1.23E+05
439 1.12E+05
441 1.01E+05
443 9.06E+04
445 8.16E+04
447 7.31E+04
449 6.50E+04
451 5.80E+04
453 5.15E+04
455 4.61E+04
457 4.07E+04
459 3.64E+04
461 3.25E+04
463 2.92E+04
465 2.65E+04
467 2.35E+04
469 2.08E+04
471 1.91E+04
473 1.68E+04
475 1.56E+04
477 1.39E+04
479 1.26E+04
481 1.22E+04
483 1.20E+04
485 9.86E+03
487 8.56E+03
489 7.68E+03
491 7.17E+03
493 6.42E+03
495 5.86E+03
497 5.35E+03
499 4.93E+03
501 4.50E+03
503 4.18E+03
505 3.86E+03
507 3.54E+03
509 3.27E+03
511 3.04E+03
513 2.86E+03
515 2.74E+03
517 2.44E+03
519 2.30E+03
521 2.23E+03
523 2.00E+03
525 1.82E+03
527 1.72E+03
529 1.63E+03
531 1.58E+03
533 1.48E+03
535 1.37E+03
537 1.39E+03
539 1.26E+03
541 1.18E+03
543 1.21E+03
545 1.06E+03
547 1.03E+03
549 9.74E+02
551 1.07E+03
553 9.48E+02
555 9.31E+02
557 9.19E+02
559 9.13E+02
561 7.98E+02
563 8.05E+02
565 8.82E+02
567 8.21E+02
569 1.36E+03
570 6.60E+03
571 6.45E+03
572 6.00E+03
573 5.72E+03
574 5.81E+03
575 5.97E+03
576 5.98E+03
577 5.55E+03
578 4.63E+03
579 4.05E+03
580 3.34E+03
581 3.35E+03
582 2.93E+03
583 2.71E+03
584 2.58E+03
585 2.35E+03
586 2.14E+03
587 2.07E+03
588 1.86E+03
589 1.71E+03
590 1.56E+03
591 1.54E+03
592 1.52E+03
593 1.42E+03
594 1.40E+03
595 1.33E+03
596 1.17E+03
597 1.16E+03
598 1.21E+03
599 9.80E+02
600 1.09E+03
601 9.09E+02
602 8.79E+02
603 9.02E+02
604 8.75E+02
605 8.18E+02
606 8.35E+02
607 8.17E+02
608 8.94E+02
609 7.49E+02
610 7.52E+02
611 7.27E+02
612 6.72E+02
613 5.83E+02
614 7.40E+02
615 6.84E+02
616 7.11E+02
617 7.79E+02
618 7.03E+02
619 6.64E+02
620 5.79E+02
621 6.16E+02
622 5.88E+02
623 7.17E+02
624 5.84E+02
625 5.83E+02
626 4.90E+02
627 5.11E+02
628 5.66E+02
629 4.64E+02
630 4.93E+02
631 5.42E+02
632 4.52E+02
633 5.48E+02
634 4.85E+02
635 5.68E+02
636 4.60E+02
637 6.07E+02
638 4.86E+02
639 5.26E+02
640 4.92E+02
641 3.92E+02
642 4.35E+02
643 5.05E+02
644 3.77E+02
645 4.36E+02
646 3.92E+02
647 4.21E+02
648 3.38E+02
649 3.83E+02
650 3.50E+02
651 4.39E+02
652 3.82E+02
653 5.41E+02
654 5.04E+02
655 5.07E+02
656 4.99E+02
657 3.09E+02
658 4.94E+02
659 4.10E+02
660 5.64E+02
661 4.37E+02
662 5.52E+02
663 6.08E+02
664 6.14E+02
665 5.62E+02
666 6.42E+02
667 6.48E+02
668 5.19E+02
669 5.55E+02
670 5.79E+02
671 4.54E+02
672 6.41E+02
673 7.08E+02
674 6.67E+02
675 5.62E+02
676 8.84E+02
677 8.54E+02
678 7.93E+02
679 8.11E+02
680 8.38E+02
681 8.31E+02
682 7.98E+02
683 1.23E+03
684 2.20E+03
685 2.88E+03
686 3.70E+03
687 3.27E+03
688 2.74E+03
689 1.92E+03
690 1.66E+03
691 1.57E+03
692 1.47E+03
693 1.71E+03
694 1.70E+03
695 1.82E+03
696 2.12E+03
697 2.09E+03
698 2.54E+03
699 2.25E+03
700 2.74E+03
701 2.84E+03
702 2.65E+03
703 2.81E+03
704 3.31E+03
705 3.46E+03
706 3.44E+03
707 3.79E+03
708 3.91E+03
709 3.87E+03
710 4.04E+03
711 4.22E+03
712 4.50E+03
713 4.27E+03
714 4.72E+03
715 4.50E+03
716 4.98E+03
717 4.64E+03
718 4.96E+03
719 5.12E+03
720 5.07E+03
721 5.34E+03
722 5.34E+03
723 5.38E+03
724 5.64E+03
725 5.54E+03
726 5.88E+03
727 5.22E+03
728 5.42E+03
729 5.70E+03
730 5.74E+03
731 5.46E+03
732 5.31E+03
733 5.51E+03
734 5.86E+03
735 5.67E+03
736 5.35E+03
737 5.59E+03
738 5.45E+03
739 5.26E+03
740 5.55E+03
741 5.88E+03
742 5.45E+03
743 5.65E+03
744 5.59E+03
745 5.90E+03
746 5.52E+03
747 5.23E+03
748 5.34E+03
749 5.40E+03
750 5.03E+03
751 5.07E+03
752 5.46E+03
753 5.20E+03
754 5.24E+03
755 5.49E+03
756 5.14E+03
757 4.65E+03
758 4.69E+03
759 4.98E+03
760 4.88E+03
761 5.20E+03
762 4.75E+03
763 4.88E+03
764 4.70E+03
765 4.50E+03
766 3.95E+03
767 5.07E+03
768 4.64E+03
769 4.77E+03
770 4.26E+03
771 4.20E+03
772 3.66E+03
773 4.12E+03
774 4.64E+03
775 3.48E+03
776 4.64E+03
777 3.76E+03
778 3.70E+03
779 3.35E+03
780 3.72E+03
781 3.74E+03
782 3.61E+03
783 3.76E+03
784 3.61E+03
785 3.79E+03
786 3.26E+03
787 3.05E+03
788 3.42E+03
789 3.46E+03
790 3.39E+03
791 3.17E+03
792 3.18E+03
793 2.92E+03
794 3.61E+03
795 3.12E+03
796 2.97E+03
797 3.34E+03
798 3.32E+03
799 2.52E+03
800 2.58E+03
801 2.55E+03
802 3.06E+03
803 2.76E+03
804 2.91E+03
805 2.70E+03
806 2.63E+03
807 2.83E+03
808 3.25E+03
809 2.98E+03
810 3.49E+03
811 3.85E+03
812 4.25E+03
813 4.41E+03
814 3.98E+03
815 2.91E+03
816 2.19E+03
817 2.18E+03
818 2.28E+03
819 1.97E+03
820 2.38E+03
821 1.78E+03
822 2.19E+03
823 2.65E+03
824 2.50E+03
825 2.65E+03
826 1.95E+03
827 2.12E+03
828 2.01E+03
829 2.44E+03
830 1.53E+03
831 2.14E+03
832 2.08E+03
833 1.69E+03
834 2.10E+03
835 1.99E+03
836 1.72E+03
837 1.72E+03
838 1.83E+03
839 1.45E+03
840 1.26E+03
841 1.54E+03
842 1.23E+03
843 1.75E+03
844 1.34E+03
845 1.28E+03
846 1.31E+03
847 1.75E+03
848 1.12E+03
849 1.49E+03
850 1.06E+03
851 1.35E+03
852 1.68E+03
853 1.22E+03
854 7.75E+02
855 1.32E+03
856 1.04E+03
857 1.27E+03
858 1.51E+03
859 1.47E+03
860 1.58E+03
861 9.90E+02
862 1.54E+03
863 1.44E+03
864 1.47E+03
865 1.94E+03
866 2.81E+03
867 2.71E+03
868 5.00E+03
869 2.46E+03
870 2.18E+03
871 1.98E+03
872 1.86E+03
873 8.04E+02
874 8.30E+02
875 1.27E+03
876 1.02E+03
877 1.36E+03
878 2.33E+03
879 1.38E+03
880 5.44E+02
881 1.86E+03
882 1.51E+03
883 1.35E+03
884 1.95E+03
885 1.18E+03
886 1.90E+03
887 3.16E+03
888 1.23E+03
889 1.76E+03
890 2.02E+03
891 2.14E+03
892 4.54E+02
893 2.99E+03
894 1.95E+03
895 1.64E+03
896 2.45E+03
897 1.50E+03
898 1.87E+03
899 1.71E+03
900 3.81E+03
